# Supplementary material for: Loss of Fanconi anemia proteins causes a reliance on lysosomal exocytosis
Source: Cell Death Dis. 2025 Nov 4;16(1):791. doi: 10.1038/s41419-025-08164-0 (PMC12586712; doi:10.1038/s41419-025-08164-0)
Supplement: Supplementary file 2 — Table S1 [file 41419_2025_8164_MOESM2_ESM.xls]

## Sheet: TableS1
number	gene	FD2_gamma	FD2_pvalue	WT_gamma	WT_pvalue
50	ABCB7	-2.4732	0.00250517	-4.51325	0.000110906
225	ACTR8	-2.6109	0.00145975	-3.6115	0.000117197
272	ADAMTS18	-0.403173	0.00496496	-0.359474	0.150931
375	AFG3L2	-3.61325	0.000467236	-1.2394	0.000196903
469	AKAP17A	-0.584004	0.00380315	-0.216785	0.427656
619	ANAPC4	-2.58076	0.000116879	-1.89215	0.000112837
667	ANKRD2	0.811237	0.00434708	-0.0864279	0.352097
689	ANKRD40	-0.610181	0.00470886	0.180502	0.269889
716	ANLN	-2.64273	0.000743462	-2.64145	0.000304198
800	API5	-0.777124	0.00147699	-0.240426	0.157759
837	APOL2	-0.803688	0.00116551	0.0603196	0.709484
874	ARCN1	-2.51495	0.000143785	-1.47167	0.000551913
879	ARF4	0.441923	0.00251928	-0.312873	0.30899
928	ARHGDIA	-1.53555	0.00270948	-0.0290829	0.630318
982	ARL2	-3.17503	0.000142311	-4.23359	0.000112448
991	ARL6	0.436172	0.00401068	-0.177494	0.405934
1070	ASB14	-0.935289	0.000993882	-0.16951	0.0946404
1144	ATF5	-1.2836	0.0014988	-1.39371	0.00722639
1220	ATP5I	-1.85886	0.000270828	-2.78269	0.000112448
1222	ATP5J2	-1.27716	0.00103679	-1.60119	0.000115196
1223	ATP5J2-PTCD1	-1.44916	0.000993882	-1.63597	0.000115196
1241	ATP6V1A	-1.93929	0.000233255	-3.2738	0.000505769
1349	BABAM1	-1.21594	0.00301394	-0.1816	0.302659
1482	BGLAP	-1.44834	0.00352134	-1.35992	0.000325642
1542	BMS1	-2.66971	0.00050912	-1.67046	0.000144403
1597	BRI3	-1.02988	0.00223768	-0.411127	0.0881709
1662	BUB1B	-2.96773	0.00110985	-0.799241	0.0031954
1707	C11orf30	-1.19537	0.00284875	-0.252588	0.139077
1785	C14orf178	-1.55954	0.00195134	-0.391792	0.534471
1852	C17orf49	-1.50577	0.00328859	-1.67611	0.000121298
2029	C21orf59	-1.90976	0.00434708	-1.08791	0.183225
2065	C2orf61	0.405233	0.00401068	0.374954	0.0289094
2075	C2orf76	-1.04303	0.00072083	-0.349942	0.0112604
2192	C7orf26	-1.58821	0.000565062	-0.743555	0.00646307
2336	CAD	-1.25813	0.0014512	-1.1959	0.000126398
2458	CASP8	-0.749854	0.00259821	0.111108	0.341727
2459	CASP8AP2	-2.32745	0.000566844	-1.83284	0.00275459
2610	CCDC51	-2.33303	0.000337406	-2.29367	0.000111675
2887	CDCA8	-2.53353	0.00145699	-0.901454	0.00361219
3024	CENPA	-6.04344	0.00011055	-6.04344	0.000110524
3031	CENPI	-4.58189	0.000114467	-3.46689	0.00011129
3128	CHAF1B	-4.84632	0.00011055	-3.76125	0.000110524
3171	CHMP2A	-2.08118	0.000459842	-1.47847	0.000124249
3178	CHMP6	-1.39345	0.00334313	-2.33303	0.000114011
3179	CHMP7	-1.25566	0.00450064	-0.941485	0.103792
3257	CIT	-1.65479	0.00153432	-2.01996	0.000113227
3378	CLPP	-0.893764	0.00077865	-0.835951	0.000145389
3388	CLSPN	-2.23677	0.000355428	-1.898	0.000112837
3457	CNOT4	-0.623088	0.00469637	-0.818374	0.000299291
3470	CNRIP1	-0.927147	0.00264961	-0.0169691	0.232013
3505	COG8	-1.47633	0.000497937	-1.86283	0.000112061
3584	COPS6	-2.40702	0.00341714	-1.78427	0.000698865
3588	COPZ1	-1.15315	0.00228898	-2.20884	0.000442939
3674	CPSF1	-1.25353	0.000540664	-1.42124	0.000114011
3743	CRNKL1	-2.73701	0.000798467	-1.1846	0.00338243
3837	CSTF1	-1.05438	0.001208	-0.616798	0.0301692
3860	CTDP1	-1.41015	0.00468392	-0.987561	0.00564039
3864	CTDSPL2	-1.32937	0.00292081	-0.521146	0.0332468
3896	CTSK	-1.01043	0.00304461	0.321519	0.258
3919	CUL5	0.592564	0.00358914	0.170203	0.203412
3927	CWC15	-1.3229	0.00294519	-2.01163	0.000111675
3991	CYB5R3	0.508946	0.00328859	0.324512	0.0472429
4161	DCP1A	-1.07454	0.0018476	-0.837797	0.000891845
4171	DCTN2	-1.74737	0.0042893	-2.8838	0.0100249
4184	DDA1	-1.30809	0.004441	-1.14062	0.000120467
4202	DDRGK1	-1.125	0.00299453	-0.839291	0.000136276
4214	DDX23	-3.2738	0.000114069	-0.744361	0.00329817
4239	DDX56	-1.87278	0.00178988	-1.91246	0.000159869
4372	DHRS7C	-0.533736	0.00499125	0.154519	0.590167
4399	DIMT1	-1.72253	0.00254772	-1.85524	0.00013125
4418	DKC1	-0.995421	0.00201958	-1.62126	0.00158269
4643	DRD3	-1.47085	0.00328059	-0.239884	0.291434
4665	DSN1	-2.64449	0.00109119	-3.49441	0.000112061
4678	DTWD1	-1.05293	0.0036672	-0.0219154	0.748955
4900	EIF2B3	-4.23359	0.000278994	-3.91961	0.000112448
4901	EIF2B4	-4.51325	0.000588632	-5.37557	0.000111675
4971	ELOF1	-1.70919	0.00146404	-1.79749	0.000121298
5014	EMR1	0.515233	0.00448005	-0.197653	0.468821
5146	ERH	-1.78642	0.0023085	-1.13541	0.0104226
5249	EXOSC4	-1.94978	0.00389338	-2.73701	0.0107301
5250	EXOSC5	-1.59148	0.00217503	-2.6804	0.000110906
5376	FAM150A	0.519692	0.00373845	0.0235623	0.470086
5472	FAM208A	-1.05767	0.00133736	-0.640412	0.028663
5608	FANCE	-1.03576	0.000291196	-0.666737	0.000249989
5613	FANCM	-1.04178	0.00487393	-0.932979	0.000181701
5751	FDX1L	-2.86271	0.00146835	-2.64449	0.000201557
5910	FNBP1L	-0.695539	0.00306994	-0.167172	0.456723
5969	FOXO3	-0.98294	0.00158442	-0.292966	0.0417974
6186	GAR1	-2.25645	0.000237174	-1.79243	0.000119642
6286	GEMIN5	-3.71648	0.000835619	-2.99257	0.00104262
6347	GINS1	-2.1383	0.00130887	-2.48443	0.000110906
6496	GNL2	-1.83593	0.0001561	-2.37119	0.000114404
6521	GOLGA8B	-1.26059	0.00273988	0.235589	0.422314
6583	GPN3	-1.51047	0.00104822	-0.74088	0.027172
6708	GRAMD1C	1.05382	0.000899169	-0.274603	0.88806
6933	HAUS1	-2.26413	0.00298625	-1.82291	0.000173935
6937	HAUS5	-2.22849	0.00245634	-2.76211	0.0014423
6997	HEATR1	-2.65605	0.00350218	-2.31587	0.00011129
7367	HSD17B10	-2.02226	0.000904663	-3.26743	0.000110524
7595	IGJ	0.47875	0.00315576	-0.00107736	0.90807
7612	IK	-1.38036	0.00031608	-1.06923	0.00451659
7692	IL36G	0.498479	0.00211399	-0.146362	0.262639
7747	INO80B	-1.81075	0.000983092	-2.67594	0.0113147
7778	INTS2	-2.18759	0.000428585	-1.15642	0.000129465
7779	INTS3	-0.930058	0.00229547	-1.68998	0.000127267
7780	INTS4	-1.78548	0.0007275	-1.60182	0.00295094
7990	KANSL3	-3.57361	0.000600698	-2.80677	0.000549987
8116	KCTD12	-0.456264	0.00394631	0.0381068	0.885397
8195	KIAA0895	-2.64273	0.000743462	-2.64145	0.000304198
8207	KIAA1109	0.43353	0.00348312	0.31349	0.260491
8245	KIAA1731	-1.99241	0.00303621	-1.40878	0.000342921
8277	KIF23	-3.90206	0.000199942	-2.7473	0.000114404
8289	KIF4A	-1.69843	0.00103679	-1.05084	0.000240297
8573	KRTAP9-1	-0.628784	0.00464994	-0.298755	0.232342
8952	LONP1	-1.90208	0.00328859	-2.02226	0.000118006
9122	LSM10	-3.04964	0.000345183	-1.78548	0.000318341
9127	LSM2	-3.11178	0.000550147	-1.69036	0.000123399
9130	LSM5	-2.21337	0.00467149	-1.08828	0.00617229
9131	LSM6	-3.76125	0.000544355	-0.757343	0.0179428
9288	MAK16	-2.64645	0.000179463	-2.12659	0.000112837
9338	MAP3K12	0.639684	0.00276289	0.298922	0.276903
9487	MCM10	-1.33305	0.00239956	-2.01468	0.000670365
9488	MCM2	-2.77048	0.00284875	-2.30546	0.00011129
9502	MCPH1	-1.41136	0.00395697	-1.31062	0.00399696
9534	MED12	-1.40878	0.00221871	-0.928658	0.00141729
9580	MELK	-0.70674	0.00255488	0.123649	0.11325
9701	MIEF1	-1.28101	0.000822915	-0.8581	0.000175699
9723	MIS18A	-3.91961	0.000111323	-3.90206	0.000110524
9893	MRGBP	-0.847407	0.00262012	-0.98792	0.000121298
9928	MRPL22	-2.08846	0.000135621	-3.0026	0.000110524
9936	MRPL33	-1.33006	0.00275447	-3.51121	0.000571522
9937	MRPL34	-2.64076	0.000127896	-2.17003	0.000114404
9938	MRPL35	-1.83284	0.000409739	-2.19191	0.011899
9942	MRPL39	-1.79405	0.00395697	-1.75762	0.00936133
9961	MRPS10	-0.736545	0.00289661	-1.18226	0.0107042
9968	MRPS18A	-1.26452	0.00434708	-1.8667	0.00399696
9972	MRPS21	-2.76211	0.000230164	-4.58189	0.000118413
9974	MRPS23	-0.807279	0.0018476	-2.19087	0.000400044
9976	MRPS25	-1.56374	0.00120082	-1.68435	0.000121715
9982	MRPS33	-1.58679	0.000152409	-1.85487	0.000111675
9989	MRPS9	-2.47028	0.000158246	-3.28344	0.000110524
10173	MYBBP1A	-1.51977	0.00130887	-1.54164	0.000162046
10175	MYBL2	-3.51121	0.000955519	-2.17807	0.000112061
10342	NARFL	-1.49913	0.000630615	-2.08932	0.000154549
10382	NCAPG	-2.26116	0.000306901	-1.48212	0.000118006
10450	NDUFA8	-1.37117	0.00129345	-1.28282	0.000131699
10732	NOP10	-1.68533	0.00403994	-2.05139	0.000661177
10735	NOP2	-3.24621	0.000183146	-2.77048	0.00163379
10874	NSD1	-1.44942	0.000644547	-0.736415	0.0223116
10881	NSMCE1	-2.12659	0.0026128	-2.96773	0.00558232
10981	NUP62	-2.68649	0.00304461	-3.17503	0.000143913
10984	NUP88	-2.52592	0.00221871	-1.104	0.00064093
10985	NUP93	-4.29791	0.000133305	-0.809687	0.229801
10994	NUTM1	-1.68533	0.00403994	-2.05139	0.000661177
11002	NXF3	-1.33126	0.00224403	-0.153611	0.83245
11258	OR2W3	-1.02744	0.00319069	-0.636741	0.025343
11554	OXA1L	-3.26223	0.000396755	-3.14391	0.00798952
11725	PAXBP1	-0.876378	0.00439381	-0.897154	0.0723357
11860	PDCD11	-2.94594	0.000300921	-2.64332	0.000117197
12001	PFDN2	-3.59489	0.00011055	-4.29791	0.000551913
12031	PGD	-2.91827	0.000752698	-2.6109	0.000698865
12034	PGK1	-1.95217	0.0005942	-1.7839	0.000114011
12058	PHB	-1.35777	0.000885572	-1.94978	0.00013215
12059	PHB2	-2.33694	0.000344062	-1.53423	0.000124676
12332	PLEKHJ1	-1.30031	0.00042448	-0.755032	0.0642991
12347	PLK1	-1.18321	0.000912961	-1.07372	0.00060425
12360	PLRG1	-2.71857	0.00110614	-0.811238	0.0123907
12388	PMF1-BGLAP	-1.44834	0.00352134	-1.35992	0.000325642
12447	POLA2	-1.75317	0.00206629	-1.33557	0.000127267
12450	POLD2	-2.24359	0.00330668	-2.32177	0.000111675
12475	POLR2C	-1.50417	0.00298625	-0.830001	0.0256389
12476	POLR2D	-2.8838	0.00382624	-0.697267	0.173474
12480	POLR2H	-5.37557	0.00440557	-0.71846	0.00346402
12512	POP1	-2.04007	0.000626687	-2.64645	0.00287091
12547	PPAN-P2RY11	-1.77898	0.00164557	-2.13767	0.000112061
12609	PPP1R12A	-1.54862	0.0018744	-0.365092	0.00850237
12647	PPP2CA	-1.63597	0.00292205	-1.17919	0.00118127
12649	PPP2R1A	-2.89597	0.00196393	-1.18321	0.000845895
12731	PREB	-3.6115	0.00253346	-1.98151	0.00160573
12749	PRIM1	-4.01133	0.000113278	-1.8998	0.000125104
12827	PRPF19	-2.5349	0.000201293	-1.60994	0.00142975
12937	PSMA1	-1.78427	0.00470886	-1.64176	0.000120467
12948	PSMB2	-3.06128	0.000758285	-1.30903	0.0151761
12971	PSMD4	-2.84264	0.00070101	-3.51619	0.000111675
12973	PSMD6	-2.90958	0.000554483	-1.44916	0.000567549
12985	PSMG4	-2.30722	0.001176	-3.67672	0.00192921
13255	RABGGTB	0.403568	0.00453677	-0.112419	0.78608
13413	RBM17	-1.09538	0.00108465	-2.31277	0.0002935
13415	RBM19	-2.09133	0.000711958	-2.43404	0.00232456
13420	RBM25	-0.73736	0.00284875	-0.435204	0.139077
13431	RBM42	-0.699719	0.00367806	-1.73629	0.000112061
13474	RCL1	-2.09983	0.000473231	-2.88055	0.000113227
13544	RFC4	-2.16094	0.000205395	-2.57957	0.000110906
13804	RNF41	0.463221	0.0022504	0.17063	0.511441
13890	RPL31	-2.6506	0.00415344	-1.03801	0.0476199
13922	RPP25L	-4.61235	0.000110936	-3.83065	0.000110524
13942	RPS19	-1.58476	0.00289661	-2.44104	0.175042
13994	RRM1	-1.69603	0.000473231	-0.775856	0.318629
14006	RRP9	-3.23296	0.000293117	-2.81621	0.00469883
14070	RUVBL1	-2.7473	0.000282696	-0.526841	0.042863
14483	SF3A2	-1.88436	0.00318875	-0.619535	0.00104574
14531	SGOL1	-2.43266	0.000342944	-2.58861	0.000111675
14608	SHOC2	-0.635688	0.00278607	-0.793189	0.000897249
14673	SKA1	-2.21876	0.000151888	-0.680567	0.00717188
14703	SLC10A7	-1.20112	0.00321712	-0.2048	0.172135
14713	SLC12A8	-0.726648	0.00448865	0.19913	0.143406
14952	SLC39A10	-3.96158	0.000189443	-0.659382	0.0115066
15135	SMARCE1	-1.19199	0.00094974	-0.444885	0.0373526
15136	SMC1A	-1.64971	0.000356584	-2.24128	0.000133969
15142	SMC6	-1.79013	0.000976002	-1.34453	0.0464037
15215	SNAP23	-2.66486	0.00373845	-1.9158	0.208855
15241	SNRNP40	-1.46255	0.00397838	-0.803688	0.00416011
15247	SNRPB2	-1.72896	0.000866888	-1.34569	0.000124249
15271	SNX15	-3.64239	0.000139407	-3.39309	0.000112837
15305	SOD1	-2.30064	0.00035084	-2.34023	0.000121715
15424	SPC24	-2.471	0.000685872	-1.63932	0.00061483
15425	SPC25	-2.45205	0.00109119	-1.23175	0.0385869
15543	SRBD1	-2.12991	0.000117693	-3.32802	0.000110524
15556	SRFBP1	-1.21712	0.00321712	-1.21898	0.00043046
15618	SSR2	-0.568412	0.00203698	-0.390675	0.0666413
15621	SSRP1	-2.0654	0.00107816	-1.35091	0.00402912
15779	STX4	-1.62647	0.00308693	-0.875745	0.147367
15804	SUGT1	-0.885331	0.00156146	-1.20446	0.000211176
15835	SUPT5H	-4.85771	0.000139407	-2.90137	0.000112061
15880	SYMPK	-2.01315	0.000165981	-1.80163	0.000126398
15996	TANGO6	-3.26743	0.00284436	-3.96158	0.000548067
16048	TAZ	-1.41835	0.00358914	-0.870988	0.000214715
16092	TBCE	-2.81621	0.00165517	-3.59489	0.025676
16278	TFB1M	-1.67046	0.000658765	-2.51495	0.000134888
16295	TFPT	-1.07629	0.00385151	-0.567792	0.0162977
16411	TIMMDC1	-1.06449	0.00457315	-0.677992	0.00152421
16499	TMCO6	-0.844259	0.00186363	-1.10087	0.000130801
16724	TMEM61	0.678402	0.000970109	0.180594	0.82588
16907	TOPBP1	-0.936248	0.00147699	-1.64313	0.000241887
16993	TRAIP	-1.83987	0.000431342	-1.22197	0.00145496
17027	TREX2	-1.64018	0.00138038	-2.1551	0.000112448
17112	TRIP13	-1.32355	0.00349264	-1.04025	0.00026262
17244	TTC1	-2.11266	0.000172891	-2.90958	0.00011129
17333	TUBG1	-1.99852	0.00183698	-2.36425	0.00464959
17359	TWISTNB	-1.76153	0.000764393	-3.40252	0.00104887
17403	UBA1	-2.31915	0.000798044	-1.62647	0.000121715
17417	UBAP2L	-0.968231	0.00157061	-0.426835	0.0355429
17433	UBE2F	0.458019	0.00334313	0.00752964	0.767347
17611	URI1	-0.835844	0.00250517	-1.15703	0.000734042
17613	UROC1	-0.450904	0.00491275	0.120394	0.906066
17656	USP39	-3.46689	0.000147279	-1.06045	0.0846169
17712	VARS	-1.82291	0.00101206	-2.471	0.000647614
17713	VARS2	-1.82781	0.00322598	-4.19268	0.000110906
17780	VPS13D	-1.51486	0.000762041	-2.7971	0.00123478
17805	VPS72	-2.39148	0.0047844	-2.12991	0.00224757
17887	WDR3	-1.98151	0.00101819	-2.94594	0.00159187
17898	WDR44	-0.446835	0.00420957	-0.286181	0.024473
17925	WDR75	-1.35177	0.00344528	-2.40702	0.00917907
18000	WRAP53	-1.12943	0.00182116	-0.553954	0.000541905
18193	ZC3H8	-3.67672	0.000976002	-3.71648	0.000220493
18322	ZMAT5	-3.21641	0.000563286	-3.07989	0.00176571
18390	ZNF207	-1.70031	0.00191251	-1.94879	0.000479398
18660	ZNF611	-0.867375	0.00437039	0.209072	0.250973
18751	ZNF730	-0.454889	0.00467149	-0.0372018	0.710112
18849	ZNHIT6	-0.604957	0.00325532	-0.751361	0.00171501
18895	ZW10	-1.55396	0.00370814	-1.00199	0.000276752
