# Supplementary material for: Loss of Fanconi anemia proteins causes a reliance on lysosomal exocytosis
Source: Cell Death Dis. 2025 Nov 4;16(1):791. doi: 10.1038/s41419-025-08164-0 (PMC12586712; doi:10.1038/s41419-025-08164-0)
Supplement: Supplementary file 4 — Table S3 [file 41419_2025_8164_MOESM4_ESM.xls]

## Sheet: TableS3
#	gene	FD2_gamma	FD2_pval	WT_gamma	WT_pval
272	ADAMTS18	-0.403173	0.00496496	-0.359474	0.150931
469	AKAP17A	-0.584004	0.00380315	-0.216785	0.427656
667	ANKRD2	0.811237	0.00434708	-0.0864279	0.352097
689	ANKRD40	-0.610181	0.00470886	0.180502	0.269889
800	API5	-0.777124	0.00147699	-0.240426	0.157759
837	APOL2	-0.803688	0.00116551	0.0603196	0.709484
928	ARHGDIA	-1.53555	0.00270948	-0.0290829	0.630318
991	ARL6	0.436172	0.00401068	-0.177494	0.405934
1070	ASB14	-0.935289	0.000993882	-0.16951	0.0946404
1144	ATF5	-1.2836	0.0014988	-1.39371	0.00722639
1220	ATP5I	-1.85886	0.000270828	-2.78269	0.000112448
1222	ATP5J2	-1.27716	0.00103679	-1.60119	0.000115196
1223	ATP5J2-PTCD1	-1.44916	0.000993882	-1.63597	0.000115196
1349	BABAM1	-1.21594	0.00301394	-0.1816	0.302659
1482	BGLAP	-1.44834	0.00352134	-1.35992	0.000325642
1597	BRI3	-1.02988	0.00223768	-0.411127	0.0881709
1707	C11orf30	-1.19537	0.00284875	-0.252588	0.139077
1785	C14orf178	-1.55954	0.00195134	-0.391792	0.534471
1852	C17orf49	-1.50577	0.00328859	-1.67611	0.000121298
2029	C21orf59	-1.90976	0.00434708	-1.08791	0.183225
2065	C2orf61	0.405233	0.00401068	0.374954	0.0289094
2075	C2orf76	-1.04303	0.00072083	-0.349942	0.0112604
2336	CAD	-1.25813	0.0014512	-1.1959	0.000126398
2458	CASP8	-0.749854	0.00259821	0.111108	0.341727
2459	CASP8AP2	-2.32745	0.000566844	-1.83284	0.00275459
2610	CCDC51	-2.33303	0.000337406	-2.29367	0.000111675
3257	CIT	-1.65479	0.00153432	-2.01996	0.000113227
3378	CLPP	-0.893764	0.00077865	-0.835951	0.000145389
3457	CNOT4	-0.623088	0.00469637	-0.818374	0.000299291
3470	CNRIP1	-0.927147	0.00264961	-0.0169691	0.232013
3864	CTDSPL2	-1.32937	0.00292081	-0.521146	0.0332468
3896	CTSK	-1.01043	0.00304461	0.321519	0.258
3919	CUL5	0.592564	0.00358914	0.170203	0.203412
3927	CWC15	-1.3229	0.00294519	-2.01163	0.000111675
3991	CYB5R3	0.508946	0.00328859	0.324512	0.0472429
4161	DCP1A	-1.07454	0.0018476	-0.837797	0.000891845
4184	DDA1	-1.30809	0.004441	-1.14062	0.000120467
4202	DDRGK1	-1.125	0.00299453	-0.839291	0.000136276
4372	DHRS7C	-0.533736	0.00499125	0.154519	0.590167
4643	DRD3	-1.47085	0.00328059	-0.239884	0.291434
4678	DTWD1	-1.05293	0.0036672	-0.0219154	0.748955
4971	ELOF1	-1.70919	0.00146404	-1.79749	0.000121298
5014	EMR1	0.515233	0.00448005	-0.197653	0.468821
5376	FAM150A	0.519692	0.00373845	0.0235623	0.470086
5472	FAM208A	-1.05767	0.00133736	-0.640412	0.028663
5608	FANCE	-1.03576	0.000291196	-0.666737	0.000249989
5613	FANCM	-1.04178	0.00487393	-0.932979	0.000181701
5751	FDX1L	-2.86271	0.00146835	-2.64449	0.000201557
5910	FNBP1L	-0.695539	0.00306994	-0.167172	0.456723
5969	FOXO3	-0.98294	0.00158442	-0.292966	0.0417974
6521	GOLGA8B	-1.26059	0.00273988	0.235589	0.422314
6708	GRAMD1C	1.05382	0.000899169	-0.274603	0.88806
7595	IGJ	0.47875	0.00315576	-0.00107736	0.90807
7692	IL36G	0.498479	0.00211399	-0.146362	0.262639
8116	KCTD12	-0.456264	0.00394631	0.0381068	0.885397
8195	KIAA0895	-2.64273	0.000743462	-2.64145	0.000304198
8207	KIAA1109	0.43353	0.00348312	0.31349	0.260491
8245	KIAA1731	-1.99241	0.00303621	-1.40878	0.000342921
8573	KRTAP9-1	-0.628784	0.00464994	-0.298755	0.232342
9338	MAP3K12	0.639684	0.00276289	0.298922	0.276903
9487	MCM10	-1.33305	0.00239956	-2.01468	0.000670365
9502	MCPH1	-1.41136	0.00395697	-1.31062	0.00399696
9580	MELK	-0.70674	0.00255488	0.123649	0.11325
9701	MIEF1	-1.28101	0.000822915	-0.8581	0.000175699
9928	MRPL22	-2.08846	0.000135621	-3.0026	0.000110524
9982	MRPS33	-1.58679	0.000152409	-1.85487	0.000111675
10342	NARFL	-1.49913	0.000630615	-2.08932	0.000154549
10874	NSD1	-1.44942	0.000644547	-0.736415	0.0223116
10994	NUTM1	-1.68533	0.00403994	-2.05139	0.000661177
11002	NXF3	-1.33126	0.00224403	-0.153611	0.83245
11258	OR2W3	-1.02744	0.00319069	-0.636741	0.025343
11554	OXA1L	-3.26223	0.000396755	-3.14391	0.00798952
12332	PLEKHJ1	-1.30031	0.00042448	-0.755032	0.0642991
12388	PMF1-BGLAP	-1.44834	0.00352134	-1.35992	0.000325642
12547	PPAN-P2RY11	-1.77898	0.00164557	-2.13767	0.000112061
13804	RNF41	0.463221	0.0022504	0.17063	0.511441
13922	RPP25L	-4.61235	0.000110936	-3.83065	0.000110524
14531	SGOL1	-2.43266	0.000342944	-2.58861	0.000111675
14608	SHOC2	-0.635688	0.00278607	-0.793189	0.000897249
14703	SLC10A7	-1.20112	0.00321712	-0.2048	0.172135
14713	SLC12A8	-0.726648	0.00448865	0.19913	0.143406
15215	SNAP23	-2.66486	0.00373845	-1.9158	0.208855
15247	SNRPB2	-1.72896	0.000866888	-1.34569	0.000124249
15271	SNX15	-3.64239	0.000139407	-3.39309	0.000112837
15618	SSR2	-0.568412	0.00203698	-0.390675	0.0666413
15779	STX4	-1.62647	0.00308693	-0.875745	0.147367
16048	TAZ	-1.41835	0.00358914	-0.870988	0.000214715
16278	TFB1M	-1.67046	0.000658765	-2.51495	0.000134888
16295	TFPT	-1.07629	0.00385151	-0.567792	0.0162977
16411	TIMMDC1	-1.06449	0.00457315	-0.677992	0.00152421
16499	TMCO6	-0.844259	0.00186363	-1.10087	0.000130801
16724	TMEM61	0.678402	0.000970109	0.180594	0.82588
17027	TREX2	-1.64018	0.00138038	-2.1551	0.000112448
17112	TRIP13	-1.32355	0.00349264	-1.04025	0.00026262
17417	UBAP2L	-0.968231	0.00157061	-0.426835	0.0355429
17433	UBE2F	0.458019	0.00334313	0.00752964	0.767347
17613	UROC1	-0.450904	0.00491275	0.120394	0.906066
17898	WDR44	-0.446835	0.00420957	-0.286181	0.024473
18000	WRAP53	-1.12943	0.00182116	-0.553954	0.000541905
18660	ZNF611	-0.867375	0.00437039	0.209072	0.250973
18751	ZNF730	-0.454889	0.00467149	-0.0372018	0.710112
