# Supplementary material for: Loss of Fanconi anemia proteins causes a reliance on lysosomal exocytosis
Source: Cell Death Dis. 2025 Nov 4;16(1):791. doi: 10.1038/s41419-025-08164-0 (PMC12586712; doi:10.1038/s41419-025-08164-0)
Supplement: Supplementary file 5 — Table S4 [file 41419_2025_8164_MOESM5_ESM.xls]

## Sheet: TableS4-FANCD2null-FuLAG06_resu
	gamma	gamma	gamma	gamma	gamma	gamma	gamma	gamma	gamma	gamma	gamma	gamma	gamma	gamma	gamma
	Rep1	Rep1	Rep1	Rep1	Rep1	Rep2	Rep2	Rep2	Rep2	Rep2	ave_Rep1_Rep2	ave_Rep1_Rep2	ave_Rep1_Rep2	ave_Rep1_Rep2	ave_Rep1_Rep2
	transcripts	Mann-Whitney p-value	average phenotype of strongest 3	sgRNA count_MW	sgRNA count_avg	transcripts	Mann-Whitney p-value	average phenotype of strongest 3	sgRNA count_MW	sgRNA count_avg	transcripts	Mann-Whitney p-value	average phenotype of strongest 3	sgRNA count_MW	sgRNA count_avg
gene
A1BG	P2	0.523953	0.159128	5	5	P2	0.828531	-0.265235	5	5	P2	0.712265	0.0131315	5	5
A1CF	P1P2	0.85975	0.0249178	5	5	P1P2	0.657905	-0.271886	5	5	P1P2	0.61067	-0.161484	5	5
A2M	P1P2	0.709413	0.0538209	5	5	P1P2	0.176146	0.461666	5	5	P1P2	0.332292	0.270253	5	5
A2ML1	P1P2	0.883491	-0.187998	5	5	P1P2	0.432658	-0.254594	5	5	P1P2	0.536355	-0.309494	5	5
A3GALT2	ENST00000442999.3	0.0244425	-1.17056	5	5	ENST00000442999.3	0.470894	0.971963	4	4	ENST00000442999.3	0.58096	0.0583488	4	4
A4GALT	P1P2	0.45914	-0.214732	5	5	P1P2	0.710199	-0.547435	5	5	P1P2	0.618938	-0.375437	5	5
A4GNT	P1P2	0.0208663	-1.01932	5	5	P1P2	0.791838	0.109278	5	5	P1P2	0.347165	-0.518883	5	5
AAAS	P1P2	0.128329	0.0750791	5	5	P1P2	0.669461	-0.248173	5	5	P1P2	0.406513	-0.0489219	5	5
AACS	P1P2	0.292517	-0.362478	5	5	P1P2	0.49868	0.502911	5	5	P1P2	0.869208	-0.10016	5	5
AADAC	P1P2	0.212744	0.204497	5	5	P1P2	0.183349	0.492861	5	5	P1P2	0.105644	0.228081	5	5
AADACL2	P1P2	0.171976	-0.704342	4	4	P1P2	0.0946926	3.13067	4	4	P1P2	0.123009	0.85617	4	4
AADACL3	P1P2	0.561134	0.0881785	5	5	P1P2	0.129494	-0.463511	5	5	P1P2	0.332711	-0.132733	5	5
AADACL4	P1P2	0.565091	0.0395614	5	5	P1P2	0.726171	0.502844	5	5	P1P2	0.794525	0.285138	5	5
AADAT	P1P2	0.51743	-0.191918	5	5	P1P2	0.659725	0.114974	5	5	P1P2	0.882451	-0.0582973	5	5
AAED1	P1P2	0.45402	0.219068	4	4	P1P2	0.470318	0.18318	4	4	P1P2	0.325955	0.233219	4	4
AAGAB	P1P2	0.998879	0.0301744	4	4	P1P2	0.0628258	-1.07722	4	4	P1P2	0.0921555	-0.495345	4	4
AAK1	P1P2	0.0645809	0.428545	5	5	P1P2	0.891701	0.158943	5	5	P1P2	0.240532	0.187995	5	5
AAMDC	P1P2	0.132803	0.481761	5	5	P1P2	0.62581	-0.327484	5	5	P1P2	0.786759	0.123266	5	5
AAMP	P1P2	0.242061	-0.513191	5	5	P1P2	0.399997	-0.427741	5	5	P1P2	0.351057	-0.546667	5	5
AANAT	P1P2	0.398846	-0.390558	5	5	P1P2	0.16087	1.09173	5	5	P1P2	0.209424	0.675005	5	5
AAR2	P1P2	0.0382511	1.34616	5	5	P1P2	0.123112	-0.557834	4	4	P1P2	0.400145	-0.159708	4	4
AARD	P1P2	0.0185338	-0.884687	5	5	P1P2	0.39207	-0.325932	5	5	P1P2	0.0054927	-0.481418	5	5
AARS	P1P2	0.241387	-0.365744	5	5	P1P2	0.0216677	-1.17171	5	5	P1P2	0.0239817	-0.768728	5	5
AARS2	P1P2	0.00804012	-0.930426	5	5	P1P2	0.121033	-0.462391	5	5	P1P2	0.0455539	-0.911493	5	5
AARSD1	P2	0.409461	0.0982349	5	5	P2	0.491265	0.406293	5	5	P2	0.219662	0.223192	5	5
AASDH	P1P2	0.820148	-0.128073	5	5	P1P2	0.0879535	-1.03022	5	5	P1P2	0.146107	-0.416034	5	5
AASDHPPT	P1P2	0.874245	0.0220366	5	5	P1P2	0.374698	-0.322571	5	5	P1P2	0.366899	-0.178256	5	5
AASS	P1P2	0.263953	0.25174	5	5	P1P2	0.0319265	0.507832	5	5	P1P2	0.0223535	0.374688	5	5
AATF	P1P2	0.00880855	-0.939386	5	5	P1P2	0.0777142	-0.566946	5	5	P1P2	0.00698308	-0.742726	5	5
AATK	ENST00000326724.4	0.946255	0.142534	5	5	ENST00000326724.4	0.328392	0.327494	5	5	ENST00000326724.4	0.310968	0.148891	5	5
ABAT	P2	0.439816	-0.0242595	5	5	P2	0.28408	-0.362525	5	5	P1	0.407939	0.12457	5	5
ABCA1	P1P2	0.678497	0.0888373	5	5	P1P2	0.0746615	0.744618	5	5	P1P2	0.258488	0.456208	5	5
ABCA10	P1P2	0.696367	-0.167012	5	5	P1P2	0.409922	-0.255807	5	5	P1P2	0.414155	-0.211409	5	5
ABCA12	P1P2	0.631347	-0.0248664	5	5	P1P2	0.119235	0.836019	5	5	P1P2	0.212489	0.460996	5	5
ABCA13	P1P2	0.70319	0.14789	5	5	P1P2	0.637431	0.367787	5	5	P1P2	0.654913	0.27146	5	5
ABCA2	P1P2	0.434136	0.422107	5	5	P1P2	0.21265	0.73255	5	5	P1P2	0.09639	0.464972	5	5
ABCA3	P1P2	0.925277	-0.0202108	5	5	P1P2	0.0748665	1.06018	5	5	P1P2	0.114814	0.567838	5	5
ABCA4	P1P2	0.88283	0.11385	5	5	P1P2	0.756874	0.0927963	5	5	P1P2	0.609493	0.0584424	5	5
ABCA5	P1P2	0.904019	-0.000317167	5	5	P1P2	0.69652	-0.180061	5	5	P1P2	0.692946	-0.053446	5	5
ABCA6	P1P2	0.10751	-0.470725	5	5	P1P2	0.673739	0.0944469	5	5	P1P2	0.242219	-0.22537	5	5
ABCA7	P2	0.340184	0.34926	5	5	P2	0.019913	0.985407	5	5	P2	0.00964136	0.526497	5	5
ABCA8	P1P2	0.563394	-0.258187	5	5	P1P2	0.175744	0.831502	5	5	P1P2	0.214965	0.286657	5	5
ABCA9	P1P2	0.546555	-0.0831618	5	5	P1P2	0.868569	0.510211	5	5	P1P2	0.959798	0.256226	5	5
ABCB1	ENST00000265724.3	0.0311247	-0.477546	5	5	ENST00000265724.3	0.575692	-0.239155	5	5	ENST00000265724.3	0.0836619	-0.391866	5	5
ABCB10	P1P2	0.0596004	-0.606665	5	5	P1P2	0.234967	-0.729052	5	5	P1P2	0.0569455	-0.565814	5	5
ABCB11	P1P2	0.0878914	-0.377325	5	5	P1P2	0.623734	0.218511	5	5	P1P2	0.722309	-0.145871	5	5
ABCB4	P1P2	0.713781	0.0981295	5	5	P1P2	0.497617	-0.12501	5	5	P1P2	0.639219	-0.0288216	5	5
ABCB5	P1P2	0.142741	0.287424	3	3	P1P2	0.820979	0.227648	4	4	P1P2	0.419448	0.354847	3	3
ABCB6	P1P2	0.487027	-0.139781	5	5	P1P2	0.783135	0.172208	5	5	P1P2	0.950428	-0.103112	5	5
ABCB7	P1P2	0.000661931	-2.00854	5	5	P1P2	0.0112738	-1.75361	5	5	P1P2	0.000197177	-1.73797	5	5
ABCB8	P1P2	0.987974	0.00932902	5	5	P1P2	0.311276	2.59257	5	5	P1P2	0.334812	1.27851	5	5
ABCB9	P2	0.587957	-0.135173	5	5	P2	0.486005	-0.20716	5	5	P2	0.350623	-0.171167	5	5
ABCC1	P1P2	0.278914	0.225036	5	5	P1P2	0.863955	0.44314	5	5	P1P2	0.681203	0.362037	5	5
ABCC10	P1P2	0.875565	-0.0424379	5	5	P1P2	0.281023	2.16248	4	4	P1P2	0.142093	1.18601	4	4
ABCC11	P1	0.49971	0.180198	5	5	P2	0.168766	2.39184	5	5	P1	0.348459	1.62835	5	5
ABCC12	ENST00000311303.3	0.176648	0.31964	5	5	ENST00000311303.3	0.0410414	-0.707659	5	5	ENST00000311303.3	0.219347	-0.245272	5	5
ABCC2	P1P2	0.307154	0.111449	5	5	P1P2	0.894351	0.395026	5	5	P1P2	0.543577	0.183757	5	5
ABCC3	P1P2	0.974615	0.135256	5	5	P1P2	0.389757	-0.386364	5	5	P1P2	0.750812	-0.301764	5	5
ABCC4	P1P2	0.0617278	0.641312	5	5	P1P2	0.621957	0.290414	5	5	P1P2	0.137898	0.444626	5	5
ABCC5	P1P2	0.614768	-0.161575	5	5	P1P2	0.0599168	-0.66979	5	5	P1P2	0.134584	-0.521795	5	5
ABCC6	ENST00000205557.7	0.982815	-0.104907	4	4	ENST00000205557.7	0.557811	0.0136906	4	4	ENST00000205557.7	0.594551	-0.0743954	4	4
ABCC8	P1P2	0.111595	0.670512	5	5	P1P2	0.958237	0.473918	5	5	P1P2	0.215899	0.577891	5	5
ABCC9	P1P2	0.769453	-0.253225	5	5	P1P2	0.559512	-0.329748	5	5	P1P2	0.324806	-0.13164	5	5
ABCD1	P1P2	0.264312	0.313518	5	5	P1P2	0.0306438	-0.72436	5	5	P1P2	0.232877	-0.185764	5	5
ABCD2	P1P2	0.921286	-0.0143138	5	5	P1P2	0.174279	0.695546	5	5	P1P2	0.238184	0.374502	5	5
ABCD3	P1P2	0.0941368	-0.340153	5	5	P1P2	0.275506	-0.428112	5	5	P1P2	0.184654	-0.337977	5	5
ABCD4	P1P2	0.681566	0.163503	5	5	P1P2	0.430695	0.423034	5	5	P1P2	0.366007	0.234257	5	5
ABCE1	P1P2	0.0538923	-2.40312	5	5	P1P2	0.106318	-4.1938	5	5	P1P2	0.0922559	-3.29846	5	5
ABCF1	P2	0.39908	0.359257	5	5	P1	0.339711	-0.488228	5	5	P1	0.284474	-0.477087	5	5
ABCF2	P1P2	0.383352	-0.143452	5	5	P1P2	0.49021	0.453668	5	5	P1P2	0.94909	0.220885	5	5
ABCF3	P1P2	0.367119	0.217432	5	5	P1P2	0.0344157	-0.70683	5	5	P1P2	0.274391	-0.388701	5	5
ABCG1	P1P2	0.644637	-0.0170259	4	4	P1P2	0.697729	0.133226	4	4	P1P2	0.846163	0.0715334	4	4
ABCG2	P1P2	0.050535	0.412652	4	4	P1P2	0.62492	0.519132	5	5	P1P2	0.26859	1.36145	4	4
ABCG4	P1P2	0.837591	0.0552861	3	3	P1P2	0.715838	-0.180217	4	4	P1P2	0.656373	0.0832721	3	3
ABCG5	P1P2	0.909991	-0.960724	5	5	P1P2	0.708016	-1.6206	5	5	P1P2	0.576377	-1.35022	5	5
ABCG8	P1P2	0.265928	0.679119	5	5	P1P2	0.944225	-0.0647275	5	5	P1P2	0.374533	0.232882	5	5
ABHD1	P1P2	0.437835	-0.195091	5	5	P1P2	0.539394	-0.0958304	5	5	P1P2	0.324393	-0.0975843	5	5
ABHD10	P1P2	0.485979	-0.0194607	5	5	P1P2	0.0422163	0.716808	5	5	P1P2	0.104204	0.483329	5	5
ABHD11	P1P2	0.909991	0.0726366	5	5	P1P2	0.779276	0.2924	5	5	P1P2	0.890414	0.215127	5	5
ABHD12	P1P2	0.0800886	0.480526	5	5	P1P2	0.646431	-0.156339	5	5	P1P2	0.474641	0.115537	5	5
ABHD12B	P1P2	0.572475	0.0794916	5	5	P1P2	0.425567	-0.232542	5	5	P1P2	0.661599	-0.142132	5	5
ABHD13	P1P2	0.361805	-0.281322	5	5	P1P2	0.737834	-0.0607576	5	5	P1P2	0.459717	-0.0701326	5	5
ABHD14A	P1P2	0.944588	0.0547049	5	5	P1P2	0.091438	0.549155	5	5	P1P2	0.179699	0.320863	5	5
ABHD14B	P2	0.439073	-0.145872	5	5	P2	0.530022	0.356842	5	5	P1	0.894399	-0.0270899	5	5
ABHD15	P1P2	0.705677	0.0994646	5	5	P1P2	0.851456	-0.0934296	5	5	P1P2	0.782885	0.0221612	5	5
ABHD16A	P1P2	0.405668	-0.238139	5	5	P1P2	0.527281	-0.309529	5	5	P1P2	0.445561	-0.323643	5	5
ABHD16B	P1P2	0.734248	0.0561703	4	4	P1P2	0.774139	0.0592284	5	5	P1P2	0.83221	-0.155779	4	4
ABHD17A	P1P2	0.720038	-0.302689	5	5	P1P2	0.502943	-0.409759	5	5	P1P2	0.51444	-0.309633	5	5
ABHD17B	P1P2	0.639108	-0.0695537	5	5	P1P2	0.93356	0.206445	5	5	P1P2	0.712891	0.0993687	5	5
ABHD17C	P1P2	0.623621	0.0342038	4	4	P1P2	0.960766	-0.182308	4	4	P1P2	0.878654	0.0966702	4	4
ABHD2	P1P2	0.633135	-0.113573	5	5	P1P2	0.414699	0.381497	5	5	P1P2	0.749538	0.168231	5	5
ABHD3	P1P2	0.406614	-0.253854	5	5	P1P2	0.544946	0.604965	5	5	P1P2	0.801661	0.224613	5	5
ABHD4	P1P2	0.0951285	0.370368	5	5	P1P2	0.579987	-0.293049	5	5	P1P2	0.730506	0.0539553	5	5
ABHD5	P1P2	0.00567587	0.580834	5	5	P1P2	0.48758	-0.175219	5	5	P1P2	0.299085	0.21206	5	5
ABHD6	P1P2	0.199527	-0.369726	5	5	P1P2	0.00395404	1.10308	5	5	P1P2	0.0424676	0.411955	5	5
ABHD8	P1P2	0.0448564	0.523205	5	5	P1P2	0.535525	-0.236213	5	5	P1P2	0.554219	0.145118	5	5
ABI1	P1P2	0.0775225	-0.307334	5	5	P1P2	0.758149	0.316842	5	5	P1P2	0.66709	-0.111348	5	5
ABI2	P1P2	0.559442	0.129872	5	5	P1P2	0.914262	0.231439	5	5	P1P2	0.674439	0.153296	5	5
ABI3	P1P2	0.0215713	-0.837283	5	5	P1P2	0.737202	0.103924	5	5	P1P2	0.14402	-0.323896	5	5
ABI3BP	P1P2	0.0400423	0.311478	5	5	P1P2	0.633249	-0.186692	5	5	P1P2	0.551409	0.12802	5	5
ABL1	ENST00000372348.2	0.302614	-0.0245698	5	5	ENST00000372348.2	0.622549	-0.279462	5	5	ENST00000372348.2	0.971182	0.0295156	5	5
ABL2	P1	0.431679	-0.413933	5	5	P1	0.0294011	0.624874	4	4	P2	0.297914	0.2219	5	5
ABLIM1	ENST00000277895.5	0.949255	-0.0574342	5	5	ENST00000277895.5	0.555853	-0.122591	5	5	ENST00000277895.5	0.702893	-0.095533	5	5
ABLIM2	P1P2	0.811369	0.119346	5	5	P1P2	0.822333	0.394137	5	5	P1P2	0.885768	0.368243	5	5
ABLIM3	P1P2	0.223382	-0.238242	5	5	P1P2	0.499212	0.252466	5	5	P1P2	0.946414	0.0441517	5	5
ABO	P2	0.0662949	-0.708713	5	5	P2	0.366193	0.295429	5	5	P1	0.430673	0.214744	5	5
ABR	P1P2	0.0431857	1.06388	5	5	P1P2	0.0818928	2.33406	5	5	P1P2	0.0249419	1.62683	5	5
ABRA	P1P2	0.872266	-0.018716	5	5	P1P2	0.356497	0.392683	5	5	P1P2	0.464833	0.157288	5	5
ABRACL	P1P2	0.581626	0.351824	5	5	P1P2	0.369759	-0.464113	5	5	P1P2	0.997989	-0.189753	5	5
ABT1	P1P2	0.588534	0.112143	5	5	P1P2	0.254676	0.441712	5	5	P1P2	0.239859	0.266416	5	5
ABTB1	P1P2	0.711284	0.0630933	5	5	P1P2	0.974267	0.505001	5	5	P1P2	0.852046	0.264758	5	5
ABTB2	P1P2	0.625404	-0.083442	5	5	P1P2	0.633249	0.4362	5	5	P1P2	0.690468	0.0204753	5	5
ACAA1	P1P2	0.948921	-0.0158041	5	5	P1P2	0.0223472	-0.856252	5	5	P1P2	0.0207297	-0.387561	5	5
ACAA2	P1P2	0.342308	0.225575	5	5	P1P2	0.887067	-0.059057	5	5	P1P2	0.821859	0.0376547	5	5
ACACA	P1P2	0.514184	0.221483	5	5	P1P2	0.427028	0.733537	5	5	P1P2	0.332292	0.398265	5	5
ACACB	P2	0.295213	0.360657	5	5	P1	0.445542	0.384118	5	5	P1	0.724198	0.131243	5	5
ACAD10	P1P2	0.793239	-0.0802124	5	5	P1P2	0.482602	0.504836	5	5	P1P2	0.553094	0.0499064	5	5
ACAD11	P1P2	0.0557957	0.423514	5	5	P1P2	0.990975	0.675679	5	5	P1P2	0.486663	0.512805	5	5
ACAD8	P1P2	0.501307	0.221927	5	5	P1P2	0.514227	0.170674	5	5	P1P2	0.355413	0.145047	5	5
ACAD9	P1P2	0.144402	-0.53335	5	5	P1P2	0.0937126	-0.594261	5	5	P1P2	0.0546848	-0.563806	5	5
ACADL	P1P2	0.443045	-0.316257	5	5	P1P2	0.029281	-1.06661	5	5	P1P2	0.0382883	-0.759378	5	5
ACADM	P1P2	0.49838	-0.112581	5	5	P1P2	0.869228	0.295449	5	5	P1P2	0.736832	0.0187163	5	5
ACADS	P1P2	0.65717	0.0800714	5	5	P1P2	0.388834	-0.189517	5	5	P1P2	0.600112	-0.0728932	5	5
ACADSB	P1P2	0.467821	0.128021	5	5	P1P2	0.684786	0.283683	5	5	P1P2	0.612438	0.266385	5	5
ACADVL	P1P2	0.933929	0.0939513	5	5	P1P2	0.722088	0.118262	5	5	P1P2	0.808814	0.061826	5	5
ACAN	P1P2	0.443543	0.620828	5	5	P1P2	0.489157	0.207788	5	5	P1P2	0.196608	0.560115	5	5
ACAP1	P1P2	0.599547	0.0261852	5	5	P1P2	0.659118	0.217946	5	5	P1P2	0.532486	0.113057	5	5
ACAP2	P1P2	0.806503	-0.0526119	5	5	P1P2	0.578267	0.33737	5	5	P1P2	0.606554	0.112279	5	5
ACAP3	P1P2	0.268998	0.3816	5	5	P1P2	0.706459	-0.15667	5	5	P1P2	0.80491	0.141301	5	5
ACAT1	P1P2	0.278367	0.293178	4	4	P1P2	0.07576	-1.48814	5	5	P1P2	0.80956	-0.0610202	4	4
ACAT2	P1P2	0.136973	0.33288	4	4	P1P2	0.737834	-0.0181197	5	5	P1P2	0.464513	0.141757	4	4
ACBD3	P1P2	0.915305	0.0626708	5	5	P1P2	0.274034	-0.154765	5	5	P1P2	0.441064	-0.120885	5	5
ACBD4	P1	0.077278	-0.424379	4	4	P1	0.170864	-0.733058	4	4	P1	0.0553392	-0.498843	4	4
ACBD5	P1P2	0.011744	-0.602886	5	5	P1P2	0.0802869	-0.831716	5	5	P1P2	0.00388293	-0.579204	5	5
ACBD6	P1P2	0.679111	-0.162647	5	5	P1P2	0.160121	-0.368686	5	5	P1P2	0.214034	-0.284852	5	5
ACBD7	P1P2	0.699465	-0.112881	5	5	P1P2	0.0843505	-1.08328	5	5	P1P2	0.0758666	-0.591661	5	5
ACCS	P1P2	0.0456213	0.462165	5	5	P1P2	0.393462	0.443057	5	5	P1P2	0.0659094	0.402044	5	5
ACCSL	ENST00000378832.1	0.580904	0.331858	4	4	ENST00000378832.1	0.364148	0.303436	4	4	ENST00000378832.1	0.208543	0.308746	4	4
ACD	P1P2	0.372482	-0.384154	5	5	P1P2	0.783135	-0.2232	5	5	P1P2	0.570656	-0.303677	5	5
ACE	P1	0.312941	0.135912	5	5	P1	0.168248	0.50155	5	5	P1	0.109128	0.323004	5	5
ACE2	P1P2	0.941256	0.103467	5	5	P1P2	0.123259	0.931014	5	5	P1P2	0.129836	0.460435	5	5
ACER1	P1P2	0.0710057	0.464749	5	5	P1P2	0.330469	-0.607911	5	5	P1P2	0.80231	0.00145275	5	5
ACER2	P1P2	0.946588	-0.136614	5	5	P1P2	0.0653489	0.829833	5	5	P1P2	0.126882	0.219383	5	5
ACER3	P1P2	0.409224	-0.207513	5	5	P1P2	0.240965	-0.0626096	5	5	P1P2	0.209729	-0.100564	5	5
ACHE	P1	0.342947	-0.183328	5	5	P1	0.0483355	-1.01584	5	5	P1	0.0372807	-0.599586	5	5
ACIN1	P1	0.280777	0.29416	5	5	P2	0.15666	-0.402545	5	5	P2	0.180791	-0.471895	5	5
ACKR2	P1P2	0.273742	0.18153	5	5	P1P2	0.134438	0.620298	5	5	P1P2	0.0686743	0.451566	5	5
ACKR3	P2	0.761783	-0.142361	5	5	P1	0.603725	-0.193501	5	5	P1	0.51933	-0.221996	5	5
ACKR4	P1P2	0.662932	0.212027	5	5	P1P2	0.0185849	0.65852	4	4	P1P2	0.0421772	0.483732	4	4
ACLY	P1P2	0.316569	-0.387457	5	5	P1P2	0.168248	-0.984985	5	5	P1P2	0.0865544	-0.685877	5	5
ACMSD	P1P2	0.488078	-0.36902	5	5	P1P2	0.550526	-0.197714	5	5	P1P2	0.342446	-0.421921	5	5
ACN9	P1P2	0.70319	-0.0926196	5	5	P1P2	0.630269	0.0363087	5	5	P1P2	0.662818	-0.0452292	5	5
ACO1	P1P2	0.251455	0.305271	5	5	P1P2	0.60958	-0.17721	5	5	P1P2	0.913031	0.0805889	5	5
ACO2	P1P2	0.0445446	-0.63553	5	5	P1P2	0.751782	-0.367527	5	5	P1P2	0.295192	-0.409719	5	5
ACOT1	P1P2	0.567358	0.104103	5	5	P1P2	0.237953	0.26344	5	5	P1P2	0.245961	0.21439	5	5
ACOT11	P1	0.491763	-0.382305	5	5	P1	0.199724	0.696844	5	5	P2	0.694807	0.0162586	5	5
ACOT12	P1P2	0.442796	-0.206223	5	5	P1P2	0.0884222	0.423027	5	5	P1P2	0.345015	0.211222	5	5
ACOT13	P1P2	0.154567	-0.608704	5	5	P1P2	0.299807	-0.0232123	5	5	P1P2	0.620124	-0.257565	5	5
ACOT2	P1P2	0.188041	0.469072	5	5	P1P2	0.653668	0.404506	5	5	P1P2	0.333971	0.297681	5	5
ACOT4	P1P2	0.662629	-0.120868	5	5	P1P2	0.222973	0.467798	5	5	P1P2	0.444059	0.180468	5	5
ACOT6	P1P2	0.465771	0.189116	5	5	P1P2	0.0684675	0.829586	5	5	P1P2	0.109314	0.558402	5	5
ACOT7	P1P2	0.0131703	0.41933	5	5	P1P2	0.777991	-0.0744583	5	5	P1P2	0.204287	0.191047	5	5
ACOT8	P1P2	0.96193	-0.0961389	5	5	P1P2	0.311276	-0.454635	5	5	P1P2	0.404142	-0.148219	5	5
ACOT9	P1P2	0.575328	-0.0846512	5	5	P1P2	0.330053	-0.226487	5	5	P1P2	0.211566	-0.0826418	5	5
ACOX1	P1P2	0.921286	0.0350756	5	5	P1P2	0.520189	-0.21107	5	5	P1P2	0.588478	-0.0375683	5	5
ACOX2	P2	0.406378	-0.0470615	5	5	P2	0.850799	-0.0132093	5	5	P2	0.494592	-0.0540216	5	5
ACOX3	P2	0.146253	-0.33573	5	5	P2	0.393926	0.499262	5	5	P2	0.887095	-0.00496906	5	5
ACOXL	P1P2	0.661414	-0.185007	5	5	P1P2	0.790224	0.151467	5	5	P1P2	0.91703	-0.00892566	5	5
ACP1	P1P2	0.488866	-0.246293	5	5	P1P2	0.0879535	0.79636	5	5	P1P2	0.544693	0.253674	5	5
ACP2	P1P2	0.837444	-0.732018	5	5	P1P2	0.0632959	-1.28462	5	5	P1P2	0.147511	-1.00939	5	5
ACP5	P2	0.846942	-0.0870266	5	5	P2	0.557822	-0.221719	5	5	P2	0.498848	-0.120737	5	5
ACP6	P1P2	0.483362	-0.0590734	5	5	P1P2	0.85803	-0.084464	5	5	P1P2	0.93906	-0.10073	5	5
ACPL2	P1P2	0.107331	-0.337884	4	4	P1P2	0.0811184	2.34964	4	4	P1P2	0.361364	1.04752	4	4
ACPP	P1P2	0.643304	-0.17918	5	5	P1P2	0.161873	0.371683	5	5	P1P2	0.644031	0.0578472	5	5
ACPT	ENST00000270593.1	0.156027	0.34729	5	5	ENST00000270593.1	0.360884	2.51063	5	5	ENST00000270593.1	0.139465	1.44393	5	5
ACR	P1P2	0.355666	0.260946	5	5	P1P2	0.739731	0.181897	5	5	P1P2	0.526436	0.221421	5	5
ACRBP	P1P2	0.902692	-0.136268	5	5	P1P2	0.916921	0.12472	5	5	P1P2	0.928372	-0.0451177	5	5
ACRC	P1P2	0.156516	-0.458819	5	5	P1P2	0.593249	-0.169792	5	5	P1P2	0.62964	-0.227023	5	5
ACRV1	P1P2	0.561134	-0.344943	5	5	P1P2	0.606356	0.124207	5	5	P1P2	0.907702	-0.0543954	5	5
ACSBG1	P1P2	0.617714	-0.132597	5	5	P1P2	0.56064	0.341998	5	5	P1P2	0.829711	0.149551	5	5
ACSBG2	P1P2	0.0163204	-0.524728	5	5	P1P2	0.699621	-0.0876389	5	5	P1P2	0.0820235	-0.335771	5	5
ACSF2	P1P2	0.57647	-0.198725	5	5	P1P2	0.304518	-0.430018	5	5	P1P2	0.196608	-0.334148	5	5
ACSF3	P1P2	0.0787258	0.533323	5	5	P1P2	0.950228	-0.0710313	5	5	P1P2	0.324393	0.212434	5	5
ACSL1	P1P2	0.626887	0.0770054	5	5	P1P2	0.983623	0.109115	5	5	P1P2	0.968503	0.0221583	5	5
ACSL3	P1P2	0.165777	0.4548	5	5	P1P2	0.536077	-0.235748	5	5	P1P2	0.641022	0.0874836	5	5
ACSL4	P1P2	0.295987	0.129395	5	5	P1P2	0.299417	-0.280187	5	5	P1P2	0.834954	-0.0757062	5	5
ACSL5	P1	0.214594	0.20207	5	5	P1	0.158631	-1.00819	5	5	P2	0.545251	0.147115	5	5
ACSL6	P2	0.781642	0.00427506	5	5	P2	0.129494	-0.683252	5	5	P2	0.128352	-0.249703	5	5
ACSM1	P1P2	0.61124	-0.266096	5	5	P1P2	0.460168	0.350397	5	5	P1P2	0.983913	0.203318	5	5
ACSM2A	P1P2	0.129913	-0.899562	5	5	P1P2	0.667022	0.47883	5	5	P1P2	0.370031	-0.164505	5	5
ACSM2B	P1P2	0.246129	-0.258944	5	5	P1P2	0.976271	-0.0092774	5	5	P1P2	0.471532	-0.151123	5	5
ACSM3	P1P2	0.156761	-0.279163	5	5	P1P2	0.826573	0.0811064	5	5	P1P2	0.404615	-0.0271227	5	5
ACSM4	ENST00000399422.4	0.273009	-0.353218	5	5	ENST00000399422.4	0.432166	-0.258524	5	5	ENST00000399422.4	0.91903	-0.412235	5	5
ACSM5	P1P2	0.687718	0.0876629	5	5	P1P2	0.981618	0.0747442	5	5	P1P2	0.789992	0.0423165	5	5
ACSS1	P1P2	0.939257	-0.0439752	5	5	P1P2	0.760382	0.138847	5	5	P1P2	0.820552	0.0596932	5	5
ACSS2	P1P2	0.562263	0.151417	5	5	P1P2	0.920246	-0.0899382	5	5	P1P2	0.81207	0.0128731	5	5
ACSS3	P1P2	0.353924	-0.495656	5	5	P1P2	0.444543	-0.143652	5	5	P1P2	0.221244	-0.315094	5	5
ACTA1	P1	0.574186	0.304912	5	5	P2	0.294566	-0.344739	5	5	P1	0.115784	0.26712	5	5
ACTA2	P2	0.696367	-0.273578	5	5	P1	0.355406	-0.415868	5	5	P2	0.37363	-0.077075	5	5
ACTB	P1P2	0.991314	-0.0331442	5	5	P1P2	0.342686	-0.161208	5	5	P1P2	0.570656	-0.149662	5	5
ACTBL2	P1P2	0.701947	0.117963	5	5	P1P2	0.540502	0.161523	5	5	P1P2	0.511194	0.210448	5	5
ACTC1	P1P2	0.838753	-0.011253	5	5	P1P2	0.734676	-0.0105601	5	5	P1P2	0.636818	-0.0640646	5	5
ACTG1	P1P2	0.22594	-0.170418	5	5	P1P2	0.0725034	-0.780765	5	5	P1P2	0.0331944	-0.458974	5	5
ACTG2	P2	0.605381	0.0995545	5	5	P1	0.445292	0.175329	5	5	P1	0.557601	0.117571	5	5
ACTL10	P1P2	0.973947	-0.0214278	5	5	P1P2	0.83834	0.129672	5	5	P1P2	0.945746	-0.0509642	5	5
ACTL6A	P1P2	0.784536	0.278036	5	5	P1P2	0.358686	-0.177925	5	5	P1P2	0.747628	-0.108474	5	5
ACTL6B	P1P2	0.5196	0.146926	5	5	P1P2	0.860004	0.572852	5	5	P1P2	0.540794	0.294398	5	5
ACTL7A	P1P2	0.655657	-0.0712887	5	5	P1P2	0.42241	2.79059	5	5	P1P2	0.260975	1.28714	5	5
ACTL7B	P1P2	0.787434	-0.158386	5	5	P1P2	0.419991	0.325869	5	5	P1P2	0.618938	0.0946862	5	5
ACTL8	P1P2	0.963932	0.159182	5	5	P1P2	0.209896	-0.390638	5	5	P1P2	0.390092	-0.141629	5	5
ACTL9	P1P2	0.0214761	0.662392	5	5	P1P2	0.447043	0.633161	5	5	P1P2	0.188295	0.843039	5	5
ACTN1	P1P2	0.574186	0.139822	5	5	P1P2	0.603141	-0.0769587	5	5	P1P2	0.733667	0.0352297	5	5
ACTN2	P1P2	0.493347	-0.349823	5	5	P1P2	0.229725	0.818656	5	5	P1P2	0.702893	0.230241	5	5
ACTN3	P1P2	0.577042	-0.104378	5	5	P1P2	0.84686	-0.110265	5	5	P1P2	0.712265	-0.0803523	5	5
ACTN4	P1P2	0.371585	0.225138	5	5	P1P2	0.0835995	0.474009	5	5	P1P2	0.0558595	0.579448	5	5
ACTR10	P1P2	0.668105	-0.151804	5	5	P1P2	0.305704	-0.625668	5	5	P1P2	0.168782	-0.340439	5	5
ACTR1A	P1P2	0.530518	-0.129879	5	5	P1P2	0.964914	0.0534349	5	5	P1P2	0.659773	-0.0335085	5	5
ACTR1B	P1P2	0.480752	-0.232023	5	5	P1P2	0.837685	-0.148515	5	5	P1P2	0.75145	6.24841e-05	5	5
ACTR2	P1P2	0.491235	-0.330081	5	5	P1P2	0.135312	-0.613285	5	5	P1P2	0.105102	-0.449097	5	5
ACTR3	P1P2	0.11311	-0.308081	5	5	P1P2	0.0642553	-0.745645	5	5	P1P2	0.0362958	-0.526863	5	5
ACTR3B	P1P2	0.137176	0.555923	5	5	P1P2	0.917586	-0.0268866	5	5	P1P2	0.375437	0.241995	5	5
ACTR3C	P1P2	0.0731262	-0.420714	5	5	P1P2	0.0928951	0.852752	5	5	P1P2	0.429201	0.179284	5	5
ACTR5	P1P2	0.0074804	-1.06586	5	5	P1P2	0.300981	-0.611048	5	5	P1P2	0.00922623	-0.698042	5	5
ACTR6	P1P2	0.319003	-0.446781	5	5	P1P2	0.565731	-0.31016	5	5	P1P2	0.44456	-0.405492	5	5
ACTR8	P1P2	0.0103685	-3.28631	5	5	P1P2	0.0293433	-2.11983	5	5	P1P2	0.00785677	-2.70307	5	5
ACTRT1	P1P2	0.959261	0.220675	5	5	P1P2	0.333392	-0.385108	5	5	P1P2	0.632029	-0.0915882	5	5
ACTRT2	P1P2	0.864357	-0.021037	5	5	P1P2	0.502676	0.212177	5	5	P1P2	0.544135	0.13998	5	5
ACTRT3	P1P2	0.333444	-0.254898	5	5	P1P2	0.965582	-0.11459	5	5	P1P2	0.439074	-0.141824	5	5
ACVR1	P1P2	0.618305	-0.153906	5	5	P1P2	0.728373	0.240185	5	5	P1P2	0.971852	0.0418244	5	5
ACVR1B	P1P2	0.346153	0.190436	5	5	P1P2	0.251198	-0.750154	5	5	P1P2	0.94909	-0.349595	5	5
ACVR1C	P1P2	0.863041	0.306944	5	5	P1P2	0.213883	-0.571097	5	5	P1P2	0.649462	-0.278167	5	5
ACVR2A	P1P2	0.111125	0.483646	5	5	P1P2	0.182935	0.379248	5	5	P1P2	0.103846	0.482352	5	5
ACVR2B	P1P2	0.139403	0.576017	5	5	P1P2	0.179652	0.544295	5	5	P1P2	0.105283	0.458855	5	5
ACVRL1	P1P2	0.337014	-0.222066	5	5	P1P2	0.730262	0.021025	5	5	P1P2	0.539127	0.0319156	5	5
ACY1	P1P2	0.605966	0.137515	5	5	P1P2	0.416379	0.316876	5	5	P1P2	0.351925	0.225782	5	5
ACY3	P1	0.24375	-0.705161	5	5	P2	0.332555	0.484367	5	5	P1	0.782735	0.0765464	4	4
ACYP1	P1	0.295213	-0.159387	5	5	P1	0.104695	1.22858	5	5	P1	0.186328	0.469268	5	5
ACYP2	P1P2	0.699465	-0.257473	5	5	P1P2	0.0994259	0.591518	5	5	P1P2	0.311771	0.136596	5	5
ADA	P1P2	0.161974	0.276065	5	5	P1P2	0.955567	0.833613	5	5	P1P2	0.648858	0.554839	5	5
ADAD1	P1P2	0.972611	-0.16554	5	5	P1P2	0.586889	0.169683	5	5	P1P2	0.930375	-0.0311838	5	5
ADAD2	P1P2	0.63851	0.11467	5	5	P1P2	0.94756	0.123643	5	5	P1P2	0.642225	-0.007384	5	5
ADAL	P1P2	0.488598	-0.422067	4	4	P1P2	0.697382	1.62473	4	4	P1P2	0.689321	0.60133	4	4
ADAM10	P1P2	0.860408	-0.114129	5	5	P1P2	0.535801	-0.0816235	5	5	P1P2	0.482987	-0.174704	5	5
ADAM11	P1P2	0.577042	0.3493	5	5	P1P2	0.779919	-0.0600429	5	5	P1P2	0.425288	0.144629	5	5
ADAM12	P1P2	0.850879	-0.107027	5	5	P1P2	0.435858	-0.203916	5	5	P1P2	0.759112	-0.244678	5	5
ADAM15	P1P2	0.742081	-0.00249996	5	5	P1P2	0.488105	-0.17009	5	5	P1P2	0.604794	-0.0939758	5	5
ADAM17	P1P2	0.380617	-0.134198	5	5	P1P2	0.704592	0.357857	5	5	P1P2	0.997989	0.0341316	5	5
ADAM18	P1P2	0.921286	0.142481	5	5	P1P2	0.484957	-1.28107	5	5	P1P2	0.825129	-0.770477	5	5
ADAM19	P1P2	0.655355	-0.0143277	5	5	P1P2	0.281826	0.984855	5	5	P1P2	0.260975	0.485264	5	5
ADAM2	P1P2	0.740183	0.209113	5	5	P1P2	0.643425	0.167613	5	5	P1P2	0.539127	0.176883	5	5
ADAM20	P1P2	0.34551	-0.125313	5	5	P1P2	0.120632	0.769796	5	5	P1P2	0.274022	0.159327	5	5
ADAM21	P1P2	0.169646	0.20291	5	5	P1P2	0.483386	-0.478141	5	5	P1P2	0.8798	-0.113429	5	5
ADAM22	P1P2	0.401896	0.223504	5	5	P1P2	0.731207	-0.0567317	5	5	P1P2	0.80361	0.131958	5	5
ADAM23	P1P2	0.463214	0.239889	5	5	P1P2	0.29747	-0.267661	5	5	P1P2	0.54302	-0.0718778	5	5
ADAM28	P1P2	0.026365	0.40877	5	5	P1P2	0.694663	0.263968	5	5	P1P2	0.223154	0.454123	5	5
ADAM29	P1P2	0.544885	-0.375543	5	5	P1P2	0.862638	0.0971754	5	5	P1P2	0.665868	-0.0667659	5	5
ADAM30	P1P2	0.366897	-0.27831	5	5	P1P2	0.346535	-0.160333	5	5	P1P2	0.240869	-0.246126	5	5
ADAM32	P1P2	0.407562	-0.310761	5	5	P1P2	0.743847	0.172964	5	5	P1P2	0.696049	-0.0688982	5	5
ADAM33	P1P2	0.66506	0.150169	5	5	P1P2	0.248097	-0.634806	5	5	P1P2	0.327704	-0.0950445	5	5
ADAM7	P1P2	0.00865833	-0.66453	5	5	P1P2	0.387452	0.602128	5	5	P1P2	0.462783	-0.0517792	5	5
ADAM8	P1P2	0.929269	0.137601	5	5	P1P2	0.253629	0.588131	5	5	P1P2	0.363341	0.430949	5	5
ADAM9	P1P2	0.0978139	0.302724	5	5	P1P2	0.751146	0.207512	5	5	P1P2	0.323569	0.353167	5	5
ADAMDEC1	P1P2	0.292901	-0.487546	5	5	P1P2	0.262088	0.281656	5	5	P1P2	0.901712	-0.0799445	5	5
ADAMTS1	P1	0.203665	0.319292	5	5	P2	0.327977	0.275475	5	5	P2	0.331873	0.0451183	5	5
ADAMTS10	P1P2	0.610067	0.130832	5	5	P1P2	0.53277	0.325589	5	5	P1P2	0.466374	0.237003	5	5
ADAMTS12	P1P2	0.64691	-0.0624865	5	5	P1P2	0.32221	-0.539549	5	5	P1P2	0.263477	-0.258655	5	5
ADAMTS13	P1P2	0.906341	0.00463057	5	5	P1P2	0.0718396	0.844891	5	5	P1P2	0.198654	0.524998	5	5
ADAMTS14	P1P2	0.188322	-0.563866	5	5	P1P2	0.48653	0.44505	5	5	P1P2	0.661599	-0.0842841	5	5
ADAMTS15	P1P2	0.538783	0.131855	5	5	P1P2	0.553887	0.313795	5	5	P1P2	0.348459	0.150906	5	5
ADAMTS16	P2	0.465771	0.0860514	5	5	P2	0.528924	0.367236	5	5	P2	0.365562	0.334151	5	5
ADAMTS17	P1P2	0.836136	-0.0482428	5	5	P1P2	0.292833	-0.334212	5	5	P1P2	0.379069	-0.218384	5	5
ADAMTS18	P1P2	0.184138	-0.405898	5	5	P1P2	0.229401	-0.744826	5	5	P1P2	0.0870184	-0.434391	5	5
ADAMTS19	P1P2	0.750323	-0.248191	5	5	P1P2	0.59267	0.165603	5	5	P1P2	0.9097	0.0810425	5	5
ADAMTS2	P1P2	0.758595	-0.00129095	5	5	P1P2	0.854085	0.0364403	5	5	P1P2	0.887758	0.0369154	5	5
ADAMTS20	P1P2	0.844648	0.0741459	5	5	P1P2	0.880453	-0.169975	5	5	P1P2	0.797118	0.0170862	5	5
ADAMTS3	P1P2	0.397677	-0.11417	5	5	P1P2	0.357372	0.48271	5	5	P1P2	0.734933	0.132064	5	5
ADAMTS4	P1P2	0.608308	0.0958525	5	5	P1P2	0.536629	-0.189791	5	5	P1P2	0.901712	-0.200091	5	5
ADAMTS5	P1P2	0.048314	-0.572293	5	5	P1P2	0.328599	-0.33584	5	5	P1P2	0.0581603	-0.39942	5	5
ADAMTS6	P1P2	0.281151	-0.146341	5	5	P1P2	0.02186	0.935685	5	5	P1P2	0.069703	0.333304	5	5
ADAMTS7	P1P2	0.500774	-0.0580379	5	5	P1P2	0.386992	-0.154835	5	5	P1P2	0.30737	-0.104344	5	5
ADAMTS8	P1P2	0.400018	0.0281196	5	5	P1P2	0.879131	-0.178901	5	5	P1P2	0.912364	0.128635	5	5
ADAMTS9	P1P2	0.120532	0.372603	5	5	P1P2	0.107411	-0.59324	5	5	P1P2	0.566667	-0.116389	5	5
ADAMTSL1	P1P2	0.413754	0.121679	5	5	P1P2	0.776064	0.0633315	5	5	P1P2	0.566098	0.119889	5	5
ADAMTSL2	P1P2	0.721291	-0.112062	5	5	P1P2	0.339438	0.368259	4	4	P1P2	0.5618	0.11272	4	4
ADAMTSL3	P1P2	0.971276	-0.0637998	5	5	P1P2	0.279212	-0.304675	5	5	P1P2	0.281836	-0.111642	5	5
ADAMTSL4	P1P2	0.899377	-0.0108726	5	5	P1P2	0.192192	-0.749294	5	5	P1P2	0.172188	-0.346647	5	5
ADAMTSL5	P1P2	0.0587555	0.50659	5	5	P1P2	0.815495	-0.0113075	5	5	P1P2	0.300652	0.210138	5	5
ADAP1	P1P2	0.692655	-0.147958	5	5	P1P2	0.64884	-0.147628	5	5	P1P2	0.590797	-0.147793	5	5
ADAP2	P1P2	0.516347	0.165964	5	5	P1P2	0.762616	-0.308297	5	5	P1P2	0.899717	-0.0133454	5	5
ADAR	P2	0.0845939	-0.657683	5	5	P2	0.293987	0.580393	5	5	P2	0.766799	-0.0912792	5	5
ADARB1	P1P2	0.608308	0.0844689	5	5	P1P2	0.376052	-0.221498	5	5	P1P2	0.571798	-0.103799	5	5
ADARB2	ENST00000381312.1	0.987974	-0.0320741	5	5	ENST00000381312.1	0.306496	0.451951	5	5	ENST00000381312.1	0.449077	0.157579	5	5
ADAT1	P1P2	0.327204	0.26928	5	5	P1P2	0.305308	0.341657	5	5	P1P2	0.210646	0.283988	5	5
ADAT2	P1P2	0.963399	-0.0280552	4	4	P1P2	0.0624661	-0.0050906	5	5	P1P2	0.231864	0.0408487	4	4
ADAT3	P1	0.079369	-1.61312	5	5	P1	0.0357213	-1.73575	5	5	P1	0.0274896	-1.71178	5	5
ADC	P1P2	0.778429	0.0149937	5	5	P1P2	1	0.289786	5	5	P1P2	0.864581	0.125284	5	5
ADCK1	P1P2	0.980626	-0.0536283	5	5	P1P2	0.834413	0.211459	5	5	P1P2	0.85007	0.0789153	5	5
ADCK2	P1P2	0.50184	0.316397	5	5	P1P2	0.379677	0.310805	5	5	P1P2	0.191132	0.357937	5	5
ADCK3	P1P2	0.851864	-0.0789285	5	5	P1P2	0.472473	-0.256597	5	5	P1P2	0.544135	-0.185737	5	5
ADCK4	P1P2	0.723801	0.144279	5	5	P1P2	0.224248	0.629887	5	5	P1P2	0.349756	0.326386	5	5
ADCK5	P1P2	0.859421	0.064354	5	5	P1P2	0.663369	-0.0260194	5	5	P1P2	0.730506	-0.0317534	5	5
ADCY1	P1P2	0.588534	-0.0904469	5	5	P1P2	0.994986	-0.0777532	5	5	P1P2	0.834954	-0.0497522	5	5
ADCY10	P1P2	0.306163	-0.432848	5	5	P1P2	0.518559	-0.474564	5	5	P1P2	0.273654	-0.453706	5	5
ADCY2	P1P2	0.352187	0.0846296	5	5	P1P2	0.392534	-0.498461	5	5	P1P2	0.940397	-0.0995743	5	5
ADCY3	P1P2	0.840062	-0.270057	5	5	P1P2	0.388373	0.506021	5	5	P1P2	0.577524	0.242161	5	5
ADCY4	P1P2	0.496523	-0.011186	5	5	P1P2	0.303336	-0.419212	5	5	P1P2	0.178069	-0.250433	5	5
ADCY5	P1P2	0.997996	0.005242	5	5	P1P2	0.484957	0.18462	5	5	P1P2	0.673825	0.102146	5	5
ADCY6	P1P2	0.335541	0.181936	5	5	P1P2	0.129918	-0.375853	5	5	P1P2	0.908368	-0.116803	5	5
ADCY7	P1P2	0.352838	-0.177392	5	5	P1P2	0.890377	0.0365579	5	5	P1P2	0.438081	-0.12507	5	5
ADCY8	P1P2	0.119534	-0.456249	5	5	P1P2	0.159623	-0.308837	5	5	P1P2	0.089527	-0.382543	5	5
ADCY9	P1P2	0.936593	0.0527454	5	5	P1P2	0.840959	0.0226428	5	5	P1P2	0.953104	0.157424	5	5
ADCYAP1	P1P2	0.144402	-0.417702	5	5	P1P2	0.630269	-0.0899371	5	5	P1P2	0.198361	-0.131639	5	5
ADCYAP1R1	P1P2	0.0422758	0.5196	4	4	P1P2	0.173514	-0.789264	4	4	P1P2	0.810288	-0.051304	4	4
ADD1	P1P2	0.564525	0.0748254	5	5	P1P2	0.835067	0.242177	5	5	P1P2	0.679971	0.0643514	5	5
ADD2	P1P2	0.727256	-0.0275117	5	5	P1P2	0.6891	-0.0134587	5	5	P1P2	0.939728	0.0285258	5	5
ADD3	P1P2	0.894408	0.108928	5	5	P1P2	0.367973	0.39133	5	5	P1P2	0.365117	0.103261	5	5
ADGB	P1P2	0.408986	-0.449441	5	5	P1P2	0.282035	-0.283395	3	3	P1P2	0.475194	-0.152239	3	3
ADH1A	P1P2	0.0877357	-0.375477	5	5	P1P2	0.616639	0.116002	5	5	P1P2	0.559861	-0.0996664	5	5
ADH1B	P1P2	0.274477	0.249613	5	5	P1P2	0.169026	0.769793	5	5	P1P2	0.023877	0.555087	5	5
ADH1C	P1P2	0.0858854	0.325625	5	5	P1P2	0.0587869	-1.76551	5	5	P1P2	0.0942222	-0.719942	5	5
ADH4	P1P2	0.117609	0.569468	4	4	P1P2	0.403527	0.0706348	4	4	P1P2	0.130245	0.389136	4	4
ADH5	P1P2	0.208775	0.279406	5	5	P1P2	0.497617	0.145423	5	5	P1P2	0.362897	0.212415	5	5
ADH6	P1P2	0.484407	-0.145797	5	5	P1P2	0.254327	0.446509	5	5	P1P2	0.684903	0.159427	5	5
ADH7	P1P2	0.388147	-0.123514	4	4	P1P2	0.351898	-0.282594	4	4	P1P2	0.199181	-0.175644	4	4
ADHFE1	P1P2	0.673599	0.0516642	5	5	P1P2	0.921577	0.14724	5	5	P1P2	0.977212	-0.0755488	5	5
ADI1	P1P2	0.687718	-0.119204	5	5	P1P2	0.305308	-0.778684	5	5	P1P2	0.297134	-0.243918	5	5
ADIG	P1P2	0.797761	-0.212874	5	5	P1P2	0.0355742	-0.723968	5	5	P1P2	0.0475889	-0.429147	5	5
ADIPOQ	P1P2	0.827635	-0.0717232	4	4	P1P2	0.71374	-0.0440217	4	4	P1P2	0.91135	-0.0158112	4	4
ADIPOR1	P1P2	0.191719	-0.366202	5	5	P1P2	0.332973	-0.598371	5	5	P1P2	0.120931	-0.457638	5	5
ADIPOR2	P1P2	0.625404	0.0280061	5	5	P1P2	0.155681	-0.42033	5	5	P1P2	0.245619	-0.194439	5	5
ADIRF	P1P2	0.557753	0.0729271	5	5	P1P2	0.548291	-0.29605	5	5	P1P2	0.738734	-0.126551	5	5
ADK	P2	0.138732	-0.51612	5	5	P1	0.117654	-0.487056	5	5	P1	0.161366	-0.249826	5	5
ADM	P1P2	0.20218	0.378535	5	5	P1P2	0.172954	0.879467	5	5	P1P2	0.149162	0.629001	5	5
ADM2	P1P2	0.387478	-0.496696	5	5	P1P2	0.112441	0.557449	5	5	P1P2	0.832987	0.0822646	5	5
ADM5	P1P2	0.0779078	-0.597029	4	4	P1P2	0.262633	0.243462	4	4	P1P2	0.688629	-0.0620129	4	4
ADNP	P1P2	0.222746	0.433565	5	5	P1P2	0.053503	-0.632804	5	5	P1P2	0.492471	-0.245793	5	5
ADNP2	P1P2	0.549344	0.162165	5	5	P1P2	0.584009	0.125781	5	5	P1P2	0.829711	0.0980706	5	5
ADO	P1P2	0.349593	-0.162804	5	5	P1P2	0.65246	-0.155263	5	5	P1P2	0.432642	-0.124808	5	5
ADORA1	P1P2	0.0779455	-0.410282	5	5	P1P2	0.0308707	0.799037	5	5	P1P2	0.286369	0.162142	5	5
ADORA2A	P1P2	0.0446335	0.580098	5	5	P1P2	0.0722373	0.575347	5	5	P1P2	0.0142598	0.537089	5	5
ADORA2B	P1P2	0.0569316	0.439937	5	5	P1P2	0.029845	-1.09964	5	5	P1P2	0.190847	-0.220054	5	5
ADORA3	P2	0.0224939	-0.551978	5	5	P1	0.0283615	1.35308	5	5	P1	0.00708953	0.771077	5	5
ADPGK	P1P2	0.820345	-0.0465027	4	4	P1P2	0.655926	0.359964	4	4	P1P2	0.549199	0.0989396	4	4
ADPRH	P1P2	0.405668	0.167372	5	5	P1P2	0.16062	-0.227001	5	5	P1P2	0.370031	-0.0099383	5	5
ADPRHL1	P1	0.189449	0.217535	5	5	P2	0.202975	0.576054	5	5	P1	0.117743	0.484373	5	5
ADPRHL2	P1P2	0.764337	0.506747	5	5	P1P2	0.932228	0.0678102	5	5	P1P2	0.68923	0.267489	5	5
ADPRM	P1P2	0.655423	-0.0554004	4	4	P1P2	0.990655	0.0982265	4	4	P1P2	0.968897	0.0384194	4	4
ADRA1A	P1P2	0.447539	-0.00936594	5	5	P1P2	0.923573	0.211678	5	5	P1P2	0.607729	0.060541	5	5
ADRA1B	P1P2	0.0106086	-0.582893	5	5	P1P2	0.133568	-0.743335	5	5	P1P2	0.015865	-0.599939	5	5
ADRA1D	P1P2	0.0284168	0.636875	5	5	P1P2	0.677413	0.19422	5	5	P1P2	0.0685466	0.415547	5	5
ADRA2A	P1P2	0.330106	-0.198902	5	5	P1P2	0.998997	-0.123623	5	5	P1P2	0.938391	-0.0926768	5	5
ADRA2B	P1P2	0.672377	0.231568	5	5	P1P2	0.69931	-0.378655	5	5	P1P2	0.724828	-0.0718215	5	5
ADRA2C	P1P2	0.0434025	-0.732206	5	5	P1P2	0.406597	-0.236851	5	5	P1P2	0.0917696	-0.569868	5	5
ADRB1	P1P2	0.675434	-0.0910685	5	5	P1P2	0.142923	-0.576794	5	5	P1P2	0.195156	-0.39586	5	5
ADRB2	P1P2	0.443045	-0.199503	5	5	P1P2	0.674963	-0.235647	5	5	P1P2	0.900382	-0.35347	5	5
ADRB3	P1P2	0.942255	0.00074638	5	5	P1P2	0.53277	-0.425611	5	5	P1P2	0.519875	-0.200644	5	5
ADRBK1	P1P2	0.343586	-0.256239	5	5	P1P2	0.307686	0.341736	5	5	P1P2	0.703517	0.0401343	5	5
ADRBK2	P1P2	0.216456	0.25284	5	5	P1P2	0.214811	-0.387081	5	5	P1P2	0.574658	-0.0988654	5	5
ADRM1	P1P2	0.188322	0.437091	5	5	P1P2	0.812244	0.028444	5	5	P1P2	0.387318	0.230701	5	5
ADSL	P1P2	0.684639	-0.11529	5	5	P1P2	0.49868	0.209743	5	5	P1P2	0.763593	0.102526	5	5
ADSS	P1P2	0.0091607	0.551815	5	5	P1P2	0.530571	-0.0761354	5	5	P1P2	0.23552	0.303922	5	5
ADSSL1	P1P2	0.61124	-0.145577	5	5	P1P2	0.176682	-0.40146	5	5	P1P2	0.186328	-0.273673	5	5
ADTRP	P1P2	0.74715	0.0525271	5	5	P1P2	0.114735	-0.591552	5	5	P1P2	0.294031	-0.253274	5	5
AEBP1	P1P2	0.479711	0.077591	5	5	P1P2	0.274034	-0.206433	5	5	P1P2	0.81533	-0.180708	5	5
AEBP2	P1P2	0.418073	-0.21025	5	5	P1P2	0.671904	0.0854475	5	5	P1P2	0.831676	-0.126228	5	5
AEN	P1P2	0.726313	-0.0438795	5	5	P1P2	0.358248	1.3762	5	5	P1P2	0.328535	0.666159	5	5
AES	P1P2	0.855805	-0.072487	5	5	P1P2	0.275138	-0.331289	5	5	P1P2	0.334812	-0.280401	5	5
AFAP1	P1P2	0.483323	0.109718	4	4	P1P2	0.921254	0.0245009	4	4	P1P2	0.666627	0.170001	4	4
AFAP1L1	P1P2	0.0684616	0.353637	4	4	P1P2	0.980937	0.129677	4	4	P1P2	0.343847	0.23221	4	4
AFAP1L2	P1P2	0.00936426	-0.582874	5	5	P1P2	0.369983	-0.225917	5	5	P1P2	0.0611175	-0.569647	5	5
AFF1	P1P2	0.452058	0.314129	5	5	P1P2	0.183487	0.54708	5	5	P1P2	0.108572	0.358416	5	5
AFF2	P1P2	0.177453	-0.476225	5	5	P1P2	0.671599	-0.765687	5	5	P1P2	0.0438558	-0.644751	5	5
AFF3	P1P2	0.104972	-0.398138	5	5	P1P2	0.764533	0.0666624	5	5	P1P2	0.549166	-0.224372	5	5
AFF4	P1P2	0.232097	0.102674	5	5	P1P2	0.565164	0.171395	5	5	P1P2	0.981903	0.0448026	5	5
AFG3L2	P1P2	0.000395525	-4.70731	5	5	P1P2	0.0157663	-4.00281	5	5	P1P2	0.000777985	-4.35506	5	5
AFM	P1P2	0.23177	-0.326267	5	5	P1P2	0.936892	-0.173171	5	5	P1P2	0.4248	-0.131412	5	5
AFMID	P1P2	0.839407	0.137849	5	5	P1P2	0.799189	0.134359	4	4	P1P2	0.650987	0.0273646	4	4
AFP	P1	0.498115	-0.115598	5	5	P1	0.325497	0.333802	5	5	P1	0.530282	0.0839273	5	5
AFTPH	P1P2	0.49229	0.413164	5	5	P1P2	0.37155	-0.456455	5	5	P1P2	0.509575	0.0921032	5	5
AGA	P1P2	0.0518413	-0.481324	5	5	P1P2	0.63504	-0.158469	5	5	P1P2	0.135462	-0.350123	5	5
AGAP1	P1P2	0.744145	-0.102832	4	4	P1P2	0.169115	0.444954	4	4	P1P2	0.344805	0.170139	4	4
AGAP10	ENST00000413193.2	0.654146	-0.176065	5	5	ENST00000413193.2	0.163386	0.550606	5	5	ENST00000413193.2	0.239859	0.187271	5	5
AGAP11	P1P2	0.188181	0.741597	5	5	P1P2	0.0922452	-0.742389	5	5	P1P2	0.717909	0.00785305	5	5
AGAP2	P1P2	0.790013	0.0411926	5	5	P1P2	0.98897	0.315619	5	5	P1P2	0.861279	0.152249	5	5
AGAP3	P1P2	0.209078	0.191475	5	5	P1P2	0.738782	0.121793	5	5	P1P2	0.429201	0.156634	5	5
AGAP9	ENST00000453919.1	0.351754	-0.268188	5	5	ENST00000453919.1	0.37155	0.352976	5	5	ENST00000453919.1	0.624279	0.0809415	5	5
AGBL1	ENST00000421325.2	0.328446	-0.244325	5	5	ENST00000441037.2	0.520189	-0.30308	5	5	ENST00000421325.2	0.390555	-0.150704	5	5
AGBL2	P1P2	0.07407	0.49169	5	5	P1P2	0.265669	0.554911	5	5	P1P2	0.115589	0.5233	5	5
AGBL3	P1P2	0.455591	-0.43287	5	5	P1P2	0.853099	2.05414	5	5	P1P2	0.443559	0.984385	5	5
AGBL4	P1P2	0.96727	-0.00572539	5	5	P1P2	0.229076	-0.24188	5	5	P1P2	0.303012	-0.145107	5	5
AGBL5	P1	0.110375	-0.412702	5	5	P2	0.461187	0.483086	5	5	P2	0.4762	0.324875	5	5
AGER	P1P2	0.0710592	0.278567	4	4	P1P2	0.640431	0.204789	4	4	P1P2	0.231131	0.265689	4	4
AGFG1	P1P2	0.0889871	-0.610745	5	5	P1P2	0.558103	-0.31715	5	5	P1P2	0.183821	-0.392454	5	5
AGFG2	P1P2	0.0131394	0.593591	5	5	P1P2	0.62107	0.213732	5	5	P1P2	0.191417	0.342184	5	5
AGGF1	P1P2	0.699465	0.133641	5	5	P1P2	0.0543376	0.662372	5	5	P1P2	0.0904826	0.373051	5	5
AGK	P1P2	0.0379399	0.405223	5	5	P1P2	0.555572	0.131846	5	5	P1P2	0.134584	0.3533	5	5
AGL	P1P2	0.468335	0.0655301	5	5	P1P2	0.578267	0.65553	5	5	P1P2	0.644634	0.439104	5	5
AGMAT	P1P2	0.534918	0.101471	5	5	P1P2	0.770933	-0.530386	5	5	P1P2	0.797766	-0.181854	5	5
AGMO	P1P2	0.774578	0.123432	5	5	P1P2	0.814194	0.445064	5	5	P1P2	0.901047	0.268589	5	5
AGO1	P1P2	0.480752	-0.0612356	5	5	P1P2	0.436599	0.00759559	5	5	P1P2	0.760392	-0.02682	5	5
AGO2	P1P2	0.43217	0.199916	5	5	P1P2	0.683555	-0.0156963	5	5	P1P2	0.891742	0.0989289	5	5
AGO3	P1P2	0.911319	0.0847138	5	5	P1P2	0.184039	0.563752	5	5	P1P2	0.237182	0.228644	5	5
AGO4	P1P2	0.974615	0.125436	5	5	P1P2	0.411113	-0.202537	5	5	P1P2	0.572941	-0.114406	5	5
AGPAT1	P2	0.12854	-0.367723	5	5	P2	0.137962	-0.519294	5	5	P2	0.066779	-0.481951	5	5
AGPAT2	P1P2	0.661414	0.111689	5	5	P1P2	0.371102	-0.177684	5	5	P1P2	0.653094	-0.11482	5	5
AGPAT3	P1P2	0.451303	0.258189	5	5	P1P2	0.639826	0.221969	5	5	P1P2	0.757834	0.371616	5	5
AGPAT4	P1P2	0.835482	-0.891674	5	5	P1P2	0.627295	2.26474	5	5	P1P2	0.512275	0.686534	5	5
AGPAT5	P1P2	0.400487	-0.204274	5	5	P1P2	0.837685	0.0166881	5	5	P1P2	0.621903	-0.069387	5	5
AGPAT6	P1P2	0.0235019	0.621422	5	5	P1P2	0.657602	0.438756	5	5	P1P2	0.192849	0.517054	5	5
AGPAT9	P1P2	0.856463	-0.0838766	5	5	P1P2	0.14384	-0.515359	5	5	P1P2	0.235851	-0.258411	5	5
AGPS	P1P2	0.687102	-0.00206177	5	5	P1P2	0.286346	-0.301088	5	5	P1P2	0.448574	-0.12775	5	5
AGR2	P1P2	0.468849	-0.39704	5	5	P1P2	0.48653	-0.251423	5	5	P1P2	0.586164	-0.305273	5	5
AGR3	P1P2	0.21633	-0.239302	3	3	P1P2	0.125808	-0.387944	3	3	P1P2	0.0765563	-0.313623	3	3
AGRN	P1P2	0.624218	-0.263678	5	5	P1P2	0.174544	-0.459409	5	5	P1P2	0.231563	-0.361543	5	5
AGRP	P1P2	0.0778288	0.409602	4	4	P1P2	0.678417	0.0318017	4	4	P1P2	0.450294	0.231324	4	4
AGT	P1P2	0.334701	0.0127515	5	5	P1P2	0.205363	-0.329623	5	5	P1P2	0.743176	-0.237546	5	5
AGTPBP1	P1P2	0.115028	-0.352755	5	5	P1P2	0.905627	0.207107	5	5	P1P2	0.51933	-0.167829	5	5
AGTR1	P1P2	0.920621	0.0954844	5	5	P1P2	0.00886953	1.19687	5	5	P1P2	0.00232323	0.599042	5	5
AGTR2	P1P2	0.255458	-0.360757	5	5	P1P2	0.444792	-0.169306	4	4	P1P2	0.317695	-0.11064	4	4
AGTRAP	P1P2	0.297149	0.188653	5	5	P1P2	0.332137	0.471059	5	5	P1P2	0.222835	0.329856	5	5
AGXT	P1P2	0.927938	0.0155769	5	5	P1P2	0.572553	-0.0999349	5	5	P1P2	0.622497	-0.0816953	5	5
AGXT2	P1P2	0.174786	0.311543	4	4	P1P2	0.887115	-0.267542	4	4	P1P2	0.712998	0.0252934	4	4
AHCTF1	P1P2	0.0390784	0.489665	5	5	P1P2	0.606649	0.0560423	5	5	P1P2	0.183267	0.264754	5	5
AHCY	P1P2	0.169386	-0.591513	5	5	P1P2	0.568569	0.364928	5	5	P1P2	0.91503	-0.162111	5	5
AHCYL1	P1	0.0107498	-1.27126	5	5	P2	0.185983	-0.320543	5	5	P2	0.0634761	-0.27708	5	5
AHCYL2	P1P2	0.760507	-0.0857907	5	5	P1P2	0.226945	0.503789	4	4	P1P2	0.268997	0.247519	4	4
AHDC1	P1P2	0.240044	0.319139	5	5	P1P2	0.718326	0.239922	5	5	P1P2	0.438577	0.269776	5	5
AHI1	P1P2	0.447539	0.168742	5	5	P1P2	0.153015	0.387027	5	5	P1P2	0.147981	0.277885	5	5
AHNAK	P1	0.306361	0.339763	5	5	P1	0.26495	-0.404608	5	5	P2	0.594864	-0.0311466	5	5
AHNAK2	P2	0.760496	0.0537614	4	4	P1	0.247754	1.32544	5	5	P1	0.14402	0.495393	5	5
AHR	P1P2	0.797761	-0.288947	5	5	P1P2	0.187662	-0.513533	5	5	P1P2	0.365117	-0.417091	5	5
AHRR	P1P2	0.555505	0.0336207	5	5	P1P2	0.740996	0.0784358	5	5	P1P2	0.569515	0.100431	5	5
AHSA1	P1P2	0.192861	-0.283907	5	5	P1P2	0.214811	-0.453026	5	5	P1P2	0.0867088	-0.542434	5	5
AHSA2	P1P2	0.162982	0.478453	5	5	P1P2	0.452066	-0.312041	5	5	P1P2	0.724198	0.0980682	5	5
AHSG	P1P2	0.56963	0.174927	5	5	P1P2	0.434133	0.288348	5	5	P1P2	0.44506	0.179532	5	5
AHSP	P1P2	0.0782285	-0.397484	5	5	P1P2	0.245022	0.293048	5	5	P1P2	0.886431	-0.0607372	5	5
AICDA	P1P2	0.964933	0.06435	5	5	P1P2	0.623142	-0.11126	5	5	P1P2	0.719794	-0.0565177	5	5
AIDA	P1P2	0.897058	-0.0535786	5	5	P1P2	0.751782	-0.172514	5	5	P1P2	0.918363	0.0204288	5	5
AIF1	P1P2	0.866333	0.245759	5	5	P1P2	0.0529869	0.727334	5	5	P1P2	0.149636	0.495914	5	5
AIF1L	P1P2	0.261811	-0.414239	5	5	P1P2	0.981618	0.602441	5	5	P1P2	0.854682	0.193581	5	5
AIFM1	P1P2	0.231117	-0.584982	5	5	P1P2	0.395322	-0.468483	5	5	P1P2	0.346304	-0.430906	5	5
AIFM2	P1P2	0.367119	0.192236	5	5	P1P2	0.0539189	0.866125	5	5	P1P2	0.0399648	0.508004	5	5
AIFM3	P2	0.768813	0.0525358	5	5	P2	0.482864	-0.286819	5	5	P2	0.67076	-0.0273227	5	5
AIG1	P1P2	0.98597	-0.0414583	5	5	P1P2	0.306496	0.0891591	5	5	P1P2	0.327704	0.015874	5	5
AIM1	P1P2	0.650222	0.0694327	5	5	P1P2	0.509913	0.300676	5	5	P1P2	0.447066	0.18589	5	5
AIM1L	P2	0.284011	-0.228118	4	4	P2	0.249302	-0.176986	4	4	P2	0.29591	-0.24821	4	4
AIM2	P1P2	0.676047	-0.0681919	5	5	P1P2	0.480254	-0.189687	5	5	P1P2	0.408892	-0.105647	5	5
AIMP1	P1P2	0.693892	0.13842	5	5	P1P2	0.0713121	0.96617	5	5	P1P2	0.0725975	0.488963	5	5
AIMP2	P1P2	0.613885	-0.0925766	5	5	P1P2	0.592091	-0.122659	5	5	P1P2	0.479326	-0.0865423	5	5
AIP	P1P2	0.0722586	0.685333	5	5	P1P2	0.739415	-0.267547	5	5	P1P2	0.412236	0.192365	5	5
AIPL1	P1P2	0.861066	-0.030489	5	5	P1P2	0.125932	0.948894	5	5	P1P2	0.209119	0.319981	5	5
AIRE	P1P2	0.10004	0.462235	5	5	P1P2	0.797978	0.221205	5	5	P1P2	0.174309	0.305883	5	5
AJAP1	P1P2	0.791948	-0.0322921	5	5	P1P2	0.543833	0.654664	5	5	P1P2	0.434615	0.289729	5	5
AJUBA	P1P2	0.598965	0.124485	5	5	P1P2	0.89634	-0.0345988	5	5	P1P2	0.948421	0.138625	5	5
AK1	P1P2	0.39721	0.151839	5	5	P1P2	0.148491	0.923899	5	5	P1P2	0.0829139	0.502386	5	5
AK2	P1P2	0.310737	0.0817285	5	5	P1P2	0.880453	-0.242863	5	5	P1P2	0.928372	0.150791	5	5
AK3	P1P2	0.895733	0.0711473	5	5	P1P2	0.753054	0.46707	5	5	P1P2	0.463808	0.293781	5	5
AK4	P1P2	0.0495152	0.502327	5	5	P1P2	0.860004	-0.0884846	5	5	P1P2	0.311771	0.167755	5	5
AK5	P1P2	0.484931	-0.1365	5	5	P1P2	0.11435	0.506199	5	5	P1P2	0.236516	0.184902	5	5
AK7	P1P2	0.289456	-0.535999	5	5	P1P2	0.366415	-0.60394	5	5	P1P2	0.183267	-0.304866	5	5
AK8	P1P2	0.288695	0.531179	5	5	P1P2	0.0186587	1.36988	5	5	P1P2	0.027786	0.84307	5	5
AK9	P1P2	0.559153	0.169942	3	3	P1P2	0.803006	0.0609136	3	3	P1P2	0.667389	0.115428	3	3
AKAP1	P1P2	0.361364	0.220865	5	5	P1P2	0.499212	-0.195003	5	5	P1P2	0.934382	0.0129311	5	5
AKAP10	P1P2	0.455086	0.170462	5	5	P1P2	0.399528	0.344511	5	5	P1P2	0.236184	0.194631	5	5
AKAP11	P1P2	0.166802	0.444301	5	5	P1P2	0.394857	0.238839	5	5	P1P2	0.789346	0.339221	5	5
AKAP12	P2	0.693273	-0.0947432	5	5	P1	0.218081	-0.449116	5	5	P1	0.359363	-0.235819	5	5
AKAP13	P1P2	0.0204076	0.387243	5	5	P1P2	0.135093	0.589214	5	5	P1P2	0.0274306	0.468719	5	5
AKAP14	P1P2	0.00291513	0.697718	5	5	P1P2	0.297082	-0.730522	5	5	P1P2	0.391948	0.0574332	5	5
AKAP17A	P1P2	0.635928	-0.22763	4	4	P1P2	0.23497	-0.442586	4	4	P1P2	0.186344	-0.275453	4	4
AKAP2	P1P2	0.635521	0.134195	5	5	P1P2	0.970258	-0.300265	5	5	P1P2	0.80556	-0.177171	5	5
AKAP3	P1	0.100994	-0.424816	5	5	P2	0.296694	1.09504	5	5	P2	0.369134	0.356569	5	5
AKAP4	P1P2	0.363129	0.0844498	5	5	P1P2	0.448045	0.548799	5	5	P1P2	0.121335	0.208216	5	5
AKAP5	P1P2	0.547949	0.0847123	5	5	P1P2	0.767411	0.171905	5	5	P1P2	0.662818	0.151989	5	5
AKAP6	P1P2	0.29175	-0.0512548	5	5	P1P2	0.0799976	1.26653	5	5	P1P2	0.282212	0.695661	5	5
AKAP7	P1P2	0.295987	0.213343	5	5	P1P2	0.645829	0.0537516	5	5	P1P2	0.329368	0.139987	5	5
AKAP8	P1P2	0.705677	0.159876	5	5	P1P2	0.0614126	-0.658439	5	5	P1P2	0.206995	-0.289495	5	5
AKAP8L	P1P2	0.502107	0.0815721	5	5	P1P2	0.0241804	1.09806	5	5	P1P2	0.0399648	0.635837	5	5
AKAP9	P1P2	0.537401	-0.224208	5	5	P1P2	0.740996	0.0338467	5	5	P1P2	0.485086	-0.0711944	5	5
AKIP1	P1P2	0.046905	-0.628548	5	5	P1P2	0.0960324	-0.577064	5	5	P1P2	0.0337536	-0.602806	5	5
AKIRIN1	P1P2	0.869628	-0.218757	5	5	P1P2	0.957569	0.117594	5	5	P1P2	0.885768	0.0376328	5	5
AKIRIN2	P1P2	0.000699418	0.877406	5	5	P1P2	0.918251	1.91221	5	5	P1P2	0.029435	1.43617	5	5
AKNA	P1	0.279286	-0.289497	5	5	P1	0.472473	-0.267883	5	5	P1	0.261331	-0.379828	5	5
AKNAD1	ENST00000370001.3	0.447539	-0.0875732	5	5	ENST00000370001.3	0.133785	0.716803	5	5	ENST00000370001.3	0.309765	0.356034	5	5
AKR1A1	P1P2	0.984299	0.0218364	5	5	P1P2	0.505082	-0.32393	5	5	P1P2	0.575803	-0.129142	5	5
AKR1B1	P1P2	0.292517	0.200807	5	5	P1P2	0.278468	0.664736	5	5	P1P2	0.0629984	0.314531	5	5
AKR1B10	P1P2	0.520285	-0.229148	4	4	P1P2	0.702726	0.275986	5	5	P1P2	0.706004	-0.14451	4	4
AKR1B15	P1P2	0.50558	-0.215394	5	5	P1P2	0.218237	0.780153	5	5	P1P2	0.278842	0.288775	5	5
AKR1C1	P1P2	0.508205	-0.140097	4	4	P1P2	0.493906	-0.360629	5	5	P1P2	0.63684	-0.0457723	4	4
AKR1C2	P2	0.168349	-0.279226	5	5	P1	0.241638	-0.368632	5	5	P2	0.142871	-0.266511	5	5
AKR1C3	P1P2	0.2834	0.162709	5	5	P1P2	0.0461873	-0.736335	5	5	P1P2	0.145641	-0.232924	5	5
AKR1C4	P1P2	0.59258	-0.105973	5	5	P1P2	0.133351	0.449215	5	5	P1P2	0.408892	0.185166	5	5
AKR1D1	P1P2	0.586803	-0.167373	5	5	P1P2	0.408495	0.296793	5	5	P1P2	0.838235	0.128116	5	5
AKR1E2	P1P2	0.955924	-0.314588	5	5	P1P2	0.0649827	-0.605596	5	5	P1P2	0.162627	-0.42286	5	5
AKR7A2	P1P2	0.0251964	-0.683758	5	5	P1P2	0.660332	0.215734	5	5	P1P2	0.327704	-0.301942	5	5
AKR7A3	P1P2	0.700706	0.0763692	5	5	P1P2	0.764533	-0.240978	5	5	P1P2	0.613617	-0.0279529	5	5
AKT1	P1P2	0.0601122	-0.339788	5	5	P1P2	0.905627	-0.096873	5	5	P1P2	0.211874	-0.25104	5	5
AKT1S1	P1P2	0.784142	-0.0592492	4	4	P1P2	0.872333	0.132096	4	4	P1P2	0.607628	0.0534672	4	4
AKT2	P1P2	0.248868	-0.248865	5	5	P1P2	0.177488	0.617376	5	5	P1P2	0.605381	0.159559	5	5
AKT3	P1P2	0.13002	0.293798	5	5	P1P2	0.504547	0.0390818	5	5	P1P2	1	0.128724	5	5
AKTIP	P1P2	0.56963	-0.196693	5	5	P1P2	0.46425	-0.210912	5	5	P1P2	0.410801	-0.17799	5	5
ALAD	P1P2	0.765935	0.186125	5	5	P1P2	0.753054	-0.183364	5	5	P1P2	0.700402	-0.0262343	5	5
ALAS1	P1P2	0.496523	-0.142018	5	5	P1P2	0.970258	0.0457738	5	5	P1P2	0.696049	-0.0472836	5	5
ALAS2	P1P2	0.85252	0.105922	5	5	P1P2	0.898992	0.448686	5	5	P1P2	0.87715	0.286166	5	5
ALB	P2	0.156027	-0.229253	5	5	P1	0.245703	2.94679	5	5	P1	0.27476	1.54904	5	5
ALCAM	P1P2	0.00753663	-0.535206	5	5	P1P2	0.548849	-0.226747	5	5	P1P2	0.0654167	-0.463888	5	5
ALDH16A1	P1P2	0.837134	-0.0858123	4	4	P1P2	0.585522	-0.144172	4	4	P1P2	0.517711	-0.151124	4	4
ALDH18A1	P1P2	0.456604	-0.13354	5	5	P1P2	0.0660865	-0.921613	5	5	P1P2	0.0413673	-0.453364	5	5
ALDH1A1	P1P2	0.0166596	0.683521	5	5	P1P2	0.572553	0.215803	5	5	P1P2	0.0523973	0.42821	5	5
ALDH1A2	P1P2	0.205159	0.314212	5	5	P1P2	0.296113	0.398563	5	5	P1P2	0.160864	0.322418	5	5
ALDH1A3	P1	0.166545	-0.405024	5	5	P2	0.15666	0.597024	5	5	P2	0.0551096	0.423107	5	5
ALDH1B1	P1P2	0.985302	0.0511901	5	5	P1P2	0.200312	-0.731714	5	5	P1P2	0.339039	-0.455024	5	5
ALDH1L1	P1P2	0.542107	0.106138	5	5	P1P2	0.935559	0.0832009	5	5	P1P2	0.659164	0.0423569	5	5
ALDH1L2	P1P2	0.518514	-0.053219	5	5	P1P2	0.331302	-0.333409	5	5	P1P2	0.712265	-0.204633	5	5
ALDH2	P1P2	0.496523	0.239147	5	5	P1P2	0.509644	0.333086	5	5	P1P2	0.413195	0.301059	5	5
ALDH3A1	P1P2	0.341457	0.1686	5	5	P1P2	0.9269	-0.00992145	5	5	P1P2	0.664037	0.124014	5	5
ALDH3A2	P1P2	0.302222	0.273464	5	5	P1P2	0.20357	-0.614876	5	5	P1P2	0.540238	-0.154259	5	5
ALDH3B1	P1P2	0.734498	0.0218369	5	5	P1P2	0.797008	-0.156678	5	5	P1P2	0.988605	-0.0053874	5	5
ALDH3B2	P1P2	0.55214	-0.130558	5	5	P1P2	0.236788	0.411024	5	5	P1P2	0.356727	0.129539	5	5
ALDH4A1	P1P2	0.655355	-0.166232	5	5	P1P2	0.716448	0.529667	5	5	P1P2	0.889086	0.22984	5	5
ALDH5A1	P1P2	0.613591	0.131891	5	5	P1P2	0.16112	-0.390812	5	5	P1P2	0.395209	-0.162518	5	5
ALDH6A1	P1P2	0.47297	0.0797722	5	5	P1P2	0.842925	-0.146683	5	5	P1P2	0.606554	0.0940713	5	5
ALDH7A1	P1P2	0.982629	-0.00896463	5	5	P1P2	0.562335	-0.190687	5	5	P1P2	0.617754	-0.0929668	5	5
ALDH8A1	P1P2	0.53547	-0.208288	5	5	P1P2	0.766451	0.0728719	5	5	P1P2	0.895728	-0.126094	5	5
ALDH9A1	P1P2	0.0997812	-0.38265	5	5	P1P2	0.432412	-0.0567796	5	5	P1P2	0.145874	-0.3155	5	5
ALDOA	P1P2	0.49971	0.174835	5	5	P1P2	0.760701	0.553475	5	5	P1P2	0.47724	0.313446	5	5
ALDOB	P2	0.146137	0.313454	5	5	P1	0.46425	-0.297688	5	5	P2	0.458698	0.101031	5	5
ALDOC	P1P2	0.65475	0.104904	5	5	P1P2	0.811919	-0.121907	5	5	P1P2	0.738734	0.154595	5	5
ALG1	P1P2	0.653843	-0.168607	5	5	P1P2	0.0383029	2.74156	5	5	P1P2	0.130049	1.41915	5	5
ALG10	P1P2	0.048314	0.632873	5	5	P1P2	0.681096	-0.256091	5	5	P1P2	0.304988	0.104285	5	5
ALG10B	P1P2	0.197772	-0.250845	5	5	P1P2	0.299417	-0.383005	5	5	P1P2	0.108943	-0.273095	5	5
ALG11	P1P2	0.632538	0.114181	5	5	P1P2	0.619	-0.215215	5	5	P1P2	0.864581	-0.016147	5	5
ALG12	P1P2	0.973947	0.0673029	5	5	P1P2	0.256779	0.381693	5	5	P1P2	0.343729	0.187352	5	5
ALG13	P1P2	0.42972	-0.174283	5	5	P1P2	0.0815989	-0.549495	5	5	P1P2	0.0601946	-0.314562	5	5
ALG14	P1P2	0.155539	-0.326344	5	5	P1P2	0.646431	-0.383544	5	5	P1P2	0.270354	-0.35417	5	5
ALG1L	ENST00000340333.3	0.321548	0.167839	4	4	ENST00000340333.3	0.658297	2.23027	4	4	ENST00000340333.3	0.29765	1.15906	4	4
ALG2	P1P2	0.75541	0.145655	5	5	P1P2	0.187942	0.645086	5	5	P1P2	0.160613	0.300175	5	5
ALG3	P1P2	0.362687	-0.127483	5	5	P1P2	0.763894	-0.26478	5	5	P1P2	0.618346	-0.268571	5	5
ALG5	P1P2	0.17948	0.627918	5	5	P1P2	0.672515	-0.228533	5	5	P1P2	0.800362	0.246298	5	5
ALG6	P1P2	0.163994	0.255462	5	5	P1P2	0.69838	-0.270974	5	5	P1P2	0.853364	0.050196	5	5
ALG8	P1P2	0.465963	0.529351	4	4	P1P2	0.497524	-0.408355	4	4	P1P2	0.867552	0.00391879	4	4
ALG9	P1P2	0.428254	0.105195	5	5	P1P2	0.536629	-0.409756	5	5	P1P2	0.945746	-0.200269	5	5
ALK	P1P2	0.245448	0.160678	5	5	P1P2	0.61841	0.0660673	5	5	P1P2	0.756556	0.14951	5	5
ALKBH1	P1P2	0.639707	-0.178163	5	5	P1P2	0.738466	0.0885467	5	5	P1P2	0.895063	-0.0327013	5	5
ALKBH2	P1P2	0.287554	-0.209045	5	5	P1P2	0.998997	0.0902119	5	5	P1P2	0.486137	-0.0573621	5	5
ALKBH3	P1P2	0.610067	0.0740276	5	5	P1P2	0.994318	-0.123881	5	5	P1P2	0.852705	0.00157549	5	5
ALKBH4	P1P2	0.720038	0.0329952	5	5	P1P2	0.315701	0.264262	5	5	P1P2	0.328535	0.176724	5	5
ALKBH5	P1P2	0.834501	-0.152304	5	5	P1P2	0.295052	0.755028	4	4	P1P2	0.605659	0.394187	4	4
ALKBH6	P1P2	0.400956	0.289622	5	5	P1P2	0.168248	2.56541	5	5	P1P2	0.210646	1.45035	5	5
ALKBH7	P1P2	0.388629	0.190598	5	5	P1P2	0.0942059	-0.552973	5	5	P1P2	0.345444	-0.178084	5	5
ALKBH8	P1P2	0.393021	-0.245424	5	5	P1P2	0.13077	-0.988842	5	5	P1P2	0.185769	-0.695118	5	5
ALLC	P1P2	0.0168725	0.480201	4	4	P1P2	0.437588	0.191521	5	5	P1P2	0.0258091	0.492249	4	4
ALMS1	P1P2	0.528599	0.140884	5	5	P1P2	0.586889	-0.183579	5	5	P1P2	0.910366	0.0523627	5	5
ALOX12	P1P2	0.571336	-0.114712	5	5	P1P2	0.993649	-0.201516	5	5	P1P2	0.696049	-0.093176	5	5
ALOX12B	P1P2	0.0624311	0.813742	5	5	P1P2	0.282576	0.220164	5	5	P1P2	0.119928	0.434623	5	5
ALOX15	P1P2	0.491763	-0.2495	5	5	P1P2	0.201788	-0.322287	5	5	P1P2	0.0830631	-0.274057	5	5
ALOX15B	P1P2	0.0837656	0.356116	4	4	P1P2	0.710249	-0.053092	4	4	P1P2	0.523199	0.151512	4	4
ALOX5	P1P2	0.976618	0.134289	5	5	P1P2	0.468865	-0.369112	5	5	P1P2	0.490883	-0.134803	5	5
ALOX5AP	P1P2	0.145325	0.359674	5	5	P1P2	0.172427	0.529869	5	5	P1P2	0.0441203	0.404097	5	5
ALOXE3	P1P2	0.99098	-0.16375	5	5	P1P2	0.683555	0.402725	5	5	P1P2	0.876487	0.119487	5	5
ALPI	P1P2	0.749053	-0.214627	5	5	P1P2	0.503478	0.0651765	5	5	P1P2	0.988605	0.109606	5	5
ALPK1	P1P2	0.16276	-0.308387	4	4	P1P2	0.602557	0.922282	5	5	P1P2	0.933732	0.103255	4	4
ALPK2	ENST00000361673.3	0.351754	-0.0587485	5	5	ENST00000361673.3	0.0975478	1.0457	5	5	ENST00000361673.3	0.158618	0.403299	5	5
ALPK3	P1P2	0.0185756	1.10271	5	5	P1P2	0.186541	1.03374	5	5	P1P2	0.0337536	1.10708	5	5
ALPL	P2	0.241051	-0.353942	5	5	P2	0.627295	0.00158691	5	5	P1	0.563259	0.0368025	5	5
ALPP	P1P2	0.59316	0.308652	5	5	P1P2	0.941558	0.381487	5	5	P1P2	0.826437	0.345069	5	5
ALPPL2	P1P2	0.667191	0.311502	5	5	P1P2	0.726485	-0.855625	5	5	P1P2	0.45514	-0.191847	5	5
ALS2	P1P2	0.339337	0.236779	5	5	P1P2	0.0313948	0.78827	5	5	P1P2	0.0191234	0.496836	5	5
ALS2CL	P1P2	0.75732	-0.166096	5	5	P1P2	0.0200469	0.727097	5	5	P1P2	0.0857855	0.373054	5	5
ALS2CR11	P1P2	0.105602	0.457197	5	5	P1P2	0.314087	2.72454	5	5	P1P2	0.156151	1.63614	5	5
ALS2CR12	P1P2	0.518514	0.43337	5	5	P1P2	0.525093	0.587657	5	5	P1P2	0.0957188	0.447188	5	5
ALX1	P1P2	0.027817	-0.680219	5	5	P1P2	0.259424	-0.367644	5	5	P1P2	0.0308402	-0.500407	5	5
ALX3	P1P2	0.509335	-0.239223	5	5	P1P2	0.343112	-0.281878	5	5	P1P2	0.269989	-0.212726	5	5
ALX4	P1P2	0.482317	-0.211759	5	5	P1P2	0.996323	-0.00678132	5	5	P1P2	0.76744	-0.10927	5	5
ALYREF	P1P2	0.618895	0.0930473	5	5	P1P2	0.308084	-0.198392	5	5	P1P2	0.57695	-0.102931	5	5
AMACR	P1P2	0.130871	-0.222099	5	5	P1P2	0.553326	-0.11857	5	5	P1P2	0.247331	-0.254716	5	5
AMBN	P1P2	0.934595	-0.781594	5	5	P1P2	0.585448	-0.499619	5	5	P1P2	0.806211	-0.611958	5	5
AMBP	P1P2	0.618895	0.0736536	5	5	P1P2	0.349548	-0.369537	5	5	P1P2	0.455647	-0.173569	5	5
AMBRA1	P1P2	0.256158	-0.201584	5	5	P1P2	0.0498788	0.756851	5	5	P1P2	0.367792	0.236758	5	5
AMD1	P1P2	0.247154	-0.30901	5	5	P1P2	0.888391	0.02	5	5	P1P2	0.633225	-0.162075	5	5
AMDHD1	P1P2	0.406141	0.0590052	5	5	P1P2	0.359125	0.467818	5	5	P1P2	0.17645	0.263412	5	5
AMDHD2	P1P2	0.682795	-0.0177126	5	5	P1P2	0.246385	-0.332381	5	5	P1P2	0.2076	-0.174492	5	5
AMELX	P1P2	0.0623134	-0.613082	5	5	P1P2	0.552205	2.31543	5	5	P1P2	0.331037	0.931191	5	5
AMELY	P1P2	0.299873	0.429902	5	5	P1P2	0.310276	0.222597	5	5	P1P2	0.162121	0.389275	5	5
AMER1	P1P2	0.282274	0.247852	5	5	P1P2	0.099943	-0.823687	5	5	P1P2	0.364228	-0.237616	5	5
AMER2	P1P2	0.0693202	-0.584571	5	5	P1P2	0.00698672	-0.878665	5	5	P1P2	0.00150353	-0.576687	5	5
AMER3	P1P2	0.700085	0.224191	5	5	P1P2	0.839977	-0.222846	5	5	P1P2	0.854682	0.000672227	5	5
AMFR	P1P2	0.868969	-0.547223	5	5	P1P2	0.0233501	-0.770871	5	5	P1P2	0.120931	-0.721615	5	5
AMH	P1P2	0.0561722	0.416117	5	5	P1P2	0.443546	-0.271798	5	5	P1P2	0.717909	0.0933384	5	5
AMHR2	P1P2	0.287175	0.384614	5	5	P1P2	0.524547	0.820912	5	5	P1P2	0.45514	0.669038	5	5
AMICA1	P1P2	0.194453	0.240672	4	4	P1P2	0.392542	0.452559	4	4	P1P2	0.202156	0.353585	4	4
AMIGO1	P1P2	0.288314	-0.161214	5	5	P1P2	0.106863	0.763558	5	5	P1P2	0.514983	0.203241	5	5
AMIGO2	P1P2	0.858435	0.326727	5	5	P1P2	0.36309	0.753483	5	5	P1P2	0.398017	0.454459	5	5
AMIGO3	P1	0.56963	0.112728	5	5	P2	0.0670806	1.62845	5	5	P2	0.163133	0.788642	5	5
AMMECR1	P1P2	0.0382902	0.486514	5	5	P1P2	0.633846	-0.507996	5	5	P1P2	0.411279	-0.0236514	5	5
AMMECR1L	P1P2	0.943922	-0.507435	5	5	P1P2	0.586313	-1.92956	5	5	P1P2	0.483511	-1.06307	5	5
AMN	P2	0.700706	0.000244699	5	5	P2	0.562335	-0.0731262	5	5	P2	0.809465	-0.0470604	5	5
AMN1	P1P2	0.50558	-0.0692518	5	5	P1P2	0.285968	0.236303	5	5	P1P2	0.530833	0.0835257	5	5
AMOT	P1P2	0.652334	-0.0260647	5	5	P1P2	0.817447	0.154576	5	5	P1P2	0.513357	0.0365712	5	5
AMOTL1	P1P2	0.265388	0.28597	5	5	P1P2	0.54606	-0.387876	5	5	P1P2	0.912364	0.121692	5	5
AMOTL2	P1P2	0.721291	0.117493	5	5	P1P2	0.543277	-0.0861077	5	5	P1P2	0.691707	0.056	5	5
AMPD1	P1P2	0.142569	-0.475074	5	5	P1P2	0.177219	-0.448731	5	5	P1P2	0.111375	-0.461903	5	5
AMPD2	P2	0.385183	0.166075	5	5	P2	0.101333	-0.712504	5	5	P2	0.263119	-0.278279	5	5
AMPD3	P1P2	0.815268	-0.113207	5	5	P1P2	0.700862	0.27535	5	5	P1P2	0.873839	0.227433	5	5
AMPH	P1P2	0.0905714	0.316598	5	5	P1P2	0.308084	0.92354	5	5	P1P2	0.104383	0.627958	5	5
AMT	P1P2	0.812668	0.0489211	5	5	P1P2	0.770292	0.070225	5	5	P1P2	0.617754	0.00111851	5	5
AMTN	P1P2	0.207715	-0.322153	5	5	P1P2	0.0212404	-1.12735	5	5	P1P2	0.0118069	-0.656499	5	5
AMY1B	ENST00000330330.5,ENST00000370080.3	0.241724	-0.272809	5	5	ENST00000330330.5,ENST00000370080.3	0.628187	0.540491	5	5	ENST00000330330.5,ENST00000370080.3	0.955781	0.0950955	5	5
AMY2A	P1P2	0.30183	-0.397747	5	5	P1P2	0.0491986	-0.827221	5	5	P1P2	0.0540529	-0.624328	5	5
AMY2B	P1P2	0.0443673	-0.538993	5	5	P1P2	0.136411	0.846835	5	5	P1P2	0.661599	0.279236	5	5
AMZ1	P1P2	0.981293	0.0705188	5	5	P1P2	0.428248	-0.299195	5	5	P1P2	0.568375	-0.207327	5	5
AMZ2	P1P2	0.885474	0.0780551	5	5	P1P2	0.235628	0.189608	5	5	P1P2	0.293645	0.141281	5	5
ANAPC1	P1P2	0.635521	-0.229933	5	5	P1P2	0.280704	-0.130131	5	5	P1P2	0.761672	-0.376441	5	5
ANAPC10	P1P2	0.152876	-1.2741	5	5	P1P2	0.759425	-1.02164	5	5	P1P2	0.522604	-1.0594	5	5
ANAPC11	P1P2	0.620076	-0.145388	5	5	P1P2	0.308481	0.258908	5	5	P1P2	0.472567	0.0567597	5	5
ANAPC13	P1P2	0.890767	0.0323195	5	5	P1P2	0.0682136	-0.461635	5	5	P1P2	0.111375	-0.298957	5	5
ANAPC15	P1P2	0.435613	0.331049	5	5	P1P2	0.160898	-0.335263	3	3	P1P2	0.199981	0.216696	3	3
ANAPC16	P1P2	0.295987	0.552329	5	5	P1P2	0.685402	-0.0487146	5	5	P1P2	0.91503	0.333291	5	5
ANAPC2	P1P2	0.625107	-0.012828	5	5	P1P2	0.221703	-0.0485263	5	5	P1P2	0.341166	-0.090423	5	5
ANAPC4	P1P2	0.000780383	-2.4696	5	5	P1P2	0.000306313	-2.38867	5	5	P1P2	0.000136172	-2.21316	5	5
ANAPC5	P1P2	0.323086	-0.88344	5	5	P1P2	0.13774	-0.7904	5	5	P1P2	0.101896	-0.786054	5	5
ANAPC7	P1P2	0.643304	-0.166382	5	5	P1P2	0.16402	-0.472922	5	5	P1P2	0.104383	-0.289298	5	5
ANG	P1P2	0.311738	0.153986	5	5	P1P2	0.403289	0.504784	5	5	P1P2	0.245961	0.301397	5	5
ANGEL1	P1P2	0.365342	-0.102984	5	5	P1P2	0.777991	0.344795	5	5	P1P2	0.611848	0.0906649	5	5
ANGEL2	P1P2	0.153381	0.344451	4	4	P1P2	0.834413	0.185215	5	5	P1P2	0.136316	0.37204	4	4
ANGPT1	P1P2	0.28434	-0.3311	5	5	P1P2	0.983623	0.199034	5	5	P1P2	0.728612	-0.203346	5	5
ANGPT2	P1P2	0.140528	0.277727	5	5	P1P2	0.0596894	0.693654	5	5	P1P2	0.0102953	0.364823	5	5
ANGPT4	P1P2	0.365786	0.16269	5	5	P1P2	0.903635	-0.0274635	5	5	P1P2	0.686756	0.102765	5	5
ANGPTL1	P1P2	0.707544	-0.170723	5	5	P1P2	0.104695	0.534112	5	5	P1P2	0.401308	0.200766	5	5
ANGPTL2	P1P2	0.140753	0.572892	5	5	P1P2	0.726171	-0.26941	5	5	P1P2	0.471014	0.132185	5	5
ANGPTL3	P1P2	0.864357	-0.168087	5	5	P1P2	0.700862	-0.273164	5	5	P1P2	0.85666	-0.196996	5	5
ANGPTL4	P1P2	0.00309096	0.637071	5	5	P1P2	0.403761	-0.253234	5	5	P1P2	0.365117	0.269441	5	5
ANGPTL5	P1P2	0.604213	-0.0711555	4	4	P1P2	0.210117	-0.272084	4	4	P1P2	0.203823	-0.194279	4	4
ANGPTL6	P1P2	0.233737	0.264315	5	5	P1P2	0.275876	0.471878	5	5	P1P2	0.106188	0.47787	5	5
ANGPTL7	P1P2	0.229729	0.346141	4	4	P1P2	0.795481	-0.139229	3	3	P1P2	0.981819	-0.0334875	3	3
ANHX	P1P2	0.628598	0.195844	4	4	P1P2	0.868644	-0.123839	4	4	P1P2	0.820501	0.0360021	4	4
ANK1	P1P2	0.136183	-0.43711	5	5	P1P2	0.539948	-0.237399	5	5	P1P2	0.212798	-0.337255	5	5
ANK2	ENST00000264366.6	0.735129	-0.130806	5	5	ENST00000264366.6	0.679867	0.213775	5	5	ENST00000264366.6	0.790639	0.109998	5	5
ANK3	P1P2	0.225619	0.179918	5	5	P1P2	0.0833753	-0.809094	5	5	P1P2	0.376343	-0.21582	5	5
ANKAR	P1P2	0.789368	0.00703569	5	5	P1P2	0.974935	-0.0710926	5	5	P1P2	0.837579	-0.0313552	5	5
ANKDD1A	P1P2	0.031619	0.779937	5	5	P1P2	0.478692	0.651226	5	5	P1P2	0.0706136	0.8288	5	5
ANKDD1B	P1P2	0.0752982	0.417717	5	5	P1P2	0.934892	0.289132	5	5	P1P2	0.241206	0.278011	5	5
ANKEF1	P1P2	0.485979	0.157569	5	5	P1P2	0.318944	-0.262601	5	5	P1P2	0.482987	-0.0458811	5	5
ANKFN1	P1P2	0.554382	-0.148006	5	5	P1P2	0.386073	2.62924	5	5	P1P2	0.913031	1.39447	5	5
ANKFY1	P1P2	0.997996	-0.0640033	5	5	P1P2	0.185983	-0.580921	5	5	P1P2	0.335233	-0.342776	5	5
ANKH	P1P2	0.391244	0.161736	4	4	P1P2	0.0489399	1.05707	4	4	P1P2	0.064794	0.691654	4	4
ANKHD1	P1P2	0.913976	0.0359459	5	5	P1P2	0.772856	-0.266992	5	5	P1P2	0.796469	-0.0468361	5	5
ANKHD1-EIF4EBP3	P1P2	0.913976	0.0359459	5	5	P1P2	0.772856	-0.266992	5	5	P1P2	0.796469	-0.0468361	5	5
ANKIB1	P1P2	0.215214	-0.657323	5	5	P1P2	0.844237	0.128706	5	5	P1P2	0.466889	-0.290401	5	5
ANKK1	P1P2	0.693039	0.0654868	4	4	P1P2	0.838511	-0.00336335	4	4	P1P2	0.860164	-0.00371836	4	4
ANKLE1	P1P2	0.187199	0.184371	5	5	P1P2	0.176146	-0.471475	5	5	P1P2	0.80231	-0.0365258	5	5
ANKLE2	P1P2	0.813968	-0.562893	5	5	P1P2	0.944892	-0.00452157	5	5	P1P2	0.979222	-0.293739	5	5
ANKMY1	P1P2	0.46092	0.190615	5	5	P1P2	0.203868	-0.0604219	5	5	P1P2	0.682435	-0.0522293	5	5
ANKMY2	P1P2	0.729143	-0.149578	5	5	P1P2	0.109996	-0.697399	5	5	P1P2	0.094057	-0.394389	5	5
ANKRA2	P1P2	0.876225	-0.146135	5	5	P1P2	0.820704	0.184044	5	5	P1P2	0.78353	0.0376576	5	5
ANKRD1	P1P2	0.766254	-0.00384626	5	5	P1P2	0.0390122	0.619509	5	5	P1P2	0.047307	0.290756	5	5
ANKRD10	P1P2	0.462704	0.144431	5	5	P1P2	0.620774	-0.127435	5	5	P1P2	0.881125	0.00567585	5	5
ANKRD11	P1P2	0.827317	0.0195782	5	5	P1P2	0.810295	-0.00690816	5	5	P1P2	0.951097	-0.000579322	5	5
ANKRD12	P1P2	0.973479	-0.148508	4	4	P1P2	0.577494	0.121194	4	4	P1P2	0.687246	0.0837446	4	4
ANKRD13A	P1P2	0.251974	0.141505	5	5	P1P2	0.370206	0.270054	5	5	P1P2	0.161617	0.190263	5	5
ANKRD13B	P1P2	0.337224	0.33792	5	5	P1P2	0.74924	0.205467	5	5	P1P2	0.233206	0.234853	5	5
ANKRD13C	P1P2	0.343586	0.16754	5	5	P1P2	0.808996	0.140049	5	5	P1P2	0.470498	0.116578	5	5
ANKRD13D	P1P2	0.37744	-0.210294	5	5	P1P2	0.188505	-0.553343	5	5	P1P2	0.187169	-0.410551	5	5
ANKRD16	P1P2	0.2499	0.249891	5	5	P1P2	0.749875	-0.18386	5	5	P1P2	0.76744	0.073992	5	5
ANKRD17	P1P2	0.880187	-0.0901059	5	5	P1P2	0.800567	0.229859	5	5	P1P2	0.819899	0.0657156	5	5
ANKRD18A	ENST00000564591.1,ENST00000566717.2	0.267912	-0.413373	5	5	ENST00000564591.1,ENST00000566717.2	0.653668	0.245066	5	5	ENST00000564591.1,ENST00000566717.2	0.763593	-0.100023	5	5
ANKRD18B	P1P2	0.733543	-0.365117	4	4	P1P2	0.400936	1.80248	5	5	P1P2	0.941954	-0.206175	4	4
ANKRD2	P1P2	0.0517908	0.449497	5	5	P1P2	0.131948	1.00794	5	5	P1P2	0.050289	0.708622	5	5
ANKRD22	P1P2	0.788723	-0.177596	5	5	P1P2	0.171113	-0.215437	5	5	P1P2	0.218088	-0.196517	5	5
ANKRD23	P2	0.0188706	0.544486	5	5	P2	0.0646787	-0.501229	5	5	P1	0.0560753	-0.405256	5	5
ANKRD24	P1P2	0.02688	1.39167	5	5	P1P2	0.765013	0.100463	4	4	P1P2	0.287313	0.494122	4	4
ANKRD26	P1P2	0.490708	-0.142846	5	5	P1P2	0.0280605	1.11292	5	5	P1P2	0.147511	0.391555	5	5
ANKRD27	P1P2	0.174911	0.292792	5	5	P1P2	0.899655	0.105007	5	5	P1P2	0.358923	0.338533	5	5
ANKRD28	P1P2	0.453456	-0.210095	4	4	P1P2	0.79087	-0.0451493	5	5	P1P2	0.866073	-0.0765916	4	4
ANKRD29	P1P2	0.654146	0.272235	5	5	P1P2	0.735307	-0.143991	5	5	P1P2	0.91903	0.0921843	5	5
ANKRD30A	P1P2	0.198356	0.166789	5	5	P1P2	0.134874	0.708098	5	5	P1P2	0.103668	0.509262	5	5
ANKRD30B	P1P2	0.560288	0.159421	5	5	P1P2	0.115314	0.715439	5	5	P1P2	0.0927444	0.422284	5	5
ANKRD31	P1P2	0.568494	-0.0975667	5	5	P1P2	0.50669	-0.103178	5	5	P1P2	0.426264	-0.0921407	5	5
ANKRD32	P1P2	0.0397995	-0.659606	5	5	P1P2	0.792807	-0.388139	5	5	P1P2	0.16288	-0.556652	5	5
ANKRD33	P1P2	0.0906874	0.65243	4	4	P1P2	0.757874	0.202893	4	4	P1P2	0.36087	0.530754	4	4
ANKRD33B	P1P2	0.0650668	0.312101	5	5	P1P2	0.575407	0.248745	5	5	P1P2	0.173777	0.347171	5	5
ANKRD34A	P2	0.392558	0.202648	5	5	P2	0.346106	-0.479938	5	5	P2	0.692946	-0.114832	5	5
ANKRD34B	P1	0.811369	-0.0789016	5	5	P1	0.670682	-0.215803	5	5	P1	0.530833	-0.0840995	5	5
ANKRD34C	P1P2	0.908664	0.0303798	5	5	P1P2	0.481297	-0.565248	5	5	P1P2	0.456155	-0.272455	5	5
ANKRD35	P1P2	0.692655	-0.030525	5	5	P1P2	0.383781	-0.09986	5	5	P1P2	0.372728	-0.181002	5	5
ANKRD36	P1P2	0.2778	-0.538037	5	5	P1P2	0.304124	-0.332171	5	5	P1P2	0.239523	-0.435104	5	5
ANKRD36C	P1P2	0.391631	-0.357016	5	5	P1P2	0.248784	0.32726	5	5	P1P2	0.911698	-0.0844913	5	5
ANKRD37	P1P2	0.449544	-0.190149	5	5	P1P2	0.777991	0.00672514	5	5	P1P2	0.926369	-0.0917119	5	5
ANKRD39	P1P2	0.908664	0.0110094	5	5	P1P2	0.33465	-0.329092	5	5	P1P2	0.27476	-0.268068	5	5
ANKRD40	P1P2	0.200556	0.263423	5	5	P1P2	0.110557	0.486834	5	5	P1P2	0.0521934	0.309322	5	5
ANKRD42	P1P2	0.981961	-0.0143512	5	5	P1P2	0.0393311	0.862838	5	5	P1P2	0.0590573	0.427455	5	5
ANKRD44	ENST00000328737.2	0.553261	-0.187513	5	5	ENST00000450567.1	0.247754	-0.435727	5	5	ENST00000450567.1	0.405563	-0.187341	5	5
ANKRD45	P1P2	0.219271	-0.289983	5	5	P1P2	0.345249	0.414696	5	5	P1P2	0.922365	0.183571	5	5
ANKRD46	P1P2	0.267731	-0.699683	5	5	P1P2	0.702104	0.0216638	5	5	P1P2	0.214034	-0.13634	5	5
ANKRD49	P1P2	0.441553	-0.141753	5	5	P1P2	0.952564	-0.0789473	5	5	P1P2	0.921698	-0.166468	5	5
ANKRD50	P1P2	0.345414	-0.112382	4	4	P1P2	0.250845	-0.350158	4	4	P1P2	0.171172	-0.265819	4	4
ANKRD52	P1P2	0.810166	-0.0167918	4	4	P1P2	0.869381	0.189929	4	4	P1P2	0.862379	0.0459422	4	4
ANKRD53	P1P2	0.794235	0.00814747	4	4	P1P2	0.75823	0.139552	4	4	P1P2	0.732001	0.0572074	4	4
ANKRD54	P1P2	0.395811	-0.231347	5	5	P1P2	0.827225	-0.00996001	5	5	P1P2	0.534695	-0.151254	5	5
ANKRD55	ENST00000341048.4	0.525864	-0.0396891	5	5	ENST00000341048.4	0.784101	0.23356	5	5	ENST00000341048.4	0.777083	-0.0439949	5	5
ANKRD6	P1P2	0.847926	0.196289	5	5	P1P2	0.823311	-0.0332053	5	5	P1P2	0.701647	-0.0372803	5	5
ANKRD60	ENST00000457363.1	0.338491	0.232558	5	5	ENST00000457363.1	0.16037	0.716882	5	5	ENST00000457363.1	0.0734038	0.47678	5	5
ANKRD61	P1P2	0.65596	-0.0909166	5	5	P1P2	0.265669	-0.444521	5	5	P1P2	0.242897	-0.185693	5	5
ANKRD62	P1P2	0.56963	-0.154416	5	5	P1P2	0.745432	-0.209372	5	5	P1P2	0.64042	-0.148505	5	5
ANKRD63	P1P2	0.280031	0.197193	4	4	P1P2	0.0127039	0.806656	4	4	P1P2	0.00785023	0.461875	4	4
ANKRD65	P2	0.614474	0.374206	5	5	P1	0.444045	0.291608	5	5	P1	0.189993	0.315657	5	5
ANKRD66	P1P2	0.136356	-0.334857	4	4	P1P2	0.911217	-0.717442	4	4	P1P2	0.819732	0.00490919	3	3
ANKRD7	P1	0.630156	0.174667	5	5	P2	0.871207	0.170421	5	5	P1	0.659773	0.0448935	5	5
ANKRD9	P1P2	0.140753	0.513225	5	5	P1P2	0.895014	0.104055	5	5	P1P2	0.292873	0.220329	5	5
ANKS1A	P1P2	0.408036	-0.247455	5	5	P1P2	0.110744	2.25898	5	5	P1P2	0.228952	1.07352	5	5
ANKS1B	ENST00000329257.7,ENST00000547776.2	0.20999	-0.295402	5	5	ENST00000329257.7,ENST00000547776.2	0.990975	-0.181159	5	5	ENST00000329257.7,ENST00000547776.2	0.329368	-0.166375	5	5
ANKS3	P1P2	0.695129	0.0838146	5	5	P1P2	0.660939	0.100696	5	5	P1P2	0.63562	0.0981293	5	5
ANKS4B	P1P2	0.343364	-0.376631	3	3	P1P2	0.683497	-0.0998126	2	2	P1P2	0.807268	-0.0432403	2	2
ANKS6	P1P2	0.848582	-0.0872258	5	5	P1P2	0.901645	-0.22499	5	5	P1P2	0.774508	0.0147552	5	5
ANKUB1	ENST00000446160.1	0.234725	-0.513289	5	5	ENST00000446160.1	0.448045	-0.26657	5	5	ENST00000446160.1	0.196317	-0.371813	5	5
ANKZF1	P1P2	0.855805	-0.273352	5	5	P1P2	0.604309	0.151036	5	5	P1P2	0.748264	-0.243247	5	5
ANLN	P1P2	0.000241439	-2.71515	5	5	P1P2	0.00629838	-1.86671	5	5	P1P2	0.000222917	-2.29093	5	5
ANO1	P1P2	0.515805	0.544922	5	5	P1P2	0.289386	1.56754	5	5	P1P2	0.51933	0.981997	5	5
ANO10	P1P2	0.306559	0.0479503	5	5	P1P2	0.139526	-0.511476	5	5	P1P2	0.570656	-0.199118	5	5
ANO2	P1P2	0.00766933	0.633907	5	5	P1P2	0.943558	0.175697	5	5	P1P2	0.0890523	0.405611	5	5
ANO3	P1P2	0.16276	-0.320984	4	4	P1P2	0.444233	0.629101	4	4	P1P2	0.727764	0.0359087	4	4
ANO4	P1P2	0.289305	0.199397	4	4	P1P2	0.149685	-0.541668	4	4	P1P2	0.360377	-0.138697	4	4
ANO5	P1P2	0.744614	0.156923	5	5	P1P2	0.0691057	-0.808191	5	5	P1P2	0.117546	-0.382162	5	5
ANO6	P1P2	0.151502	0.373171	4	4	P1P2	0.555295	0.735501	4	4	P1P2	0.343847	0.54065	4	4
ANO7	P1P2	0.662021	0.122847	5	5	P1P2	0.0625841	-0.845603	5	5	P1P2	0.0854795	-0.335346	5	5
ANO8	P1P2	0.177453	0.22732	5	5	P1P2	0.439073	-0.669676	5	5	P1P2	0.506882	0.375956	5	5
ANO9	P1P2	0.586227	-0.142699	5	5	P1P2	0.563466	-0.645422	5	5	P1P2	0.442061	-0.382238	5	5
ANP32A	P1P2	0.153599	-0.140853	5	5	P1P2	0.101682	0.689182	5	5	P1P2	0.461249	0.140441	5	5
ANP32B	P1P2	0.56057	-0.134413	5	5	P1P2	0.536077	-0.312439	5	5	P1P2	0.328535	-0.143881	5	5
ANP32D	P1P2	0.285661	0.567972	5	5	P1P2	0.934892	0.108828	5	5	P1P2	0.638018	0.317426	5	5
ANP32E	P1P2	0.745881	0.0365299	5	5	P1P2	0.139078	0.396527	5	5	P1P2	0.177258	0.334859	5	5
ANPEP	P1	0.22949	0.328899	5	5	P1	0.310876	-0.516323	5	5	P2	0.328951	0.244161	5	5
ANTXR1	P1P2	0.26467	0.42347	5	5	P1P2	0.561205	1.91423	5	5	P1P2	0.0818758	1.19602	5	5
ANTXR2	P1P2	0.473487	0.126029	5	5	P1P2	0.106136	0.301694	5	5	P1P2	0.0845668	0.158974	5	5
ANXA1	P1P2	0.951922	-0.0497084	5	5	P1P2	0.350628	0.421956	5	5	P1P2	0.448071	0.186124	5	5
ANXA10	P1P2	0.323907	-0.165869	5	5	P1P2	0.816146	-0.0477659	5	5	P1P2	0.44506	-0.137794	5	5
ANXA11	P1P2	0.771373	0.15845	5	5	P1P2	0.0890504	-0.532131	5	5	P1P2	0.220927	-0.273847	5	5
ANXA13	P1P2	0.0830203	-0.395147	5	5	P1P2	0.973599	0.0586685	5	5	P1P2	0.366899	-0.188462	5	5
ANXA2	P1P2	0.73576	0.0738997	5	5	P1P2	0.0251994	0.631821	5	5	P1P2	0.050092	0.399226	5	5
ANXA2R	P1P2	0.0184794	-0.93573	3	3	P1P2	0.845122	0.0715806	3	3	P1P2	0.0405846	-0.432075	3	3
ANXA3	P1P2	0.187479	-0.371195	5	5	P1P2	0.827878	-0.107959	5	5	P1P2	0.67076	-0.187171	5	5
ANXA4	P1P2	0.433152	-0.266016	5	5	P1P2	0.133351	0.369082	5	5	P1P2	0.524792	0.137194	5	5
ANXA5	P1P2	0.698225	0.0867959	5	5	P1P2	0.073711	0.901041	5	5	P1P2	0.128564	0.550339	5	5
ANXA6	P1P2	0.549344	0.318659	5	5	P1P2	0.507226	-0.318297	5	5	P1P2	0.806211	-0.0365295	5	5
ANXA7	P1P2	0.115608	-0.416886	5	5	P1P2	0.797331	-0.0200996	5	5	P1P2	0.262761	-0.0936722	5	5
ANXA8	P1P2	0.315356	0.295489	5	5	P1P2	0.916921	-0.0805062	5	5	P1P2	0.591958	0.150488	5	5
ANXA8L1	ENST00000359178.4	0.967937	0.0284801	5	5	ENST00000359178.4	0.549967	-0.113931	5	5	ENST00000359178.4	0.650672	-0.0893785	5	5
ANXA9	P1P2	0.108796	0.766149	5	5	P1P2	0.0196917	1.64976	5	5	P1P2	0.00817581	1.07531	5	5
AOAH	P1P2	0.990646	0.00863571	5	5	P1P2	0.946226	-0.138446	5	5	P1P2	0.952435	-0.102088	5	5
AOC1	P1	0.0465351	-2.20241	5	5	P2	0.0899789	0.390424	4	4	P1	0.628148	-0.0146506	4	4
AOC2	P1P2	0.43217	0.39252	5	5	P1P2	0.381042	0.222062	5	5	P1P2	0.161366	0.411802	5	5
AOC3	P1P2	0.0326619	0.483149	5	5	P1P2	0.289768	0.357423	5	5	P1P2	0.0505858	0.450831	5	5
AOX1	P2	0.202032	0.42667	5	5	P2	0.619591	-0.261453	5	5	P2	0.854682	0.125758	5	5
AP1AR	P1P2	0.774899	0.0372857	5	5	P1P2	0.189917	-0.444884	5	5	P1P2	0.279215	-0.211536	5	5
AP1B1	P1P2	0.321449	-0.142617	5	5	P1P2	0.640425	-0.034204	5	5	P1P2	0.572941	0.12125	5	5
AP1G1	P1P2	0.2611	-0.464781	5	5	P1P2	0.722715	0.283915	5	5	P1P2	0.694187	-0.120011	5	5
AP1G2	P1P2	0.433152	-0.184862	5	5	P1P2	0.0801422	-0.569738	5	5	P1P2	0.0881088	-0.426274	5	5
AP1M1	P1P2	0.00772684	-0.829314	5	5	P1P2	0.944225	2.13649	5	5	P1P2	0.599528	0.46279	5	5
AP1M2	P1P2	0.917963	0.0356178	5	5	P1P2	0.479733	-0.1574	5	5	P1P2	0.518786	-0.0988784	5	5
AP1S1	P1P2	0.804234	-0.202315	5	5	P1P2	0.292448	0.430483	5	5	P1P2	0.871854	0.0953593	5	5
AP1S2	P1P2	0.0732604	0.303984	5	5	P1P2	0.741629	0.184605	5	5	P1P2	0.254264	0.213239	5	5
AP1S3	P1P2	0.840062	-0.0426544	5	5	P1P2	0.602557	0.129083	5	5	P1P2	0.773865	0.0566649	5	5
AP2A1	P1P2	0.256509	-0.282629	5	5	P1P2	0.0485739	0.67914	5	5	P1P2	0.363784	0.12913	5	5
AP2A2	P1P2	0.0624311	0.379553	5	5	P1P2	0.61841	-0.587277	5	5	P1P2	0.80556	-0.0006834	5	5
AP2B1	P1P2	0.61742	-0.217745	5	5	P1P2	0.760701	0.645257	5	5	P1P2	0.544135	0.1319	5	5
AP2M1	P1	0.0580867	-2.79982	5	5	P1	0.169806	-4.18443	5	5	P1	0.142185	-3.49213	5	5
AP2S1	P1P2	0.0576995	-1.92876	5	5	P1P2	0.064497	-2.31649	5	5	P1P2	0.0547908	-2.12262	5	5
AP3B1	P1P2	0.595189	-0.00936678	5	5	P1P2	0.392534	0.290733	5	5	P1P2	0.417525	0.218529	5	5
AP3B2	P1P2	0.542107	-0.106984	5	5	P1P2	0.42581	0.414265	5	5	P1P2	0.584432	0.151318	5	5
AP3D1	P1P2	0.899377	-0.0725719	5	5	P1P2	0.0294056	-1.07253	5	5	P1P2	0.0829139	-0.47766	5	5
AP3M1	P1P2	0.957259	-0.0435794	5	5	P1P2	0.333392	-0.418237	5	5	P1P2	0.315401	-0.230908	5	5
AP3M2	P1P2	0.19894	-0.398349	5	5	P1P2	0.126763	-0.691701	5	5	P1P2	0.0519902	-0.475186	5	5
AP3S1	P1P2	0.25406	-0.354499	5	5	P1P2	0.283327	0.29717	5	5	P1P2	0.86326	0.0707531	5	5
AP3S2	P1P2	0.96193	0.283271	5	5	P1P2	0.902308	-0.114615	5	5	P1P2	0.845464	0.106747	5	5
AP4B1	P1P2	0.280404	-0.450929	5	5	P1P2	0.704674	0.232901	4	4	P1P2	0.633491	-0.213592	4	4
AP4E1	P1P2	0.331772	-0.174354	5	5	P1P2	0.188787	-0.254384	5	5	P1P2	0.161115	-0.422914	5	5
AP4M1	P1P2	0.13002	0.447718	5	5	P1P2	0.30373	0.41718	5	5	P1P2	0.172188	0.43104	5	5
AP4S1	P1P2	0.710037	-0.126417	5	5	P1P2	0.378769	-0.958755	5	5	P1P2	0.430182	-0.553902	5	5
AP5B1	P1P2	0.0614367	0.494248	5	5	P1P2	0.899655	-0.000818374	5	5	P1P2	0.701647	0.410858	5	5
AP5M1	P1P2	0.0535804	-0.52003	5	5	P1P2	0.100462	0.787252	5	5	P1P2	0.761032	0.126796	5	5
AP5S1	P1P2	0.248868	-0.681443	5	5	P1P2	0.215431	0.162526	5	5	P1P2	0.728612	-0.11053	5	5
AP5Z1	P1P2	0.717846	-0.0876063	5	5	P1P2	0.199137	0.581886	5	5	P1P2	0.30183	0.22002	5	5
APAF1	P1P2	0.940256	0.0121358	5	5	P1P2	0.484433	0.0464848	5	5	P1P2	0.45514	-0.0201791	5	5
APBA1	P1P2	0.277986	-0.348253	5	5	P1P2	0.873847	-0.00299985	5	5	P1P2	0.335233	-0.105547	5	5
APBA2	P1P2	0.475557	0.121446	5	5	P1P2	0.702726	-0.0662616	5	5	P1P2	0.947083	0.0660836	5	5
APBA3	P1P2	0.788079	0.154304	5	5	P1P2	0.338864	0.520572	5	5	P1P2	0.262045	0.269647	5	5
APBB1	P1P2	0.471938	0.185078	5	5	P1P2	0.990975	0.183437	5	5	P1P2	0.61067	0.161971	5	5
APBB1IP	P1P2	0.571052	-0.0529824	5	5	P1P2	0.63504	-0.157507	5	5	P1P2	0.579247	-0.137874	5	5
APBB2	P1P2	0.111689	-0.446855	5	5	P1P2	0.010902	-0.805066	5	5	P1P2	0.00920364	-0.625961	5	5
APBB3	P1P2	0.519057	-0.307064	5	5	P1P2	0.849486	-0.272096	5	5	P1P2	0.681203	-0.28958	5	5
APC	P2	0.302222	0.306316	5	5	P2	0.0110865	1.20018	5	5	P2	0.00450469	0.689979	5	5
APC2	P2	0.040861	-0.564804	5	5	P1	0.150146	0.665821	5	5	P2	0.0218164	-0.381932	5	5
APCDD1	P1P2	0.02965	-0.67703	5	5	P1P2	0.121234	-0.538063	5	5	P1P2	0.00995145	-0.51778	5	5
APCDD1L	P1P2	0.542107	-0.109303	5	5	P1P2	0.185148	0.536909	5	5	P1P2	0.515525	0.17906	5	5
APCS	P1P2	0.737023	0.0579079	5	5	P1P2	0.839322	0.64736	5	5	P1P2	0.981903	0.0948705	5	5
APEH	P1P2	0.568494	-0.0781095	5	5	P1P2	0.408495	-0.178494	5	5	P1P2	0.451598	-0.178303	5	5
APEX1	P1P2	0.0688083	0.312255	5	5	P1P2	0.864614	0.162711	5	5	P1P2	0.354103	0.237483	5	5
APEX2	P1P2	0.362687	0.489411	5	5	P1P2	0.204714	1.59639	4	4	P1P2	0.188545	0.891068	4	4
APH1A	P1P2	0.471422	0.213858	5	5	P1P2	0.157397	0.458088	5	5	P1P2	0.152747	0.400596	5	5
APH1B	P1P2	0.352187	-0.00460664	5	5	P1P2	0.341409	-0.144125	5	5	P1P2	0.354539	-0.16271	5	5
API5	P1P2	0.0598843	-0.55965	5	5	P1P2	0.134656	-0.773955	5	5	P1P2	0.033543	-0.631984	5	5
APIP	P1P2	0.388399	-0.0758016	5	5	P1P2	0.312679	0.783558	5	5	P1P2	0.654913	0.466018	5	5
APITD1	P1P2	0.345296	-0.218508	5	5	P1P2	0.84686	-0.0475809	5	5	P1P2	0.390555	-0.186947	5	5
APITD1-CORT	P1P2	0.345296	-0.218508	5	5	P1P2	0.84686	-0.0475809	5	5	P1P2	0.390555	-0.186947	5	5
APLF	P1P2	0.706921	0.188075	5	5	P1P2	0.362427	0.551948	5	5	P1P2	0.400366	0.447642	5	5
APLN	P1P2	0.514724	-0.0181815	5	5	P1P2	0.741629	0.201438	5	5	P1P2	0.952435	0.0137318	5	5
APLNR	P1P2	0.529421	0.0724006	5	5	P1P2	0.840304	0.327451	5	5	P1P2	0.975202	0.199926	5	5
APLP1	P1P2	0.57276	0.205951	5	5	P1P2	0.239288	1.08731	5	5	P1P2	0.247675	0.600679	5	5
APLP2	P1P2	0.859093	-0.165237	5	5	P1P2	0.3756	-0.284407	5	5	P1P2	0.510114	-0.227045	5	5
APMAP	P1P2	0.101605	-0.58426	5	5	P1P2	0.588621	0.0150553	5	5	P1P2	0.182991	-0.159555	5	5
APOA1	P1P2	0.00436479	0.634334	5	5	P1P2	0.934226	-0.0279499	5	5	P1P2	0.209424	0.483162	5	5
APOA1BP	P1P2	0.785502	-0.063308	5	5	P1P2	0.443546	0.337475	5	5	P1P2	0.749538	0.23414	5	5
APOA2	P1P2	0.894077	0.0211871	5	5	P1P2	0.80997	0.324721	5	5	P1P2	0.700402	0.073225	5	5
APOA4	P1P2	0.958593	0.0338101	5	5	P1P2	0.596151	0.507718	5	5	P1P2	0.687992	0.226535	5	5
APOA5	P1P2	0.986638	-0.132523	5	5	P1P2	0.384697	0.219351	5	5	P1P2	0.754001	0.0810962	5	5
APOB	P1P2	0.382895	0.325156	5	5	P1P2	0.360884	0.371803	5	5	P1P2	0.225075	0.348479	5	5
APOBEC1	P1P2	0.978622	0.139411	5	5	P1P2	0.30888	-0.399804	5	5	P1P2	0.713518	-0.244288	5	5
APOBEC2	P1P2	0.0291513	-0.585167	5	5	P1P2	0.317725	-0.119865	5	5	P1P2	0.0300668	-0.349441	5	5
APOBEC3A	P1P2	0.973947	-0.131117	5	5	P1P2	0.98897	-0.0260501	5	5	P1P2	0.953773	-0.0850061	5	5
APOBEC3A_B	P1P2	0.973947	-0.131117	5	5	P1P2	0.98897	-0.0260501	5	5	P1P2	0.953773	-0.0850061	5	5
APOBEC3B	P1P2	0.544329	-0.0916259	5	5	P1P2	0.434626	-0.42658	5	5	P1P2	0.404142	-0.295039	5	5
APOBEC3C	P1P2	0.826339	-0.094939	5	5	P1P2	0.0503695	0.607856	5	5	P1P2	0.124187	0.30744	5	5
APOBEC3D	P1P2	0.826339	-0.094939	5	5	P1P2	0.0503695	0.607856	5	5	P1P2	0.124187	0.30744	5	5
APOBEC3F	P1P2	0.965935	-0.071275	5	5	P1P2	0.650046	0.092565	5	5	P1P2	0.745083	0.0747167	5	5
APOBEC3G	P1P2	0.587668	0.0684685	5	5	P1P2	0.0876421	-0.600069	5	5	P1P2	0.230255	-0.172769	5	5
APOBEC3H	P1P2	0.306187	0.166746	3	3	P1P2	0.160289	-2.09923	4	4	P1P2	0.936859	-0.0106191	3	3
APOBEC4	P1P2	0.730087	-0.312487	5	5	P1P2	0.0575644	-0.7617	5	5	P1P2	0.064927	-0.526548	5	5
APOBR	P2	0.0833182	-0.37323	5	5	P2	0.453579	-0.230795	5	5	P2	0.09963	-0.250066	5	5
APOC1	P1P2	0.983631	0.083766	5	5	P1P2	0.779276	0.0366834	5	5	P1P2	0.784821	0.0832062	5	5
APOC2	P1P2	0.613003	0.166082	5	5	P1P2	0.519102	0.298584	5	5	P1P2	0.331873	0.181857	5	5
APOC3	P1P2	0.881508	-0.319036	5	5	P1P2	0.0696842	-0.787762	5	5	P1P2	0.0710067	-0.500476	5	5
APOC4	P1P2	0.430209	0.159337	5	5	P1P2	0.372448	-0.379956	5	5	P1P2	0.897722	-0.115535	5	5
APOD	P1P2	0.246983	-0.209144	5	5	P1P2	0.814194	0.0836855	5	5	P1P2	0.414635	-0.174899	5	5
APOE	P1P2	0.0758762	-0.621402	4	4	P1P2	0.253281	-1.15227	5	5	P1P2	0.130722	-0.39367	4	4
APOF	P1P2	0.652334	0.181018	5	5	P1P2	0.375149	-0.128874	5	5	P1P2	0.681203	-0.119786	5	5
APOH	P1	0.363571	-0.507428	5	5	P2	0.00712865	-1.7052	5	5	P1	0.0181551	-0.682102	5	5
APOL1	P1P2	0.640306	0.016537	5	5	P1P2	0.570844	0.494558	5	5	P1P2	0.823167	0.127908	5	5
APOL2	P1P2	0.0946316	-0.397914	5	5	P1P2	0.689718	0.309355	5	5	P1P2	0.572369	-0.084054	5	5
APOL3	P1P2	0.798408	-0.653561	5	5	P1P2	0.00774187	-0.687008	5	5	P1P2	0.0302586	-0.73102	5	5
APOL4	P1P2	0.062549	-0.515894	5	5	P1P2	0.989638	-0.0631198	5	5	P1P2	0.392413	-0.302673	5	5
APOL5	ENST00000249044.2	0.164756	-0.0973428	5	5	ENST00000249044.2	0.590355	0.109275	5	5	ENST00000249044.2	0.743812	-0.0997647	5	5
APOL6	P1P2	0.485979	0.110222	5	5	P1P2	0.105775	0.732779	5	5	P1P2	0.116369	0.41572	5	5
APOLD1	P1P2	0.309739	-0.231766	5	5	P1P2	0.645228	-0.236062	5	5	P1P2	0.440566	-0.217325	5	5
APOM	P1P2	0.590844	-0.097876	5	5	P1P2	0.0415415	0.616701	5	5	P1P2	0.120128	0.233078	5	5
APOO	P1P2	0.0163577	0.75974	5	5	P1P2	0.619	0.356115	5	5	P1P2	0.0265019	0.459408	5	5
APOOL	P1P2	0.742714	0.180267	5	5	P1P2	0.578267	0.253607	5	5	P1P2	0.853364	0.3367	5	5
APOPT1	P1P2	0.909659	0.129782	5	5	P1P2	0.980949	0.358118	5	5	P1P2	0.798415	0.158076	5	5
APP	P1P2	0.781642	0.00887867	5	5	P1P2	0.293987	0.475128	5	5	P1P2	0.380436	0.339798	5	5
APPBP2	P1P2	0.874245	-0.0419893	5	5	P1P2	0.59499	0.467386	5	5	P1P2	0.611848	0.549996	5	5
APPL1	P1P2	0.826339	-0.0699013	5	5	P1P2	0.871207	0.0880992	5	5	P1P2	0.860619	0.0651625	5	5
APPL2	P1P2	0.123769	0.291309	5	5	P1P2	0.0340604	-0.484864	5	5	P1P2	0.302224	-0.1652	5	5
APRT	P1P2	0.721918	0.0611463	5	5	P1P2	0.835067	0.308755	5	5	P1P2	0.603622	0.125693	5	5
APTX	P2	0.404959	0.275502	5	5	P1	0.426297	-0.229514	5	5	P1	0.237849	-0.280098	5	5
AQP1	ENST00000509504.1	0.734183	0.225198	5	5	ENST00000509504.1	0.742896	0.109999	5	5	ENST00000509504.1	0.46432	0.0705876	5	5
AQP10	P1P2	0.274109	0.279233	5	5	P1P2	0.383324	-0.549677	5	5	P1P2	0.589058	-0.172116	5	5
AQP11	P1P2	0.674822	0.0524345	5	5	P1P2	0.364861	-0.427211	5	5	P1P2	0.661599	-0.12043	5	5
AQP12A	P1P2	0.126033	0.277345	5	5	P1P2	0.328806	-0.300933	5	5	P1P2	0.961806	0.011498	5	5
AQP12B	P1P2	0.916836	0.0364056	4	4	P1P2	0.221555	0.373743	3	3	P1P2	0.949814	0.019464	3	3
AQP2	P1P2	0.874905	-0.285944	5	5	P1P2	0.61841	0.116369	5	5	P1P2	0.938391	-0.273318	5	5
AQP3	P1	0.364408	0.16522	4	4	P1	0.310436	0.458834	4	4	P1	0.153666	0.336391	4	4
AQP4	P1P2	0.830555	-0.365024	4	4	P1P2	0.89378	-0.00596097	4	4	P1P2	0.89275	-0.255191	4	4
AQP5	P1P2	0.647511	-0.169412	5	5	P1P2	0.672515	0.38664	5	5	P1P2	0.895728	0.246289	5	5
AQP6	P1P2	0.521774	-0.226271	5	5	P1P2	0.438082	0.251536	5	5	P1P2	0.979222	0.0277271	5	5
AQP7	P1P2	0.901366	0.0702187	5	5	P1P2	0.555291	-0.069264	5	5	P1P2	0.592538	-0.0167123	5	5
AQP8	P1P2	0.233409	0.424268	5	5	P1P2	0.406124	-0.378449	5	5	P1P2	0.936387	-0.0790034	5	5
AQP9	P1P2	0.647511	-0.158775	5	5	P1P2	0.457627	0.413391	5	5	P1P2	0.530282	0.127963	5	5
AQPEP	P1P2	0.367564	0.198486	5	5	P1P2	0.927566	-0.0538483	5	5	P1P2	0.730506	0.149854	5	5
AQR	P1P2	0.0103186	-2.54413	5	5	P1P2	0.0408758	-3.27396	5	5	P1P2	0.0231551	-2.90904	5	5
AR	P1P2	0.281525	-0.418576	5	5	P1P2	0.227136	-1.13386	5	5	P1P2	0.201901	-0.815233	5	5
ARAF	P1P2	0.696986	-0.123209	5	5	P1P2	0.151575	-0.405985	5	5	P1P2	0.149399	-0.219169	5	5
ARAP1	P1	0.0231955	0.556669	5	5	P2	0.00895699	0.694109	5	5	P2	0.0621697	0.354815	5	5
ARAP2	P1P2	0.0283563	0.74229	5	5	P1P2	0.932228	-0.189217	5	5	P1P2	0.110998	0.369291	5	5
ARAP3	P1P2	0.357851	0.205239	5	5	P1P2	0.510451	0.298538	5	5	P1P2	0.335233	0.34596	5	5
ARC	P1P2	0.877215	0.0850598	5	5	P1P2	0.392998	0.246026	5	5	P1P2	0.466889	0.103255	5	5
ARCN1	P1P2	0.000154189	-1.60469	5	5	P1P2	0.0129675	-2.06204	5	5	P1P2	0.000398405	-1.77506	5	5
AREG	P1P2	0.942887	-0.0406476	4	4	P1P2	0.248612	0.93533	5	5	P1P2	0.0793275	0.423123	4	4
AREL1	P1P2	0.517972	-0.102914	5	5	P1P2	0.539394	-0.363664	5	5	P1P2	0.358923	-0.177936	5	5
ARF1	P1P2	0.770093	0.0575327	5	5	P1P2	0.362648	-0.315585	5	5	P1P2	0.545251	-0.187497	5	5
ARF3	P1P2	0.662629	0.0853709	5	5	P1P2	0.16087	-0.0212499	5	5	P1P2	0.221244	0.00536296	5	5
ARF4	P1P2	0.0344775	0.885235	5	5	P1P2	0.767091	-0.113637	5	5	P1P2	0.179971	0.440086	5	5
ARF5	P2	0.291367	-0.318087	5	5	P1	0.230376	0.595424	5	5	P2	0.383638	-0.047716	5	5
ARF6	P1	0.185803	-0.509748	5	5	P2	0.270011	-0.285617	5	5	P2	0.333971	-0.31852	5	5
ARFGAP1	P1P2	0.365342	-0.390303	5	5	P1P2	0.84522	0.231356	5	5	P1P2	0.81207	-0.253551	5	5
ARFGAP2	P1P2	0.993987	0.0197078	5	5	P1P2	0.568	-0.396083	5	5	P1P2	0.569515	-0.143012	5	5
ARFGAP3	P1P2	0.795822	-0.0215261	5	5	P1P2	0.0752778	-0.905202	5	5	P1P2	0.281461	-0.707886	5	5
ARFGEF1	P1P2	0.334282	0.271371	5	5	P1P2	0.978944	0.0122968	5	5	P1P2	0.623091	0.153877	5	5
ARFGEF2	P1P2	0.121738	-0.505059	5	5	P1P2	0.908282	0.0158093	5	5	P1P2	0.259197	-0.100713	5	5
ARFIP1	P1P2	0.175177	0.634887	5	5	P1P2	0.671904	-0.216315	5	5	P1P2	0.484036	0.192004	5	5
ARFIP2	P1P2	0.325759	0.215517	5	5	P1P2	0.17695	0.621547	5	5	P1P2	0.146574	0.418532	5	5
ARFRP1	P1P2	0.038722	-0.487035	5	5	P1P2	0.730262	0.301275	5	5	P1P2	0.275499	-0.174985	5	5
ARG1	P1P2	0.874245	-0.00144284	5	5	P1P2	0.60958	0.266625	5	5	P1P2	0.692946	0.233108	5	5
ARG2	P1P2	0.813968	-0.0501583	5	5	P1P2	0.641624	-0.0811801	5	5	P1P2	0.552532	-0.0105856	5	5
ARGFX	P1P2	0.615062	-0.277462	5	5	P1P2	0.173351	0.468759	5	5	P1P2	0.525339	0.0341736	5	5
ARGLU1	P1P2	0.522318	0.103895	5	5	P1P2	0.0915887	-1.02338	4	4	P1P2	0.266563	-0.3313	4	4
ARHGAP1	P1P2	0.121335	-0.396271	5	5	P1P2	0.501876	-0.434445	5	5	P1P2	0.149162	-0.473592	5	5
ARHGAP10	P1P2	0.103189	-0.472551	5	5	P1P2	0.0542851	-0.611104	5	5	P1P2	0.0175071	-0.457465	5	5
ARHGAP11A	P1P2	0.52997	0.136467	5	5	P1P2	0.344821	0.0519772	5	5	P1P2	0.437585	0.177325	5	5
ARHGAP11B	P1P2	0.439568	0.0714089	5	5	P1P2	0.767731	-0.141347	5	5	P1P2	0.913697	-0.04308	5	5
ARHGAP12	P1P2	0.0386826	-0.466514	5	5	P1P2	0.267834	-0.412408	5	5	P1P2	0.0833621	-0.589882	5	5
ARHGAP15	P1P2	0.141659	0.297645	5	5	P1P2	0.309677	0.401784	5	5	P1P2	0.121335	0.469738	5	5
ARHGAP17	P1P2	0.863041	0.0333292	5	5	P1P2	0.259955	0.604896	5	5	P1P2	0.42871	0.207501	5	5
ARHGAP18	P1P2	0.789368	-0.142061	5	5	P1P2	0.192192	-0.786703	5	5	P1P2	0.153956	-0.264787	5	5
ARHGAP19	P1P2	0.127909	-0.788517	5	5	P1P2	0.235132	0.349611	5	5	P1P2	0.0887369	-0.0788603	5	5
ARHGAP20	P1P2	0.423873	0.335436	5	5	P1P2	0.123259	-0.524364	5	5	P1P2	0.603036	-0.122737	5	5
ARHGAP21	P1P2	0.465259	0.157546	5	5	P1P2	0.611341	-0.143748	5	5	P1P2	0.925702	-0.060408	5	5
ARHGAP22	P1P2	0.312941	-0.439463	5	5	P1P2	0.442052	-0.306559	5	5	P1P2	0.254264	-0.406483	5	5
ARHGAP23	P1P2	0.213514	0.254265	5	5	P1P2	0.405178	0.384611	5	5	P1P2	0.121537	0.299267	5	5
ARHGAP24	P1P2	0.0291822	0.477705	5	5	P1P2	0.351277	0.272807	5	5	P1P2	0.112893	0.474415	5	5
ARHGAP25	P1P2	0.631943	-0.182961	5	5	P1P2	0.569137	-0.102535	5	5	P1P2	0.518786	-0.146678	5	5
ARHGAP26	P1P2	0.606844	0.0973594	5	5	P1P2	0.649443	-0.48762	5	5	P1P2	0.603036	-0.153354	5	5
ARHGAP27	P1	0.845303	-0.158427	5	5	P1	0.312077	-0.665943	5	5	P2	0.574658	-0.111734	5	5
ARHGAP28	P1P2	0.625997	0.0541333	5	5	P1P2	0.067331	0.763041	5	5	P1P2	0.0876401	0.392861	5	5
ARHGAP29	P1P2	0.396743	0.179925	5	5	P1P2	0.877149	0.194121	5	5	P1P2	0.67751	0.147481	5	5
ARHGAP30	P1P2	0.651127	0.326948	5	5	P1P2	0.269284	-0.210516	5	5	P1P2	0.46176	-0.0109648	5	5
ARHGAP31	P1P2	0.0519315	-0.730182	4	4	P1P2	0.337783	-0.308878	4	4	P1P2	0.0684172	-0.51953	4	4
ARHGAP32	ENST00000310343.9	0.19545	0.386476	5	5	ENST00000310343.9	0.0535548	0.592699	5	5	ENST00000310343.9	0.0218648	0.403025	5	5
ARHGAP33	P1P2	0.632836	0.210135	5	5	P1P2	0.547175	-0.33572	5	5	P1P2	0.695428	-0.0243552	5	5
ARHGAP35	ENST00000404338.3	0.263238	-0.484939	5	5	ENST00000404338.3	0.601973	-0.226873	5	5	ENST00000404338.3	0.821206	-0.13596	5	5
ARHGAP36	P1P2	0.064619	0.429315	2	2	P1P2	0.96563	-0.00154043	2	2	P1P2	0.478991	0.213888	2	2
ARHGAP39	P1P2	0.563111	-0.110246	5	5	P1P2	0.865273	0.0722973	5	5	P1P2	0.765516	-0.156593	5	5
ARHGAP4	P2	0.917963	0.0878293	5	5	P2	0.0247659	-1.27868	5	5	P2	0.100845	-0.548772	5	5
ARHGAP40	P1P2	0.655355	-0.19533	5	5	P1P2	0.346965	-0.276489	5	5	P1P2	0.205487	-0.259087	5	5
ARHGAP42	P1P2	0.830255	-0.0617412	5	5	P1P2	0.475577	0.643094	5	5	P1P2	0.370928	0.148391	5	5
ARHGAP44	P1P2	0.829602	0.0187374	5	5	P1P2	0.510989	0.170331	5	5	P1P2	0.644634	0.159713	5	5
ARHGAP5	P1P2	0.0921783	-0.396391	5	5	P1P2	0.0974631	0.466157	5	5	P1P2	0.773221	0.0826399	5	5
ARHGAP6	P1P2	0.243073	0.303173	5	5	P1P2	0.0749349	-0.622985	5	5	P1P2	0.331037	-0.288416	5	5
ARHGAP8	P1	0.359605	0.0858368	5	5	P1	0.316105	-0.250009	5	5	P2	0.622497	0.157618	5	5
ARHGAP9	P1P2	0.0305534	-0.518662	4	4	P1P2	0.527993	0.426342	4	4	P1P2	0.4925	0.0270635	4	4
ARHGDIA	P1P2	0.00539103	-1.31226	5	5	P1P2	0.00438391	-1.23589	5	5	P1P2	0.00149484	-1.25912	5	5
ARHGDIB	P1P2	0.644505	0.155023	5	5	P1P2	0.817447	0.10016	5	5	P1P2	0.584432	0.0679821	5	5
ARHGDIG	P1P2	0.565941	0.149853	5	5	P1P2	0.321801	-0.316685	5	5	P1P2	0.604208	-0.083416	5	5
ARHGEF1	P2	0.071268	0.321434	5	5	P1	0.438082	-0.470555	5	5	P1	0.390092	-0.316812	5	5
ARHGEF10	P1P2	0.618895	-0.106076	5	5	P1P2	0.880453	0.32444	5	5	P1P2	0.962476	0.0778436	5	5
ARHGEF10L	P1P2	0.754774	0.0618069	5	5	P1P2	0.205363	0.454405	5	5	P1P2	0.220611	0.273106	5	5
ARHGEF11	P1P2	0.244937	0.298924	5	5	P1P2	0.399528	0.258135	5	5	P1P2	0.170347	0.268623	5	5
ARHGEF12	P1P2	0.62867	-0.0907127	5	5	P1P2	0.604894	0.267219	5	5	P1P2	0.557601	0.144108	5	5
ARHGEF15	P1P2	0.0300605	0.432998	5	5	P1P2	0.199137	-0.633039	5	5	P1P2	0.972522	-0.0261879	5	5
ARHGEF16	P1P2	0.811369	-0.0843135	5	5	P1P2	0.344393	-0.26247	5	5	P1P2	0.538018	-0.15259	5	5
ARHGEF17	P1P2	0.342308	0.243832	5	5	P1P2	0.178568	0.561079	5	5	P1P2	0.0930712	0.495463	5	5
ARHGEF18	P1P2	0.466795	-0.0564714	5	5	P1P2	0.772215	0.100341	5	5	P1P2	0.449077	0.0573223	5	5
ARHGEF19	P1P2	0.503976	-0.0853515	5	5	P1P2	0.502943	0.349486	5	5	P1P2	0.701024	0.285074	5	5
ARHGEF2	P1P2	0.620667	-0.129777	5	5	P1P2	0.452066	0.337505	5	5	P1P2	0.710387	0.105326	5	5
ARHGEF25	P1P2	0.591423	0.0836729	5	5	P1P2	0.113011	-0.562955	5	5	P1P2	0.474122	-0.31507	5	5
ARHGEF26	P1P2	0.429231	-0.459505	5	5	P1P2	0.892364	0.520081	5	5	P1P2	0.643429	-0.0323734	5	5
ARHGEF28	P1P2	0.671766	-0.189036	5	5	P1P2	0.0300986	-0.779082	5	5	P1P2	0.0618173	-0.502262	5	5
ARHGEF3	P1P2	0.950588	-0.0181478	5	5	P1P2	0.468351	-0.362251	5	5	P1P2	0.407939	-0.213651	5	5
ARHGEF33	ENST00000398800.4	0.161974	-0.499716	5	5	ENST00000398800.4	0.2722	-0.146878	5	5	ENST00000398800.4	0.121335	-0.260629	5	5
ARHGEF35	ENST00000378115.2	0.235716	-0.245286	5	5	ENST00000378115.2	0.269284	-0.434574	5	5	ENST00000378115.2	0.139691	-0.177811	5	5
ARHGEF37	P2	0.496523	0.23064	5	5	P2	0.732783	-0.0157843	5	5	P1	0.531384	-0.14977	5	5
ARHGEF38	P1P2	0.258268	-0.643876	5	5	P1P2	0.419026	2.35683	5	5	P1P2	0.529732	0.968802	5	5
ARHGEF39	P1P2	0.0545206	0.346587	5	5	P1P2	0.332555	0.499005	5	5	P1P2	0.176719	0.639467	5	5
ARHGEF4	P1P2	0.683409	-0.22233	5	5	P1P2	0.873187	-0.057121	5	5	P1P2	0.604208	-0.136601	5	5
ARHGEF40	P1P2	0.138509	0.286732	5	5	P1P2	0.914262	-0.664846	5	5	P1P2	0.644031	-0.160654	5	5
ARHGEF5	P1P2	0.160222	-0.152516	5	5	P1P2	0.796038	0.710049	5	5	P1P2	0.887758	0.289269	5	5
ARHGEF6	P1P2	0.398005	-0.215452	4	4	P1P2	0.6573	0.082979	5	5	P1P2	0.692785	0.0252696	4	4
ARHGEF7	ENST00000370623.3	0.450549	-0.0499521	5	5	ENST00000370623.3	0.0267689	-0.574967	5	5	ENST00000370623.3	0.0608857	-0.436791	5	5
ARHGEF9	P1P2	0.171682	0.294305	4	4	P1P2	0.589717	0.200893	4	4	P1P2	0.23704	0.218015	4	4
ARID1A	P1P2	0.939923	-0.0746762	5	5	P1P2	0.582858	0.371709	5	5	P1P2	0.655519	0.212698	5	5
ARID1B	P2	0.451555	0.0872768	5	5	P1	0.180469	-0.367538	5	5	P1	0.205187	-0.232856	5	5
ARID2	P1P2	0.140753	0.344198	5	5	P1P2	0.881775	-0.0463334	5	5	P1P2	0.469981	0.161562	5	5
ARID3A	P1P2	0.0317186	-0.971601	5	5	P1P2	0.169546	-0.356751	5	5	P1P2	0.0517876	-0.742847	5	5
ARID3B	P1P2	0.256158	0.416192	5	5	P1P2	0.614282	0.341487	5	5	P1P2	0.407463	0.298512	5	5
ARID3C	P1P2	0.475816	-0.10941	5	5	P1P2	0.699621	0.260344	5	5	P1P2	0.814026	0.0176247	5	5
ARID4A	P1P2	0.474521	-0.202403	5	5	P1P2	0.361325	-0.173472	5	5	P1P2	0.28561	-0.245958	5	5
ARID4B	P1P2	0.398145	-0.399159	5	5	P1P2	0.275506	-0.159747	5	5	P1P2	0.361128	-0.357042	5	5
ARID5A	P1P2	0.9646	-0.119334	5	5	P1P2	0.763894	0.168041	5	5	P1P2	0.763593	0.0829726	5	5
ARID5B	ENST00000279873.7	0.633433	0.115129	5	5	ENST00000279873.7	0.41422	0.2176	5	5	ENST00000279873.7	0.414635	0.119497	5	5
ARIH1	P1P2	0.796469	0.0723285	5	5	P1P2	0.858688	0.0772898	5	5	P1P2	0.707261	0.0321945	5	5
ARIH2	P1P2	0.103899	0.358374	5	5	P1P2	0.237953	0.736397	5	5	P1P2	0.0568361	0.541473	5	5
ARIH2OS	P1P2	0.1046	0.53781	4	4	P1P2	0.390988	0.242586	4	4	P1P2	0.299397	0.390198	4	4
ARL1	P1P2	0.591712	0.117991	5	5	P1P2	0.451059	0.344105	5	5	P1P2	0.407463	0.23407	5	5
ARL10	P1P2	0.430209	0.430508	5	5	P1P2	0.517474	1.60591	5	5	P1P2	0.158866	0.869377	5	5
ARL11	P1P2	0.209078	-0.123279	5	5	P1P2	0.989304	-0.0239078	5	5	P1P2	0.660381	-0.255871	5	5
ARL13A	P1P2	0.659487	0.27914	4	4	P1P2	0.930932	-0.358594	4	4	P1P2	0.819771	-0.039727	4	4
ARL13B	P1P2	0.893096	-0.0297655	4	4	P1P2	0.537223	0.262208	4	4	P1P2	0.570065	0.11488	4	4
ARL14	P1P2	0.2611	-0.326099	5	5	P1P2	0.674351	-0.259067	5	5	P1P2	0.280336	-0.322902	5	5
ARL14EP	P1P2	0.81787	0.0417557	5	5	P1P2	0.209592	-0.607533	5	5	P1P2	0.35236	-0.307045	5	5
ARL14EPL	ENST00000601302.2	0.493347	-0.121552	5	5	ENST00000601302.2	0.778633	-0.0209814	5	5	ENST00000601302.2	0.67874	-0.181734	5	5
ARL15	P1P2	0.300655	-0.213775	5	5	P1P2	0.982954	-0.216334	5	5	P1P2	0.402723	-0.0949714	5	5
ARL16	P1P2	0.704827	-0.109185	4	4	P1P2	0.837779	-0.0327434	4	4	P1P2	0.902415	-0.0551784	4	4
ARL17A	ENST00000329240.4,ENST00000336125.5,ENST00000445552.2	0.920621	-0.0915304	5	5	ENST00000329240.4,ENST00000336125.5,ENST00000445552.2	0.161622	0.659084	5	5	ENST00000329240.4,ENST00000336125.5,ENST00000445552.2	0.290566	0.316129	5	5
ARL17B	ENST00000434041.2,ENST00000450673.3,ENST00000570618.1	0.88812	0.0212434	5	5	ENST00000434041.2,ENST00000450673.3,ENST00000570618.1	0.336331	0.262627	5	5	ENST00000434041.2,ENST00000450673.3,ENST00000570618.1	0.450084	0.218016	5	5
ARL2	P1P2	0.000137459	-3.98588	5	5	P1P2	0.000829897	-3.45487	5	5	P1P2	0.000134789	-3.72037	5	5
ARL2BP	P1P2	0.967937	-0.00954599	5	5	P1P2	0.433887	-0.240474	5	5	P1P2	0.538018	-0.105147	5	5
ARL3	P1P2	0.608138	-0.0918301	4	4	P1P2	0.370122	-0.251215	4	4	P1P2	0.347692	-0.165228	4	4
ARL4A	P1P2	0.945921	-0.17042	5	5	P1P2	0.407783	0.535172	5	5	P1P2	0.53359	0.182376	5	5
ARL4C	P1P2	0.879526	0.0373587	5	5	P1P2	0.590933	0.0809304	5	5	P1P2	0.717909	6.96541e-05	5	5
ARL4D	P1P2	0.931931	0.03377	5	5	P1P2	0.184593	-0.531917	5	5	P1P2	0.223473	-0.233769	5	5
ARL5A	P1P2	0.622442	0.25835	5	5	P1P2	0.451562	-0.165526	5	5	P1P2	0.85666	-0.0874535	5	5
ARL5B	P1P2	0.947255	0.074071	5	5	P1P2	0.886405	0.253944	5	5	P1P2	0.867224	0.180023	5	5
ARL5C	P1P2	0.412798	0.194551	5	5	P1P2	0.862638	0.47468	5	5	P1P2	0.546368	0.271895	5	5
ARL6	P1P2	0.392094	-0.292743	5	5	P1P2	0.444543	0.62537	5	5	P1P2	0.548605	0.166314	5	5
ARL6IP1	P1	0.208169	0.28803	5	5	P1	0.441555	-0.461108	5	5	P1	0.837579	-0.115128	5	5
ARL6IP4	P1P2	0.758595	-0.216657	5	5	P1P2	0.542166	-0.204218	5	5	P1P2	0.51933	-0.22542	5	5
ARL6IP5	P1P2	0.766574	0.00064791	5	5	P1P2	0.384697	-0.118864	5	5	P1P2	0.340314	-0.0383706	5	5
ARL6IP6	P1P2	0.37339	-0.17525	4	4	P1P2	0.458643	-1.77689	5	5	P1P2	0.814662	-0.0842592	4	4
ARL8A	P1P2	0.783571	-0.0189149	5	5	P1P2	0.600224	0.31578	5	5	P1P2	0.631432	0.136879	5	5
ARL8B	P1P2	0.885474	0.223805	5	5	P1P2	0.93023	0.0432335	5	5	P1P2	0.918363	0.0877329	5	5
ARL9	P1P2	0.693273	0.183201	5	5	P1P2	0.821355	0.273877	5	5	P1P2	0.424313	0.253292	5	5
ARMC1	P1P2	0.194728	0.300831	5	5	P1P2	0.299612	-0.231952	5	5	P1P2	0.941734	-0.0980373	5	5
ARMC10	P1P2	0.338068	0.251578	5	5	P1P2	0.293987	-0.25909	5	5	P1P2	0.726719	-0.0396671	5	5
ARMC12	P1P2	0.624284	-0.194031	4	4	P1P2	0.161688	-0.526825	4	4	P1P2	0.107828	-0.308347	4	4
ARMC2	P1P2	0.713781	-0.197718	5	5	P1P2	0.726485	-0.0766083	5	5	P1P2	0.462271	-0.347214	5	5
ARMC3	P1P2	0.0166799	-0.887548	4	4	P1P2	0.114908	-0.794041	4	4	P1P2	0.0228431	-0.840795	4	4
ARMC4	P1P2	0.699465	0.181155	5	5	P1P2	0.262088	-0.456004	5	5	P1P2	0.511194	-0.120905	5	5
ARMC5	P1P2	0.104435	-0.674878	5	5	P1P2	0.934226	0.0340905	5	5	P1P2	0.228627	-0.275315	5	5
ARMC6	P1P2	0.128961	-0.273403	5	5	P1P2	0.796038	-0.207335	5	5	P1P2	0.656126	-0.168979	5	5
ARMC7	P1P2	0.0202266	-0.607546	5	5	P1P2	0.991403	0.487853	4	4	P1P2	0.751883	-0.0142493	4	4
ARMC8	P1P2	0.283776	-0.0958385	5	5	P1P2	0.596151	0.3709	5	5	P1P2	0.2898	0.163896	5	5
ARMC9	P1P2	0.352621	-0.349662	5	5	P1P2	0.500809	-0.386616	5	5	P1P2	0.127092	-0.210662	5	5
ARMCX1	P1P2	0.340184	0.185279	5	5	P1P2	0.16542	-0.487426	5	5	P1P2	0.484036	-0.0344208	5	5
ARMCX2	P1P2	0.154734	0.68862	4	4	P1P2	0.0469315	-1.12647	4	4	P1P2	0.369326	-0.178287	4	4
ARMCX3	P1P2	0.0573145	1.09415	5	5	P1P2	0.862638	2.10912	5	5	P1P2	0.903708	1.60163	5	5
ARMCX4	P1P2	0.793885	0.041075	5	5	P1P2	0.0382248	0.739141	5	5	P1P2	0.158122	0.391838	5	5
ARMCX5	P1P2	0.21213	0.288188	5	5	P1P2	0.781848	0.15369	5	5	P1P2	0.477761	0.197734	5	5
ARMCX5-GPRASP2	P1P2	0.21213	0.288188	5	5	P1P2	0.781848	0.15369	5	5	P1P2	0.477761	0.197734	5	5
ARMCX6	P1P2	0.303794	-0.110402	5	5	P1P2	0.807698	-0.0690306	5	5	P1P2	0.429691	-0.108174	5	5
ARMS2	P1P2	0.941256	0.114343	5	5	P1P2	0.389064	-0.578185	5	5	P1P2	0.276981	-0.0782105	5	5
ARNT	P1P2	0.486503	0.199242	5	5	P1P2	0.699	0.147278	5	5	P1P2	0.512816	0.188031	5	5
ARNT2	P1P2	0.663236	-0.0150718	5	5	P1P2	0.638628	0.545345	5	5	P1P2	0.672599	0.246096	5	5
ARNTL	P1P2	0.295406	0.12787	5	5	P1P2	0.68171	0.0215342	5	5	P1P2	0.987264	0.0702334	5	5
ARNTL2	P1P2	0.468335	0.153175	5	5	P1P2	0.708951	-0.096314	5	5	P1P2	0.991286	-0.0276772	5	5
ARPC1A	P1P2	0.360264	0.277004	5	5	P1P2	0.221703	0.836054	5	5	P1P2	0.174043	0.578322	5	5
ARPC1B	P1P2	0.0371333	-1.09124	5	5	P1P2	0.262266	-0.551378	5	5	P1P2	0.0591702	-0.769593	5	5
ARPC2	P1	0.290602	-0.827564	5	5	P2	0.0162439	-1.65893	5	5	P2	0.0289379	-1.03051	5	5
ARPC3	P1	0.0219556	0.431736	5	5	P1	0.0193853	-0.729934	5	5	P1	0.385016	-0.115472	5	5
ARPC4	P1P2	0.18776	0.468433	5	5	P1P2	0.832451	-0.114052	5	5	P1P2	0.366453	0.153783	5	5
ARPC4-TTLL3	P1	0.443922	-0.209349	4	4	P1	0.66509	0.161072	4	4	P2	0.769522	-0.035657	3	3
ARPC5	P1P2	0.557191	-0.258303	5	5	P1P2	0.354316	0.886394	5	5	P1P2	0.230255	0.228593	5	5
ARPC5L	P2	0.347011	-0.27886	5	5	P2	0.484957	0.273782	5	5	P1	0.866563	-0.169356	5	5
ARPP19	P1P2	0.543495	0.221725	5	5	P1P2	0.0220052	-0.711769	5	5	P1P2	0.162121	-0.162334	5	5
ARPP21	ENST00000187397.4	0.465259	-0.0602823	5	5	ENST00000187397.4	0.811594	0.194084	5	5	ENST00000187397.4	0.736832	0.0978354	5	5
ARR3	P1P2	0.018326	-0.339953	5	5	P1P2	0.22617	0.566718	5	5	P1P2	0.965824	0.0643884	5	5
ARRB1	P1P2	0.300264	0.213039	5	5	P1P2	0.769652	0.0715841	5	5	P1P2	0.46432	0.151869	5	5
ARRB2	P1P2	0.405195	-0.238158	5	5	P1P2	0.391375	-0.278776	5	5	P1P2	0.227007	-0.312369	5	5
ARRDC1	P1P2	0.0888299	-1.05849	5	5	P1P2	0.958905	0.164877	5	5	P1P2	0.184932	-0.286255	5	5
ARRDC2	P2	0.0288433	0.451535	5	5	P1	0.559512	-0.0942982	5	5	P2	0.53359	0.182868	5	5
ARRDC3	P1P2	0.0833928	0.286703	5	5	P1P2	0.994986	-0.329111	5	5	P1P2	0.550848	0.132747	5	5
ARRDC4	P1P2	0.259711	0.26528	4	4	P1P2	0.0821031	0.589008	4	4	P1P2	0.0350422	0.37677	4	4
ARRDC5	P1P2	0.051439	-0.470729	5	5	P1P2	0.627889	-0.345253	5	5	P1P2	0.186048	-0.317114	5	5
ARSA	P1P2	0.635521	0.126332	5	5	P1P2	0.440065	-0.172225	5	5	P1P2	0.675053	-0.0837892	5	5
ARSB	P1P2	0.394182	-0.244622	5	5	P1P2	0.279026	-0.390899	5	5	P1P2	0.121133	-0.260216	5	5
ARSD	P1P2	0.0493697	0.335661	5	5	P1P2	0.805103	-0.297692	5	5	P1P2	0.518786	0.0600642	5	5
ARSE	P1P2	0.830581	0.0237403	5	5	P1P2	0.0258062	-0.680398	5	5	P1P2	0.0497976	-0.364042	5	5
ARSF	P1P2	0.793239	-0.131282	5	5	P1P2	0.254676	0.668585	5	5	P1P2	0.38318	0.168053	5	5
ARSG	ENST00000448504.2	0.0430561	0.601176	5	5	ENST00000448504.2	0.671904	-0.135897	5	5	ENST00000448504.2	0.262761	0.256969	5	5
ARSH	ENST00000381130.2	0.34444	-0.442984	5	5	ENST00000381130.2	0.863955	-0.217815	5	5	ENST00000381130.2	0.396143	-0.256362	5	5
ARSI	P1P2	0.714406	-0.0376796	5	5	P1P2	0.744797	-0.119266	5	5	P1P2	0.746991	0.211024	5	5
ARSJ	P1P2	0.157007	0.605119	5	5	P1P2	0.622549	-0.216814	5	5	P1P2	0.526984	0.107091	5	5
ARSK	P1P2	0.874245	-0.019366	5	5	P1P2	0.777991	0.00796874	5	5	P1P2	0.920364	-0.0498215	5	5
ART1	P1P2	0.781642	-0.00590341	5	5	P1P2	0.119235	0.616345	5	5	P1P2	0.309365	0.318483	5	5
ART3	P1	0.830908	-0.0193192	5	5	P2	0.0492953	0.761535	5	5	P2	0.082765	0.475357	5	5
ART4	P1P2	0.638809	0.256245	5	5	P1P2	0.53332	0.250671	5	5	P1P2	0.493001	0.239546	5	5
ART5	P1P2	0.328031	0.321816	5	5	P1P2	0.454084	-0.198952	5	5	P1P2	0.961806	0.0127026	5	5
ARTN	P1	0.0297758	0.758669	5	5	P2	0.670204	-0.242101	4	4	P1	0.272184	1.35161	5	5
ARV1	P1P2	0.157744	0.372512	5	5	P1P2	0.0958652	0.683049	5	5	P1P2	0.0591702	0.504216	5	5
ARVCF	P2	0.105152	0.443986	5	5	P2	0.779919	-0.0389691	5	5	P2	0.382264	0.19963	5	5
ARX	P2	0.471938	0.360581	5	5	P2	0.548291	0.747549	5	5	P1	0.46176	0.168955	5	5
AS3MT	P1P2	0.145673	0.343251	5	5	P1P2	0.181562	-0.289431	5	5	P1P2	0.700402	-0.0668636	5	5
ASAH1	P1P2	0.746515	-0.360416	5	5	P1P2	0.201197	-0.467261	5	5	P1P2	0.22604	-0.330117	5	5
ASAH2	ENST00000395526.4	0.316164	-0.106445	5	5	ENST00000395526.4	0.836376	-0.200334	5	5	ENST00000395526.4	0.529732	-0.14857	5	5
ASAH2B	P1P2	0.588822	-0.0218013	5	5	P1P2	0.330469	2.10933	5	5	P1P2	0.564962	1.06766	5	5
ASAP1	P1P2	0.255108	0.209843	5	5	P1P2	0.604894	0.122855	5	5	P1P2	0.365562	0.205159	5	5
ASAP2	P1P2	0.602461	0.125894	5	5	P1P2	0.247411	-0.367121	5	5	P1P2	0.496186	-0.15162	5	5
ASAP3	P1P2	0.303794	0.262537	5	5	P1P2	0.764213	-0.10148	5	5	P1P2	0.819899	0.0713935	5	5
ASB1	P1P2	0.53547	-0.133829	5	5	P1P2	0.647635	0.0853486	5	5	P1P2	0.963145	-0.0343513	5	5
ASB10	P1P2	0.0485523	0.49393	5	5	P1P2	0.644627	0.287093	5	5	P1P2	0.159863	0.261905	5	5
ASB11	P2	0.0660478	-0.459663	5	5	P1	0.289768	-0.432712	5	5	P2	0.375437	-0.283105	5	5
ASB12	ENST00000396130.2	0.00765025	-0.595585	5	5	ENST00000396130.2	0.129494	0.427182	5	5	ENST00000362002.2	0.165426	0.63851	5	5
ASB13	P1P2	0.513104	-0.077342	5	5	P1P2	0.0396521	-0.555414	5	5	P1P2	0.0438558	-0.335064	5	5
ASB14	P1P2	0.193291	-0.259357	5	5	P1P2	0.0637741	-1.12909	5	5	P1P2	0.0337536	-0.684548	5	5
ASB15	P1P2	0.815979	0.0860452	4	4	P1P2	0.737834	-0.168555	5	5	P1P2	0.667994	0.0830978	4	4
ASB16	P1P2	0.590555	-0.203037	5	5	P1P2	0.537181	0.362088	5	5	P1P2	0.899717	0.120937	5	5
ASB17	P1P2	0.17705	-0.330478	5	5	P1P2	0.69714	-0.0812781	5	5	P1P2	0.420911	-0.156779	5	5
ASB18	P1P2	0.0179166	0.371894	5	5	P1P2	0.976271	0.128863	5	5	P1P2	0.234195	0.301767	5	5
ASB2	P1P2	0.987306	-0.164096	5	5	P1P2	0.883098	0.0628807	5	5	P1P2	0.817288	0.153582	5	5
ASB3	P1P2	0.651127	-0.103721	5	5	P1P2	0.170851	0.680946	5	5	P1P2	0.340314	0.193869	5	5
ASB4	P1P2	0.665669	-0.064922	5	5	P1P2	0.879792	0.383883	5	5	P1P2	0.665258	0.0126419	5	5
ASB5	P1P2	0.117754	0.0713001	5	5	P1P2	0.617229	0.0753027	5	5	P1P2	0.429201	0.24117	5	5
ASB6	P1P2	0.710037	0.123057	5	5	P1P2	0.15617	0.618978	5	5	P1P2	0.17834	0.406905	5	5
ASB7	P1P2	0.800996	-0.122113	5	5	P1P2	0.653668	-0.281259	5	5	P1P2	0.41849	-0.122854	5	5
ASB8	P1P2	0.679111	-0.481487	5	5	P1P2	0.326323	-0.197508	5	5	P1P2	0.226684	-0.381276	5	5
ASB9	P1P2	0.983297	-0.0103475	5	5	P1P2	0.946893	0.123004	5	5	P1P2	0.80361	0.142151	5	5
ASCC1	P1P2	0.153599	0.440536	5	5	P1P2	0.815495	0.0212768	5	5	P1P2	0.7381	0.306314	5	5
ASCC2	P1P2	0.633135	0.153836	5	5	P1P2	0.259601	0.456679	5	5	P1P2	0.260618	0.323395	5	5
ASCC3	P1P2	0.575899	0.0988264	5	5	P1P2	0.730262	0.237653	5	5	P1P2	0.982573	0.120423	5	5
ASCL1	P1P2	0.47297	-0.193797	5	5	P1P2	0.707705	-0.246175	5	5	P1P2	0.432642	-0.161752	5	5
ASCL2	P1P2	0.390244	-0.160585	5	5	P1P2	0.86725	0.0838802	5	5	P1P2	0.674439	-0.0530503	5	5
ASCL3	P1P2	0.368009	0.176521	5	5	P1P2	0.723343	-0.546122	5	5	P1P2	0.827746	-0.0696086	5	5
ASCL4	ENST00000342331.4	0.845959	-0.221363	5	5	ENST00000342331.4	0.811594	-0.084498	5	5	ENST00000342331.4	0.831021	-0.161513	5	5
ASCL5	P1P2	0.534367	-0.279927	5	5	P1P2	0.164147	-0.574429	5	5	P1P2	0.159364	-0.276363	5	5
ASF1A	P1P2	0.329691	0.140402	5	5	P1P2	0.518559	0.206512	5	5	P1P2	0.343729	0.173457	5	5
ASF1B	P1P2	0.0886729	-0.335798	5	5	P1P2	0.745432	-0.246497	5	5	P1P2	0.288271	-0.267241	5	5
ASGR1	P1P2	0.872266	-0.144884	5	5	P1P2	0.519102	0.321317	5	5	P1P2	0.921031	0.0691491	5	5
ASGR2	P1P2	0.0265928	0.427455	5	5	P1P2	0.528924	0.455305	5	5	P1P2	0.0930712	0.477552	5	5
ASH1L	P1P2	0.250073	-0.272794	5	5	P1P2	0.410398	0.255369	5	5	P1P2	0.929707	0.0282946	5	5
ASH2L	P1P2	0.50451	0.235093	5	5	P1P2	0.32262	-0.214679	5	5	P1P2	0.986594	-0.170667	5	5
ASIC1	P1P2	0.474521	0.110906	5	5	P1P2	0.850143	0.109932	5	5	P1P2	0.662818	0.270924	5	5
ASIC2	ENST00000359872.6	0.640007	0.0938872	5	5	ENST00000359872.6	0.872527	0.0991514	5	5	ENST00000359872.6	0.70414	0.0911854	5	5
ASIC3	P1P2	0.266502	0.267343	4	4	P1P2	0.690808	-0.517903	4	4	P1P2	0.793581	-0.0424354	4	4
ASIC4	P1P2	0.899377	0.0535325	5	5	P1P2	0.939558	0.27514	5	5	P1P2	0.856001	0.12719	5	5
ASIC5	P1P2	0.519057	0.0757053	5	5	P1P2	0.90264	0.0682751	5	5	P1P2	0.554219	0.0719902	5	5
ASIP	P1P2	0.960261	-0.0372871	5	5	P1P2	0.288624	-0.797099	5	5	P1P2	0.405089	-0.256386	5	5
ASL	P1P2	0.326791	-0.336404	5	5	P1P2	0.241301	0.41692	5	5	P1P2	0.794525	0.0885767	5	5
ASMT	P1P2	0.620372	-0.246107	5	5	P1P2	0.753054	-0.0446726	5	5	P1P2	0.614208	-0.14539	5	5
ASMTL	P1P2	0.567358	-0.311617	5	5	P1P2	0.0739815	0.722793	5	5	P1P2	0.459207	0.205588	5	5
ASNA1	P1P2	0.639707	-0.125798	5	5	P1P2	0.828531	0.0279585	5	5	P1P2	0.737466	-0.0419588	5	5
ASNS	P1P2	0.115124	-0.331638	5	5	P1P2	0.817773	-0.000851014	5	5	P1P2	0.512275	-0.151235	5	5
ASNSD1	P1P2	0.31576	0.306125	5	5	P1P2	0.106499	0.642277	5	5	P1P2	0.0504867	0.371828	5	5
ASPA	P1P2	0.803528	-0.0285142	3	3	P1P2	0.798823	0.0821182	3	3	P1P2	0.948085	0.026802	3	3
ASPDH	P1P2	0.484146	0.195692	5	5	P1P2	0.0226441	2.92148	5	5	P1P2	0.00895841	1.53984	5	5
ASPG	P2	0.30053	-0.221781	4	4	P1	0.540502	0.100386	5	5	P2	0.605659	-0.122789	4	4
ASPH	P1P2	0.345296	-0.0624598	5	5	P1P2	0.549967	0.292196	5	5	P1P2	0.851387	0.0433276	5	5
ASPHD1	P1P2	0.745881	0.141236	5	5	P1P2	0.98897	0.0603442	5	5	P1P2	0.881125	0.0970079	5	5
ASPHD2	P1P2	0.996325	0.0963348	5	5	P1P2	0.0764533	-0.650116	5	5	P1P2	0.185769	-0.412479	5	5
ASPM	P1P2	0.29022	0.73041	5	5	P1P2	0.483909	0.278863	5	5	P1P2	0.0307101	0.504636	5	5
ASPN	P1P2	0.381527	-0.230709	5	5	P1P2	0.499212	-0.554032	5	5	P1P2	0.279588	-0.188232	5	5
ASPRV1	ENST00000320256.4	0.229652	-0.308669	5	5	ENST00000320256.4	0.259247	0.44889	5	5	ENST00000320256.4	0.80231	0.0589833	5	5
ASPSCR1	P1P2	0.741448	-0.0468003	5	5	P1P2	0.170067	0.792104	5	5	P1P2	0.243915	0.39277	5	5
ASRGL1	P1P2	0.949922	-0.0331231	5	5	P1P2	0.173748	-0.169359	5	5	P1P2	0.466889	-0.212704	5	5
ASS1	P1P2	0.515805	0.237903	5	5	P1P2	0.942891	0.0993444	5	5	P1P2	0.657341	0.138607	5	5
ASTE1	P1P2	0.26755	0.283497	5	5	P1P2	0.833759	-0.0251997	5	5	P1P2	0.44958	0.122827	5	5
ASTL	ENST00000342380.2	0.601586	0.105074	5	5	ENST00000342380.2	0.439073	0.300503	5	5	ENST00000342380.2	0.57523	0.236321	5	5
ASTN1	P1P2	0.0261389	0.474778	5	5	P1P2	0.699931	-0.317242	5	5	P1P2	0.503124	0.149749	5	5
ASTN2	P1P2	0.356539	-0.306447	5	5	P1P2	0.301568	0.382608	5	5	P1P2	0.643429	0.0119811	5	5
ASUN	P1P2	0.17286	-1.72438	4	4	P1P2	0.0061916	-1.75032	4	4	P1P2	0.015853	-1.77437	4	4
ASXL1	P1P2	0.148358	0.270899	5	5	P1P2	0.623734	-0.402556	5	5	P1P2	0.671373	0.0284158	5	5
ASXL2	P1P2	0.286039	0.398807	5	5	P1P2	0.739731	0.38854	5	5	P1P2	0.234195	0.240454	5	5
ASXL3	P1P2	0.923307	-0.0489819	3	3	P1P2	0.97971	0.0241432	3	3	P1P2	0.962782	-0.0124193	3	3
ASZ1	P1P2	0.284152	0.353566	5	5	P1P2	0.201492	0.610006	5	5	P1P2	0.145874	0.367985	5	5
ATAD1	P1P2	0.284152	0.25178	5	5	P1P2	0.579413	-0.142124	5	5	P1P2	0.967833	0.000438826	5	5
ATAD2	P1P2	0.139516	0.415081	5	5	P1P2	0.0772921	1.01193	5	5	P1P2	0.0443862	0.708051	5	5
ATAD2B	P1P2	0.881261	0.00986206	4	4	P1P2	0.750399	0.141781	4	4	P1P2	0.807376	0.112141	4	4
ATAD3A	P1P2	0.966602	-0.00657399	5	5	P1P2	0.294759	0.424757	5	5	P1P2	0.360245	0.184226	5	5
ATAD3B	P1	0.837444	-0.155847	5	5	P1	0.891701	0.022432	5	5	P1	0.991956	-0.0999811	5	5
ATAD3C	P1P2	0.722289	-0.147274	4	4	P1P2	0.0910693	-0.676885	2	2	P1P2	0.171523	-0.598765	2	2
ATAD5	P1P2	0.758696	0.0730801	3	3	P1P2	0.952104	0.0825036	3	3	P1P2	0.911002	0.0777918	3	3
ATAT1	P1P2	0.213359	-0.860179	5	5	P1P2	0.824289	0.34166	5	5	P1P2	0.654306	-0.305746	5	5
ATCAY	P1P2	0.774578	-0.102227	5	5	P1P2	0.861321	-0.0772937	5	5	P1P2	0.711013	-0.0707673	5	5
ATE1	P1P2	0.618895	-0.0645459	5	5	P1P2	0.569706	-0.112316	5	5	P1P2	0.55197	-0.136277	5	5
ATF1	P1P2	0.713469	0.0862107	5	5	P1P2	0.324673	0.088359	5	5	P1P2	0.289035	0.0552861	5	5
ATF2	P1P2	0.645981	0.181588	4	4	P1P2	0.291298	0.445135	5	5	P1P2	0.176825	0.275052	4	4
ATF3	P1P2	0.761783	0.0720541	5	5	P1P2	0.019913	0.591122	5	5	P1P2	0.0579378	0.405459	5	5
ATF4	P1P2	0.508529	0.232841	5	5	P1P2	0.358248	-0.477557	5	5	P1P2	0.754001	-0.251548	5	5
ATF5	P1P2	0.015914	-1.55214	5	5	P1P2	0.0227938	-1.04685	5	5	P1P2	0.0091811	-1.29881	5	5
ATF6	P1P2	0.79453	-0.0399046	5	5	P1P2	0.79087	0.315449	5	5	P1P2	0.725458	0.113409	5	5
ATF6B	P1P2	0.965267	0.0401189	5	5	P1P2	0.68294	0.0276044	5	5	P1P2	0.89307	-0.0970152	5	5
ATF7	P1P2	0.137619	-0.329347	5	5	P1P2	0.291681	-0.323209	5	5	P1P2	0.146574	-0.251478	5	5
ATF7IP	P1	0.194872	0.30066	5	5	P1	0.164655	0.463222	5	5	P1	0.104204	0.360989	5	5
ATF7IP2	P1P2	0.212437	0.134717	5	5	P1P2	0.524547	-0.0589133	5	5	P1P2	0.927037	0.131216	5	5
ATG10	P1P2	0.792593	0.0780354	5	5	P1P2	0.318131	-0.309128	5	5	P1P2	0.433135	-0.133908	5	5
ATG12	P1P2	0.148585	0.389246	4	4	P1P2	0.327728	-0.728388	4	4	P1P2	0.546696	-0.120699	4	4
ATG13	P1P2	0.742714	0.156761	5	5	P1P2	0.461696	-0.235145	5	5	P1P2	0.701647	-0.0750055	5	5
ATG14	P1P2	0.111407	0.496589	5	5	P1P2	0.649443	-0.100615	5	5	P1P2	0.774508	0.221395	5	5
ATG16L1	P1P2	0.130658	-0.836876	5	5	P1P2	0.0138634	-1.19477	5	5	P1P2	0.00745497	-0.962215	5	5
ATG16L2	P1P2	0.388859	-0.493159	5	5	P1P2	0.582858	0.260055	5	5	P1P2	0.951097	-0.0888459	5	5
ATG2A	P1P2	0.688951	-0.0869144	5	5	P1P2	0.108698	0.625189	5	5	P1P2	0.26672	0.178453	5	5
ATG2B	P1P2	0.896064	-0.0726569	5	5	P1P2	0.868569	0.028037	5	5	P1P2	0.972522	-0.0676277	5	5
ATG3	P1P2	0.707544	0.118476	5	5	P1P2	0.922242	-0.0279608	5	5	P1P2	0.975202	0.118653	5	5
ATG4A	P1P2	0.480231	0.253411	5	5	P1P2	0.575978	0.14803	5	5	P1P2	0.363784	0.197629	5	5
ATG4B	P1P2	0.410175	0.0451019	5	5	P1P2	0.992981	-0.159389	5	5	P1P2	0.905039	0.16231	5	5
ATG4C	P1P2	0.697605	-0.0536307	5	5	P1P2	0.725856	0.0965249	5	5	P1P2	0.77966	0.00996691	5	5
ATG4D	P1P2	0.0759876	0.375797	5	5	P1P2	0.514227	0.248217	5	5	P1P2	0.211566	0.426497	5	5
ATG5	P1P2	0.988642	0.0206725	5	5	P1P2	0.394391	0.33781	5	5	P1P2	0.52315	0.136509	5	5
ATG7	P1P2	0.606551	0.281456	5	5	P1P2	0.612517	0.299444	5	5	P1P2	0.382722	0.223627	5	5
ATG9A	P1P2	0.558879	-0.222217	5	5	P1P2	0.13045	-0.440632	5	5	P1P2	0.0912853	-0.319425	5	5
ATG9B	P1P2	0.53823	-0.120567	5	5	P1P2	0.112441	0.955601	5	5	P1P2	0.156397	0.5284	5	5
ATHL1	P1P2	0.49971	0.0801719	5	5	P1P2	0.247411	0.480406	5	5	P1P2	0.202793	0.253198	5	5
ATIC	P1P2	0.0893021	-0.295215	5	5	P1P2	0.702104	-0.188866	5	5	P1P2	0.17645	-0.229218	5	5
ATL1	P1P2	0.90004	-0.216306	5	5	P1P2	0.360004	0.537369	5	5	P1P2	0.298304	0.142154	5	5
ATL2	P1P2	0.350889	-0.356523	5	5	P1P2	0.958237	-0.0863387	5	5	P1P2	0.381349	-0.185248	5	5
ATL3	P1P2	0.937259	-0.029155	5	5	P1P2	0.611929	-0.187257	5	5	P1P2	0.572369	-0.090304	5	5
ATM	P1P2	0.00836473	-0.96513	5	5	P1P2	0.174811	-0.291181	5	5	P1P2	0.0200916	-0.735096	5	5
ATMIN	P1P2	0.857777	0.121831	5	5	P1P2	0.255026	-0.390805	5	5	P1P2	0.345015	-0.118106	5	5
ATN1	P1P2	0.408036	0.14138	5	5	P1P2	0.621661	0.169392	5	5	P1P2	0.422367	0.215538	5	5
ATOH1	P1P2	0.368678	-0.208501	5	5	P1P2	0.959572	0.112795	5	5	P1P2	0.620716	0.0419186	5	5
ATOH7	P1P2	0.0966317	-0.626875	5	5	P1P2	0.0200469	-1.03558	5	5	P1P2	0.00938574	-0.729294	5	5
ATOH8	P1P2	0.627778	0.103392	5	5	P1P2	0.718953	0.120746	5	5	P1P2	0.623685	0.111377	5	5
ATOX1	P1P2	0.73576	-0.242225	5	5	P1P2	0.181836	-0.375025	5	5	P1P2	0.182439	-0.345871	5	5
ATP10A	P1P2	0.222746	0.330782	5	5	P1P2	0.69157	1.73457	5	5	P1P2	0.985254	1.14364	5	5
ATP10B	P1P2	0.941589	-0.0102915	5	5	P1P2	0.634443	0.10531	5	5	P1P2	0.571798	0.0973242	5	5
ATP10D	P1P2	0.980626	0.102281	5	5	P1P2	0.898329	0.0295226	5	5	P1P2	0.952435	0.134067	5	5
ATP11A	P1P2	0.47065	0.121994	5	5	P1P2	0.936225	-0.0463999	5	5	P1P2	0.761032	0.124621	5	5
ATP11B	P1P2	0.338491	-0.411941	5	5	P1P2	0.814194	0.0216356	5	5	P1P2	0.782239	-0.322822	5	5
ATP11C	ENST00000361648.2	0.644205	0.0556698	5	5	ENST00000361648.2	0.328806	-0.352662	5	5	ENST00000361648.2	0.44958	-0.14762	5	5
ATP12A	P1P2	0.0453501	0.433414	5	5	P1P2	0.0636542	1.791	5	5	P1P2	0.0289379	1.10064	5	5
ATP13A1	P1P2	0.912647	-0.0347955	5	5	P1P2	0.41016	-0.509809	5	5	P1P2	0.359804	-0.558826	5	5
ATP13A2	P1P2	0.403779	0.12664	5	5	P1P2	0.194487	0.263531	5	5	P1P2	0.175377	0.370461	5	5
ATP13A3	P1P2	0.255108	0.207673	5	5	P1P2	0.501342	0.254844	5	5	P1P2	0.229603	0.316732	5	5
ATP13A4	P1P2	0.636716	-0.256687	5	5	P1P2	0.584584	-0.175943	5	5	P1P2	0.37589	-0.135802	5	5
ATP13A5	P1P2	0.600951	0.137433	4	4	P1P2	0.565447	-0.172283	5	5	P1P2	0.848371	-0.00978159	4	4
ATP1A1	P1P2	0.843337	0.215292	5	5	P1P2	0.909611	-0.316279	5	5	P1P2	0.334812	-0.0838976	5	5
ATP1A2	P1	0.237707	0.321671	5	5	P2	0.174811	0.544026	5	5	P2	0.559861	0.272347	5	5
ATP1A3	P1P2	0.312138	0.201954	5	5	P1P2	0.23497	0.367587	4	4	P1P2	0.0394929	0.314867	4	4
ATP1A4	P2	0.721291	-0.151061	5	5	P2	0.345249	0.480374	5	5	P2	0.388703	0.381772	5	5
ATP1B1	P1P2	0.147419	-0.151042	5	5	P1P2	0.174279	0.381717	5	5	P1P2	0.583854	0.0969245	5	5
ATP1B2	P1P2	0.664756	0.153029	5	5	P1P2	0.11037	2.82872	5	5	P1P2	0.0167257	1.35559	5	5
ATP1B3	P1P2	0.571906	-0.17935	5	5	P1P2	0.289768	0.739835	5	5	P1P2	0.243915	0.280242	5	5
ATP1B4	P1P2	0.0469978	0.56981	5	5	P1P2	0.0264256	1.02549	5	5	P1P2	0.00933991	0.75569	5	5
ATP2A1	P1P2	0.98931	0.0847851	5	5	P1P2	0.785711	-0.116016	5	5	P1P2	0.923032	-0.032326	5	5
ATP2A2	P1P2	0.773296	-0.178972	5	5	P1P2	0.276985	0.301891	5	5	P1P2	0.599528	0.109756	5	5
ATP2A3	P1P2	0.378799	0.0214279	5	5	P1P2	0.74924	0.15	5	5	P1P2	0.666479	0.132699	5	5
ATP2B1	P1P2	0.654071	-0.0776469	4	4	P1P2	0.270091	-0.308487	4	4	P1P2	0.260942	-0.152467	4	4
ATP2B2	P1	0.135853	0.41153	5	5	P1	0.5083	0.592648	5	5	P1	0.10102	0.473939	5	5
ATP2B3	P1P2	0.718159	0.0470403	5	5	P1P2	0.527281	-0.177413	5	5	P1P2	0.642827	-0.040893	5	5
ATP2B4	P1P2	0.607483	0.331244	4	4	P1P2	0.00651651	1.19493	4	4	P1P2	0.0103048	0.802394	4	4
ATP2C1	P1P2	0.751594	0.10774	5	5	P1P2	0.305308	0.795597	5	5	P1P2	0.278097	0.311312	5	5
ATP2C2	P1P2	0.944921	-0.0508077	5	5	P1P2	0.87781	0.340181	5	5	P1P2	0.832332	0.00687334	5	5
ATP4A	P1	0.618895	0.160099	5	5	P2	0.165037	-0.398219	5	5	P2	0.324806	-0.235098	5	5
ATP4B	P1P2	0.7484	-0.266662	4	4	P1P2	0.940891	-0.30759	5	5	P1P2	0.735539	0.204055	4	4
ATP5A1	P1	0.0545206	-1.26139	5	5	P1	0.162376	-0.718984	5	5	P2	0.0266739	-0.379397	5	5
ATP5B	P1P2	0.00525351	-0.838819	5	5	P1P2	0.489684	-0.491088	5	5	P1P2	0.0556443	-0.702424	5	5
ATP5C1	P1P2	0.00759325	-1.56632	5	5	P1P2	0.239623	-1.31109	5	5	P1P2	0.0648051	-1.3606	5	5
ATP5D	P1P2	0.374731	-0.259941	5	5	P1P2	0.2722	-0.510872	5	5	P1P2	0.147042	-0.495733	5	5
ATP5E	P1P2	0.117166	0.317451	5	5	P1P2	0.0923263	-0.692242	5	5	P1P2	0.48719	-0.187395	5	5
ATP5F1	P1P2	0.758595	-0.0947708	5	5	P1P2	0.121033	-0.873068	5	5	P1P2	0.1071	-0.302409	5	5
ATP5G1	P1P2	0.670545	-0.13666	5	5	P1P2	0.253629	-0.217761	5	5	P1P2	0.358043	-0.209483	5	5
ATP5G2	P1P2	0.924611	0.142933	5	5	P1P2	0.275138	-0.369193	5	5	P1P2	0.579247	-0.285791	5	5
ATP5G3	P1P2	0.339548	-0.0386844	5	5	P1P2	0.0925697	-0.208851	5	5	P1P2	0.392878	-0.347436	5	5
ATP5H	P1P2	0.871606	-0.716652	5	5	P1P2	0.674351	-0.486715	5	5	P1P2	0.786759	-0.601684	5	5
ATP5I	P1P2	0.0142098	-1.08949	5	5	P1P2	0.412784	-0.185737	5	5	P1P2	0.0870184	-0.400697	5	5
ATP5J	P1P2	0.719411	-0.0351136	5	5	P1P2	0.747652	0.232201	5	5	P1P2	0.891078	0.114192	5	5
ATP5J2	P1P2	0.00133619	-1.22436	5	5	P1P2	0.010902	-1.38624	5	5	P1P2	0.00167754	-1.3053	5	5
ATP5J2-PTCD1	P1	0.00170738	-1.03814	5	5	P1	0.0108237	-1.58105	5	5	P1	0.00167754	-1.30959	5	5
ATP5L	P1P2	0.690802	0.0931791	5	5	P1P2	0.621661	-0.420809	5	5	P1P2	0.81207	-0.135433	5	5
ATP5L2	ENST00000505920.1	0.772014	-0.0536375	5	5	ENST00000505920.1	0.807373	-0.0495068	5	5	ENST00000505920.1	0.75464	-0.0712567	5	5
ATP5O	P1P2	0.0877357	-0.559223	5	5	P1P2	0.0641949	-0.747314	5	5	P1P2	0.0285698	-0.582414	5	5
ATP5S	P1P2	0.669934	0.310895	5	5	P1P2	0.0267869	-0.639367	4	4	P1P2	0.0208432	-0.475695	4	4
ATP5SL	P1P2	0.027433	-0.717517	5	5	P1P2	0.767731	-0.234752	5	5	P1P2	0.098769	-0.344773	5	5
ATP6AP1	P1P2	0.0289354	-1.0247	5	5	P1P2	0.293217	-0.561042	5	5	P1P2	0.0633564	-0.630988	5	5
ATP6AP1L	P1P2	0.239375	-0.521855	5	5	P1P2	0.812569	0.407643	5	5	P1P2	0.609493	-0.0823144	5	5
ATP6AP2	P1P2	0.842682	-0.345723	5	5	P1P2	0.608993	0.667311	5	5	P1P2	0.589637	0.132024	5	5
ATP6V0A1	P1P2	0.158732	-0.479911	5	5	P1P2	0.467324	0.50113	5	5	P1P2	0.927704	0.0289501	5	5
ATP6V0A2	P1P2	0.821776	-0.00743494	5	5	P1P2	0.207168	0.564154	5	5	P1P2	0.168262	0.34138	5	5
ATP6V0A4	P2	0.385641	0.195871	5	5	P2	0.162628	0.698048	5	5	P2	0.136123	0.445398	5	5
ATP6V0B	P1P2	0.516347	-0.257039	5	5	P1P2	0.147786	0.634366	5	5	P1P2	0.556472	0.228003	5	5
ATP6V0C	P1P2	0.437588	-0.464305	5	5	P1P2	0.638029	0.228145	5	5	P1P2	0.600696	-0.151714	5	5
ATP6V0D1	P1P2	0.522591	-0.155766	5	5	P1P2	0.835067	0.0888363	5	5	P1P2	0.966494	0.0264712	5	5
ATP6V0D2	P1P2	0.801643	-0.0885981	5	5	P1P2	0.319351	-0.221462	5	5	P1P2	0.421396	-0.137027	5	5
ATP6V0E1	P1P2	0.799702	0.0920952	5	5	P1P2	0.679867	-0.145252	5	5	P1P2	0.885104	-0.00319853	5	5
ATP6V0E2	P1P2	0.336382	-0.282714	5	5	P1P2	0.461696	0.219512	5	5	P1P2	0.7381	-0.0848005	5	5
ATP6V1A	P1P2	0.00135578	-3.20491	5	5	P1P2	0.00612441	-2.92865	5	5	P1P2	0.00327739	-2.93042	5	5
ATP6V1B1	P1P2	0.987306	-0.100901	5	5	P1P2	0.26031	-0.475981	5	5	P1P2	0.362454	-0.243463	5	5
ATP6V1B2	P1P2	0.0606851	-0.732914	5	5	P1P2	0.522366	-0.0771073	5	5	P1P2	0.0879524	-0.489217	5	5
ATP6V1C1	P1P2	0.599256	-0.40019	5	5	P1P2	0.0282408	1.18554	5	5	P1P2	0.277725	0.430017	5	5
ATP6V1C2	P1P2	0.680952	0.208519	5	5	P1P2	0.309677	-0.550012	5	5	P1P2	0.616571	-0.126478	5	5
ATP6V1D	P1P2	0.815918	-0.0191595	5	5	P1P2	0.162376	-0.305065	5	5	P1P2	0.176182	-0.34394	5	5
ATP6V1E1	P1P2	0.0606277	0.455955	5	5	P1P2	0.366638	-0.491564	5	5	P1P2	0.825129	-0.0113658	5	5
ATP6V1E2	P1P2	0.146719	-0.43278	5	5	P1P2	0.979613	0.0252035	5	5	P1P2	0.386857	-0.131361	5	5
ATP6V1F	P1P2	0.0508405	-0.461786	5	5	P1P2	0.475577	0.0905668	5	5	P1P2	0.227331	-0.137159	5	5
ATP6V1G1	P1P2	0.951922	-0.0224448	5	5	P1P2	0.269284	-0.479611	5	5	P1P2	0.245619	-0.272344	5	5
ATP6V1G2	P1P2	0.397677	-0.218874	5	5	P1P2	0.718326	0.126115	5	5	P1P2	0.748901	-0.0469012	5	5
ATP6V1G3	P1P2	0.0751609	-0.590948	5	5	P1P2	0.448045	0.331725	5	5	P1P2	0.951097	-0.0269126	5	5
ATP6V1H	P1P2	0.263953	-0.308013	5	5	P1P2	0.873187	-0.00723254	5	5	P1P2	0.433628	-0.0936393	5	5
ATP7A	P1P2	0.734498	0.0338681	5	5	P1P2	0.276985	-0.73402	5	5	P1P2	0.467403	-0.206692	5	5
ATP7B	P1P2	0.228842	0.294797	5	5	P1P2	0.971594	0.0659917	5	5	P1P2	0.500984	0.0602574	5	5
ATP8A1	P1P2	0.98597	-0.0342124	5	5	P1P2	0.92324	0.128663	5	5	P1P2	0.87053	-0.010198	5	5
ATP8A2	P1P2	0.918627	0.0142461	5	5	P1P2	0.197675	0.523729	5	5	P1P2	0.18886	0.269652	5	5
ATP8B1	P1P2	0.948588	0.0808574	5	5	P1P2	0.270739	0.319656	5	5	P1P2	0.545251	0.161734	5	5
ATP8B2	P2	0.786146	0.0697735	5	5	P2	0.769011	0.0039042	5	5	P1	0.874501	-0.0202991	5	5
ATP8B3	P1P2	0.0172584	0.686206	5	5	P1P2	0.699621	-0.30911	5	5	P1P2	0.351057	0.4434	5	5
ATP8B4	P1P2	0.102483	0.453445	5	5	P1P2	0.0155685	0.705227	4	4	P1P2	0.00850846	0.555507	4	4
ATP9A	P1P2	0.426304	-0.178519	5	5	P1P2	0.534973	0.56503	5	5	P1P2	0.708511	0.00486707	5	5
ATP9B	P1P2	0.850879	0.0233143	5	5	P1P2	0.606064	0.238093	5	5	P1P2	0.694807	0.112839	5	5
ATPAF1	P1P2	0.702568	0.0838952	5	5	P1P2	0.17695	0.581149	5	5	P1P2	0.355413	0.221248	5	5
ATPAF2	P1P2	0.729457	-0.256032	5	5	P1P2	0.376504	0.336247	5	5	P1P2	0.797118	0.0419302	5	5
ATPIF1	P1P2	0.480752	-0.282719	5	5	P1P2	0.00987497	0.813253	5	5	P1P2	0.0624056	0.410778	5	5
ATR	P1P2	0.711284	-0.00457154	5	5	P1P2	0.858688	0.0532232	5	5	P1P2	0.945077	0.0243258	5	5
ATRAID	P1P2	0.711284	0.11236	5	5	P1P2	0.0508146	0.726758	5	5	P1P2	0.12073	0.495013	5	5
ATRIP	P1P2	0.41615	-0.589616	5	5	P1P2	0.416619	-1.05328	5	5	P1P2	0.394742	-0.821446	5	5
ATRN	P1P2	0.239312	0.321858	4	4	P1P2	0.231681	-0.454199	5	5	P1P2	0.792132	0.059081	4	4
ATRNL1	P1P2	0.812019	0.104767	5	5	P1P2	0.722715	0.507463	5	5	P1P2	0.608317	0.306115	5	5
ATRX	P1P2	0.105332	0.43405	5	5	P1P2	0.598477	0.193258	5	5	P1P2	0.332711	0.313654	5	5
ATXN1	P1P2	0.174113	0.288556	5	5	P1P2	0.0214531	0.710241	5	5	P1P2	0.0120055	0.456859	5	5
ATXN10	P1P2	0.730716	-0.16035	5	5	P1P2	0.514227	0.540389	5	5	P1P2	0.979222	0.335222	5	5
ATXN1L	P1P2	0.413875	0.387502	4	4	P1P2	0.288831	-0.647431	4	4	P1P2	0.566244	-0.177449	4	4
ATXN2	P1P2	0.274845	0.297774	5	5	P1P2	0.995655	-0.00118143	5	5	P1P2	0.516611	0.137198	5	5
ATXN2L	P1P2	0.0357844	0.795355	5	5	P1P2	0.848829	-0.477933	5	5	P1P2	0.620124	0.427073	5	5
ATXN3	P1P2	0.341033	0.145853	5	5	P1P2	0.653366	0.217869	5	5	P1P2	0.452608	0.206501	5	5
ATXN3L	P1P2	0.760507	0.240834	5	5	P1P2	0.0228439	1.04019	5	5	P1P2	0.0295604	0.606805	5	5
ATXN7	ENST00000398590.3	0.623626	-0.103739	5	5	ENST00000538065.1	0.593829	0.390414	5	5	ENST00000398590.3	0.809465	-0.0393064	5	5
ATXN7L1	P1P2	0.837865	0.00279625	4	4	P1P2	0.681163	0.261956	4	4	P1P2	0.410217	0.0580793	4	4
ATXN7L2	P1P2	0.302614	0.207304	5	5	P1P2	0.957569	0.098115	5	5	P1P2	0.579822	0.202191	5	5
ATXN7L3	P1P2	0.452058	-0.155937	5	5	P1P2	0.581135	-0.443033	5	5	P1P2	0.4762	-0.284732	5	5
ATXN7L3B	P1P2	0.792593	-0.0406922	5	5	P1P2	0.97293	-0.0558279	5	5	P1P2	0.724828	0.0126975	5	5
AUH	P1P2	0.571906	-0.0818384	5	5	P1P2	0.0397327	-0.8954	5	5	P1P2	0.0666542	-0.286377	5	5
AUNIP	P1P2	0.371585	-0.157054	5	5	P1P2	0.83703	0.014053	5	5	P1P2	0.788052	-0.0252115	5	5
AUP1	P1P2	0.408511	-0.145912	5	5	P1P2	0.285968	-0.325606	5	5	P1P2	0.171134	-0.365718	5	5
AURKA	P1P2	0.0557957	-0.679713	5	5	P1P2	0.285968	-0.275634	5	5	P1P2	0.138792	-0.584759	5	5
AURKAIP1	P1P2	0.69142	-0.190559	5	5	P1P2	0.35171	-0.32531	5	5	P1P2	0.252867	-0.3065	5	5
AURKB	P1P2	0.00048857	-3.31264	5	5	P1P2	0.00758902	-2.9834	5	5	P1P2	0.00108595	-3.14802	5	5
AURKC	P1P2	0.245448	-0.282301	5	5	P1P2	0.510451	-0.537239	5	5	P1P2	0.269624	-0.394806	5	5
AUTS2	P1P2	0.0247095	0.406482	5	5	P1P2	0.939558	0.102698	5	5	P1P2	0.322335	0.230444	5	5
AVEN	P1P2	0.772655	-0.184727	5	5	P1P2	0.115605	-0.595514	5	5	P1P2	0.212798	-0.440831	5	5
AVIL	P1P2	0.0309288	-0.52551	5	5	P1P2	0.203868	0.568568	5	5	P1P2	0.656734	-0.125279	5	5
AVL9	P1P2	0.173583	-0.135917	5	5	P1P2	0.10879	-0.30463	5	5	P1P2	0.0528072	-0.483431	5	5
AVP	P1P2	0.146021	0.377621	5	5	P1P2	0.742896	0.285315	5	5	P1P2	0.290566	0.207444	5	5
AVPI1	P1P2	0.786146	-0.189615	5	5	P1P2	0.382182	0.378166	5	5	P1P2	0.780949	0.120413	5	5
AVPR1A	P1P2	0.2499	0.000308796	5	5	P1P2	0.175344	-0.485726	5	5	P1P2	0.139691	-0.294173	5	5
AVPR1B	P1P2	0.813318	0.064903	5	5	P1P2	0.663369	-0.0646187	5	5	P1P2	0.554219	0.104744	5	5
AVPR2	P1P2	0.901366	0.0153814	5	5	P1P2	0.860004	-0.245087	5	5	P1P2	0.840205	-0.0646504	5	5
AWAT1	P1P2	0.843992	-0.129127	5	5	P1P2	0.316105	-0.279887	5	5	P1P2	0.358483	-0.237911	5	5
AWAT2	P1P2	0.234066	-0.226618	5	5	P1P2	0.387912	0.732565	5	5	P1P2	0.684286	-0.0961165	5	5
AXDND1	P1P2	0.489655	0.249803	5	5	P1P2	0.0382248	0.814165	5	5	P1P2	0.0150087	0.446684	5	5
AXIN1	P1P2	0.00742894	-0.751606	4	4	P1P2	0.0262272	-1.0938	5	5	P1P2	0.00740246	-0.606727	4	4
AXIN2	P1	0.410413	0.191648	5	5	P1	0.221544	-0.612565	5	5	P1	0.453114	-0.0902143	5	5
AXL	P1P2	0.44056	0.176464	5	5	P1P2	0.998997	-0.18667	5	5	P1P2	0.67076	0.0576104	5	5
AZGP1	P1P2	0.825687	0.19593	5	5	P1P2	0.0887359	-0.664266	5	5	P1P2	0.454126	-0.253234	5	5
AZI1	P1P2	0.215214	0.306241	5	5	P1P2	0.00863291	2.85552	5	5	P1P2	0.00441067	1.49259	5	5
AZI2	P1P2	0.793885	-0.369274	5	5	P1P2	0.213729	-1.14857	5	5	P1P2	0.259197	-0.497815	5	5
AZIN1	P1P2	0.568494	0.421945	5	5	P1P2	0.0606609	2.65754	5	5	P1P2	0.0406197	1.53974	5	5
AZU1	P1	0.285661	-0.281873	5	5	P2	0.04412	-0.833085	5	5	P2	0.161115	-0.501625	5	5
B2M	P2	0.133236	-0.558996	5	5	P1	0.197093	0.849032	5	5	P1	0.256018	0.371546	5	5
B3GALNT1	P1P2	0.343586	0.029208	5	5	P1P2	0.586024	-0.173427	5	5	P1P2	0.9237	0.0189089	5	5
B3GALNT2	P1P2	0.689568	0.153311	5	5	P1P2	0.410398	-0.207506	5	5	P1P2	0.522057	-0.0582088	5	5
B3GALT1	P1P2	0.869628	-0.0997023	5	5	P1P2	0.10389	-0.474218	5	5	P1P2	0.153471	-0.270596	5	5
B3GALT2	P1P2	0.716282	-0.0933268	5	5	P1P2	0.640425	-0.173462	5	5	P1P2	0.486137	-0.181776	5	5
B3GALT4	P1P2	0.326584	-0.135256	5	5	P1P2	0.304913	0.450596	5	5	P1P2	0.869208	0.134652	5	5
B3GALT5	ENST00000343118.4,ENST00000398714.2	0.577614	0.179509	5	5	ENST00000380618.1	0.470712	0.220155	3	3	ENST00000380618.1	0.233869	0.182593	3	3
B3GALT6	P1P2	0.844648	0.213726	5	5	P1P2	0.327563	0.481494	5	5	P1P2	0.45768	0.295566	5	5
B3GALTL	P1P2	0.241051	-0.259181	5	5	P1P2	0.528924	0.0935513	5	5	P1P2	0.366899	-0.0449208	5	5
B3GAT1	P1P2	0.187199	-0.338064	5	5	P1P2	0.482864	-0.231683	5	5	P1P2	0.159863	-0.401782	5	5
B3GAT2	P1P2	0.400487	-0.860397	5	5	P1P2	0.122446	0.801259	5	5	P1P2	0.929707	-0.188907	5	5
B3GAT3	P1P2	0.976618	-0.0549443	5	5	P1P2	0.48653	-0.33821	5	5	P1P2	0.596611	-0.0836262	5	5
B3GNT1	P1P2	0.207866	0.336027	5	5	P1P2	0.234307	0.184983	5	5	P1P2	0.172452	0.518075	5	5
B3GNT2	P1P2	0.154082	-0.38316	5	5	P1P2	0.507226	-0.467951	5	5	P1P2	0.145177	-0.495663	5	5
B3GNT3	P1P2	0.55186	0.173174	5	5	P1P2	0.124899	0.573664	5	5	P1P2	0.135242	0.394174	5	5
B3GNT4	P1P2	0.750959	0.0216975	5	5	P1P2	0.888391	0.00487966	5	5	P1P2	0.961806	0.00848676	5	5
B3GNT5	P1P2	0.00513246	0.537938	5	5	P1P2	0.916256	-0.0116072	5	5	P1P2	0.0958862	0.276179	5	5
B3GNT6	P1P2	0.543218	-0.155739	5	5	P1P2	0.505082	-0.129002	5	5	P1P2	0.208815	-0.205422	5	5
B3GNT7	P1P2	0.625942	0.0988149	4	4	P1P2	0.864614	-0.0102916	5	5	P1P2	0.366328	0.265985	4	4
B3GNT8	P1P2	0.44205	0.181315	5	5	P1P2	0.657905	-0.245583	5	5	P1P2	0.911698	0.0367431	5	5
B3GNT9	P1P2	0.268817	-0.420004	5	5	P1P2	0.440561	0.508718	5	5	P1P2	0.854023	0.125159	5	5
B3GNTL1	P2	0.517972	-0.166642	5	5	P1	0.129706	0.861873	5	5	P1	0.157875	0.154572	5	5
B4GALNT1	P1P2	0.88316	0.0371135	5	5	P1P2	0.159126	0.62867	5	5	P1P2	0.302224	0.207038	5	5
B4GALNT2	P1P2	0.624811	0.136463	5	5	P1P2	0.201389	0.484168	4	4	P1P2	0.347692	0.1278	4	4
B4GALNT3	P1P2	0.912647	-0.0911688	5	5	P1P2	0.935559	0.069565	5	5	P1P2	0.957789	-0.00588432	5	5
B4GALNT4	P1P2	0.0300287	0.455279	5	5	P1P2	0.0584514	0.751245	5	5	P1P2	0.016764	0.586798	5	5
B4GALT1	P1P2	0.711284	0.180163	5	5	P1P2	0.321801	-0.376932	5	5	P1P2	0.644031	-0.224557	5	5
B4GALT2	P1P2	0.946588	0.0337024	5	5	P1P2	0.358248	-0.210975	5	5	P1P2	0.546927	-0.155364	5	5
B4GALT3	P1P2	0.35523	0.144694	5	5	P1P2	0.718326	0.278779	5	5	P1P2	0.45768	0.216449	5	5
B4GALT4	P1P2	0.0993508	0.362646	5	5	P1P2	0.788934	0.229048	5	5	P1P2	0.377704	0.251411	5	5
B4GALT5	P1P2	0.106962	0.541115	5	5	P1P2	0.238119	0.613698	5	5	P1P2	0.127092	0.571315	5	5
B4GALT6	P1P2	0.315356	0.0377053	5	5	P1P2	0.488631	-0.325455	5	5	P1P2	0.319877	-0.0567189	5	5
B4GALT7	P1P2	0.0341927	-0.809089	5	5	P1P2	0.116285	-0.537817	5	5	P1P2	0.0295604	-0.769464	5	5
B9D1	P1P2	0.413276	-0.602853	5	5	P1P2	0.770292	0.0213424	5	5	P1P2	0.348459	-0.152934	5	5
B9D2	P1P2	0.446038	0.212547	5	5	P1P2	0.0726368	-0.655954	5	5	P1P2	0.236184	-0.221704	5	5
BAALC	P1P2	0.04517	-0.635186	5	5	P1P2	0.970926	0.194557	5	5	P1P2	0.204586	-0.163352	5	5
BAAT	P1	0.445039	-0.0288347	5	5	P1	0.664586	-0.247693	5	5	P2	0.353667	-0.38442	5	5
BABAM1	P1P2	0.00504006	-0.792293	5	5	P1P2	0.145493	-0.509913	4	4	P1P2	0.0122023	-0.651103	4	4
BACE1	P1P2	0.442548	0.118238	5	5	P1P2	0.628484	0.356001	5	5	P1P2	0.531935	0.251429	5	5
BACE2	P1P2	0.0401642	0.495608	5	5	P1P2	0.450807	-0.236417	5	5	P1P2	0.429691	0.128445	5	5
BACH1	P1P2	0.784215	0.0671021	5	5	P1P2	0.596151	0.486038	5	5	P1P2	0.684286	0.305069	5	5
BACH2	P1P2	0.935261	0.109972	5	5	P1P2	0.444543	-0.245707	5	5	P1P2	0.496718	-0.188823	5	5
BAD	P1P2	0.405195	0.243881	5	5	P1P2	0.173219	-0.401403	5	5	P1P2	0.600112	-0.136821	5	5
BAG1	P1P2	0.505045	-0.199236	5	5	P1P2	0.055396	0.781782	5	5	P1P2	0.198948	0.30949	5	5
BAG2	P1P2	0.706299	-0.350805	5	5	P1P2	0.413502	0.371161	5	5	P1P2	0.305384	-0.0742455	5	5
BAG3	P1P2	0.752865	-0.0816487	5	5	P1P2	0.999331	0.0685898	5	5	P1P2	0.820552	-0.0197764	5	5
BAG4	P1P2	0.923281	-0.0276643	5	5	P1P2	0.773497	-0.0174842	5	5	P1P2	0.912364	0.0173475	5	5
BAG5	P1P2	0.680338	0.0229869	5	5	P1P2	0.898992	-0.172716	5	5	P1P2	0.881788	-0.119396	5	5
BAG6	P1P2	0.2199	-0.0642516	5	5	P1P2	0.727114	0.0780835	5	5	P1P2	0.516068	-0.227517	5	5
BAGE	P1P2	0.959928	-0.114612	5	5	P1P2	0.371999	0.263246	5	5	P1P2	0.701647	0.067494	5	5
BAGE3	P1P2	0.449043	0.13637	5	5	P1P2	0.384239	0.325014	5	5	P1P2	0.314592	0.230692	5	5
BAGE4	P1P2	0.449043	0.13637	5	5	P1P2	0.384239	0.325014	5	5	P1P2	0.314592	0.230692	5	5
BAGE5	P1P2	0.449043	0.13637	5	5	P1P2	0.384239	0.325014	5	5	P1P2	0.314592	0.230692	5	5
BAHCC1	P1P2	0.453823	0.116003	5	5	P1P2	0.341834	-0.235971	5	5	P1P2	0.592538	-0.0836282	5	5
BAHD1	P1P2	0.307352	-0.2748	5	5	P1P2	0.77478	-0.0100216	5	5	P1P2	0.414155	-0.141367	5	5
BAI1	P1P2	0.0335592	0.383933	5	5	P1P2	0.716761	0.219774	5	5	P1P2	0.22604	0.381056	5	5
BAI2	P1P2	0.00820313	-1.03937	3	3	P1P2	0.499126	0.262955	3	3	P1P2	0.516376	-0.388209	3	3
BAI3	P1P2	0.904019	0.270617	5	5	P1P2	0.557259	0.474678	5	5	P1P2	0.292103	0.323257	5	5
BAIAP2	P1P2	0.426791	-0.150809	5	5	P1P2	0.208418	0.451414	4	4	P1P2	0.442999	0.194216	4	4
BAIAP2L1	P1P2	0.323497	0.227904	5	5	P1P2	0.278468	0.26225	5	5	P1P2	0.187169	0.236798	5	5
BAIAP2L2	P1	0.403083	0.162702	3	3	P1	0.686846	0.101962	3	3	P1	0.50383	0.132332	3	3
BAIAP3	P1P2	0.554102	-0.144386	5	5	P1P2	0.184593	-1.04098	5	5	P1P2	0.128142	-0.537077	5	5
BAK1	P1P2	0.905346	-0.000429375	5	5	P1P2	0.351277	0.321482	5	5	P1P2	0.48037	0.131504	5	5
BAMBI	P1P2	0.125149	-0.708636	4	4	P1P2	0.00665975	-1.85811	5	5	P1P2	0.0284163	-0.981981	4	4
BANF1	P1P2	0.289838	0.315774	5	5	P1P2	0.227136	-0.302327	5	5	P1P2	0.785467	-0.0261238	5	5
BANF2	P1P2	0.734953	-0.119408	4	4	P1P2	0.120851	-0.614081	4	4	P1P2	0.164797	-0.284518	4	4
BANK1	P1P2	0.526381	0.143382	4	4	P1P2	0.75538	-0.113742	4	4	P1P2	0.894236	0.0148198	4	4
BANP	P1P2	0.138844	-0.258062	5	5	P1P2	0.34847	-0.00290678	5	5	P1P2	0.198361	-0.167529	5	5
BAP1	P1P2	0.866333	0.219427	5	5	P1P2	0.613105	0.306546	5	5	P1P2	0.414155	0.1281	5	5
BARD1	P1P2	0.2778	-2.09315	5	5	P1P2	0.0363898	-2.69484	5	5	P1P2	0.0554299	-2.39399	5	5
BARHL1	P1P2	0.75987	0.0380784	5	5	P1P2	0.398591	0.361544	5	5	P1P2	0.504733	0.185736	5	5
BARHL2	P1P2	0.0904119	-0.391726	5	5	P1P2	0.331302	0.180597	5	5	P1P2	0.781594	-0.0346215	5	5
BARX1	P1P2	0.175711	0.26124	5	5	P1P2	0.889715	0.0768306	5	5	P1P2	0.393809	0.136601	5	5
BARX2	P1P2	0.894077	0.0282889	5	5	P1P2	0.380132	-0.25797	5	5	P1P2	0.363784	-0.144971	5	5
BASP1	P1P2	0.212744	0.49851	5	5	P1P2	0.801538	0.0246199	5	5	P1P2	0.506344	0.2448	5	5
BATF	P1P2	0.771373	0.107013	5	5	P1P2	0.910939	0.0440787	5	5	P1P2	0.925702	0.126374	5	5
BATF2	P1P2	0.747784	0.0935009	5	5	P1P2	0.742263	-0.247453	5	5	P1P2	0.992627	-0.0294699	5	5
BATF3	P1P2	0.194008	0.272181	5	5	P1P2	0.542166	-0.361634	5	5	P1P2	0.862599	0.18937	5	5
BAX	P1P2	0.987974	-0.0201008	5	5	P1P2	0.693425	-0.1143	5	5	P1P2	0.711013	-0.0672004	5	5
BAZ1A	P1P2	0.850551	-0.153589	5	5	P1P2	0.403761	-0.172972	5	5	P1P2	0.335233	-0.21603	5	5
BAZ1B	P1P2	0.45458	0.198969	5	5	P1P2	0.293602	-0.309342	5	5	P1P2	0.522057	-0.0551864	5	5
BAZ2A	P1	0.235716	0.318074	5	5	P1	0.124487	-0.574657	5	5	P1	0.460228	-0.107752	5	5
BAZ2B	P1P2	0.47867	0.198499	5	5	P1P2	0.12718	0.649112	5	5	P1P2	0.177798	0.476346	5	5
BBC3	P1P2	0.884152	-0.0389638	5	5	P1P2	0.59557	-0.140369	5	5	P1P2	0.717281	-0.083576	5	5
BBIP1	P1P2	0.337224	0.296026	5	5	P1P2	0.0423865	-0.632641	5	5	P1P2	0.120931	-0.261347	5	5
BBOX1	P2	0.764018	0.0502378	5	5	P1	0.151548	0.714663	4	4	P1	0.332944	0.286341	4	4
BBS1	P1P2	0.407562	0.33659	5	5	P1P2	0.870548	-0.0670625	5	5	P1P2	0.500984	0.155126	5	5
BBS10	P1P2	0.484407	0.182646	5	5	P1P2	0.251545	1.0536	5	5	P1P2	0.243915	0.627119	5	5
BBS12	P1P2	0.238373	-0.352306	5	5	P1P2	0.964914	-0.168887	5	5	P1P2	0.407939	-0.21645	5	5
BBS2	P1P2	0.716907	-0.0077545	5	5	P1P2	0.0263121	0.795522	5	5	P1P2	0.0835119	0.451366	5	5
BBS4	P1P2	0.615946	-0.134813	5	5	P1P2	0.42338	-0.125833	5	5	P1P2	0.838892	-0.106522	5	5
BBS5	P1P2	0.721291	-0.235362	5	5	P1P2	0.624327	-0.737968	5	5	P1P2	0.854023	-0.432758	5	5
BBS7	P1P2	0.099695	0.569393	5	5	P1P2	0.50669	0.329463	5	5	P1P2	0.238184	0.449724	5	5
BBS9	P1P2	0.897389	-0.1389	5	5	P1P2	0.436846	0.241101	5	5	P1P2	0.860619	0.0511007	5	5
BBX	P1P2	0.39488	0.0828427	5	5	P1P2	0.645228	-0.0280037	5	5	P1P2	0.962476	0.0500413	5	5
BCAM	P1P2	0.166033	-0.533724	5	5	P1P2	0.382867	-0.449918	5	5	P1P2	0.192275	-0.436411	5	5
BCAN	P1P2	0.308942	-0.189658	5	5	P1P2	0.353881	0.525881	5	5	P1P2	0.7381	0.18048	5	5
BCAP29	P1P2	0.502374	-0.192727	5	5	P1P2	0.871867	-0.145243	5	5	P1P2	0.580973	-0.142494	5	5
BCAP31	P1P2	0.102131	0.306609	5	5	P1P2	0.159623	0.442661	5	5	P1P2	0.0423821	0.309202	5	5
BCAR1	P1	0.360044	-0.189668	5	5	P1	0.178839	-0.394776	5	5	P1	0.0955515	-0.252275	5	5
BCAR3	P2	0.368009	0.415926	5	5	P2	0.0986541	0.99406	5	5	P2	0.0314315	0.552512	5	5
BCAS1	ENST00000395961.3	0.561699	0.0779942	5	5	ENST00000395961.3	0.295145	-0.246399	5	5	ENST00000395961.3	0.418007	-0.107196	5	5
BCAS2	P1P2	0.011941	-0.628811	5	5	P1P2	0.263516	-0.492118	5	5	P1P2	0.0341783	-0.571454	5	5
BCAS3	P1P2	0.542107	0.0699903	5	5	P1P2	0.674963	-0.194689	5	5	P1P2	0.936387	0.017114	5	5
BCAS4	P1P2	0.96116	-0.0624127	4	4	P1P2	0.894521	-0.00997653	4	4	P1P2	0.961408	-0.039188	4	4
BCAT1	P1P2	0.299678	0.31166	5	5	P1P2	0.908282	0.373301	5	5	P1P2	0.567236	0.262642	5	5
BCAT2	P1P2	0.935261	0.0491772	5	5	P1P2	0.115508	-0.534261	5	5	P1P2	0.168262	-0.253682	5	5
BCCIP	P1P2	0.0942191	-0.545931	5	5	P1P2	0.439321	-0.421924	5	5	P1P2	0.249397	-0.646286	5	5
BCDIN3D	P1P2	0.647511	0.124659	5	5	P1P2	0.875168	0.0890993	5	5	P1P2	0.666479	0.0804391	5	5
BCHE	P1P2	0.525159	0.157429	4	4	P1P2	0.246617	0.378032	4	4	P1P2	0.236295	0.286989	4	4
BCKDHA	P2	0.41615	-0.176579	5	5	P2	0.194487	-0.299467	5	5	P2	0.147981	-0.207946	5	5
BCKDHB	P1P2	0.283964	0.256263	5	5	P1P2	0.131626	0.779989	5	5	P1P2	0.0610015	0.478588	5	5
BCKDK	P1P2	0.826339	0.0624843	5	5	P1P2	0.443546	-0.415518	5	5	P1P2	0.525887	-0.197441	5	5
BCL10	P1P2	0.124794	-0.155355	5	5	P1P2	0.211117	-0.443103	5	5	P1P2	0.094885	-0.387548	5	5
BCL11A	P1P2	0.368009	0.0775171	5	5	P1P2	0.613105	0.134587	5	5	P1P2	0.45768	0.221474	5	5
BCL11B	P1P2	0.480231	0.157167	5	5	P1P2	0.13045	-0.578394	5	5	P1P2	0.372728	-0.116678	5	5
BCL2	P1P2	0.452058	-0.289801	5	5	P1P2	0.591512	0.289363	5	5	P1P2	0.91703	-0.0488703	5	5
BCL2A1	P1P2	0.160222	-0.640562	5	5	P1P2	0.749875	0.149261	5	5	P1P2	0.422853	-0.0676084	5	5
BCL2L1	P1	0.240379	0.380917	5	5	P1	0.194919	0.638432	5	5	P1	0.0860924	0.601947	5	5
BCL2L10	P1P2	0.132803	-0.877202	5	5	P1P2	0.74472	0.605602	4	4	P1P2	0.949433	0.19068	4	4
BCL2L11	P2	0.696986	-0.0381869	5	5	P1	0.326323	0.149163	5	5	P1	0.539682	0.142758	5	5
BCL2L12	P1P2	0.428742	-0.285166	5	5	P1P2	0.351277	-0.0643272	5	5	P1P2	0.218717	-0.1664	5	5
BCL2L13	P1P2	0.11619	0.239094	5	5	P1P2	0.991644	-0.162779	5	5	P1P2	0.567805	0.182381	5	5
BCL2L14	P1	0.304977	0.329299	5	5	P1	0.111119	0.76547	5	5	P1	0.0818758	0.505864	5	5
BCL2L15	P1P2	0.871606	0.217536	5	5	P1P2	0.593249	0.0515147	5	5	P1P2	0.891742	0.172419	5	5
BCL2L2	P1P2	0.47867	-0.158666	5	5	P1P2	0.892364	-0.0527048	5	5	P1P2	0.46176	-0.0966427	5	5
BCL2L2-PABPN1	P1P2	0.228842	-0.316303	5	5	P1P2	0.580561	-0.234183	5	5	P1P2	0.164149	-0.220799	5	5
BCL3	P1P2	0.720351	0.00808358	5	5	P1P2	0.231028	-0.758145	5	5	P1P2	0.611259	-0.489812	5	5
BCL6	P1P2	0.19748	0.0661034	5	5	P1P2	0.00791712	-0.865128	5	5	P1P2	0.0169956	-0.551488	5	5
BCL6B	P1P2	0.543773	0.111324	5	5	P1P2	0.0736435	0.293754	5	5	P1P2	0.09963	0.513145	5	5
BCL7A	P1P2	0.206359	-0.422115	5	5	P1P2	0.313684	0.305873	5	5	P1P2	0.890414	-0.0477606	5	5
BCL7B	P1P2	0.303204	0.258048	5	5	P1P2	0.715822	0.252625	5	5	P1P2	0.471532	0.204639	5	5
BCL7C	P1P2	0.227549	-0.323249	5	5	P1P2	0.600224	-0.278324	5	5	P1P2	0.288271	-0.213887	5	5
BCL9	P1P2	0.76335	-0.107689	4	4	P1P2	0.0791777	0.792705	4	4	P1P2	0.173238	0.436799	4	4
BCL9L	P1P2	0.491763	0.169698	5	5	P1P2	0.0435066	0.678288	5	5	P1P2	0.0462852	0.423993	5	5
BCLAF1	P1P2	0.162477	-0.380924	5	5	P1P2	0.687867	0.303149	5	5	P1P2	0.717281	-0.0814468	5	5
BCMO1	P1P2	0.445039	-0.23141	5	5	P1P2	0.299807	-0.126653	5	5	P1P2	0.244596	-0.179032	5	5
BCO2	P1P2	0.040861	-0.344155	5	5	P1P2	0.145687	0.503934	5	5	P1P2	0.854682	0.0419555	5	5
BCOR	P1P2	0.302222	-0.18176	5	5	P1P2	0.801862	0.339065	5	5	P1P2	0.871192	-0.0611581	5	5
BCORL1	P1P2	0.997327	0.0669446	5	5	P1P2	0.221386	-0.373177	5	5	P1P2	0.48037	-0.205155	5	5
BCR	P1P2	0.245277	0.250177	5	5	P1P2	0.985628	-0.0072626	5	5	P1P2	0.54302	0.0673431	5	5
BCS1L	P1P2	0.0106982	-0.841438	5	5	P1P2	0.558385	0.237167	5	5	P1P2	0.310968	-0.830329	5	5
BDH1	P2	0.764976	-0.410934	5	5	P1	0.0423013	0.950195	5	5	P1	0.072064	0.511394	5	5
BDH2	P1P2	0.467821	-0.00800583	5	5	P1P2	0.143381	0.66732	5	5	P1P2	0.256722	0.202752	5	5
BDKRB1	P1P2	0.127073	-0.20824	5	5	P1P2	0.562617	-0.101186	5	5	P1P2	0.257781	-0.360407	5	5
BDKRB2	P1P2	0.465259	0.159563	5	5	P1P2	0.74353	0.0674126	5	5	P1P2	0.511194	0.0391668	5	5
BDNF	P1P2	0.425817	0.221736	5	5	P1P2	0.264233	0.323611	5	5	P1P2	0.195446	0.258606	5	5
BDP1	P1P2	0.572475	-0.418959	5	5	P1P2	0.97293	-0.361788	5	5	P1P2	0.907036	-0.373974	5	5
BEAN1	P1P2	0.423573	-0.448718	4	4	P1P2	0.69219	-0.158634	4	4	P1P2	0.455384	-0.303676	4	4
BECN1	P1P2	0.927938	-0.120386	5	5	P1P2	0.208074	-0.0318837	5	5	P1P2	0.262403	-0.00163023	5	5
BEGAIN	P1	0.365342	-0.163028	5	5	P2	0.204316	0.663693	5	5	P2	0.137059	0.366662	4	4
BEND2	P1P2	0.237042	0.570389	5	5	P1P2	0.256076	0.727376	5	5	P1P2	0.0540529	0.441597	5	5
BEND3	P1P2	0.408986	0.271573	5	5	P1P2	0.512607	-0.387147	5	5	P1P2	0.844148	-0.0913429	5	5
BEND4	P1P2	0.375405	0.214113	4	4	P1P2	0.613694	0.511611	5	5	P1P2	0.0664461	0.434972	4	4
BEND5	P1P2	0.371884	0.203371	4	4	P1P2	0.67499	0.178055	4	4	P1P2	0.32503	0.190713	4	4
BEND6	P1P2	0.504012	0.247244	4	4	P1P2	0.171637	0.687247	5	5	P1P2	0.170585	0.481696	4	4
BEND7	P1P2	0.594899	-0.0684535	5	5	P1P2	0.385155	0.447437	5	5	P1P2	0.953773	0.126522	5	5
BEST1	P2	0.453571	0.437771	5	5	P2	0.403525	0.190792	5	5	P2	0.683669	0.454187	5	5
BEST2	P1P2	0.262881	-0.264962	5	5	P1P2	0.374698	-0.0794491	5	5	P1P2	0.342019	-0.152611	5	5
BEST3	P1P2	0.989978	-0.0717146	5	5	P1P2	0.994318	-0.000504537	5	5	P1P2	0.793877	-0.108494	5	5
BEST4	P1P2	0.670545	0.0330169	5	5	P1P2	0.310076	0.361008	5	5	P1P2	0.328535	0.311702	5	5
BET1	P1P2	0.34444	0.281457	5	5	P1P2	0.107594	0.666246	5	5	P1P2	0.0404551	0.435149	5	5
BET1L	P1P2	0.254758	0.464087	5	5	P1P2	0.220123	0.639107	5	5	P1P2	0.166453	0.558888	5	5
BEX1	P1P2	0.610653	-0.195238	5	5	P1P2	0.549967	-0.206259	5	5	P1P2	0.492471	-0.227833	5	5
BEX2	P1P2	0.81852	0.0540015	5	5	P1P2	0.596732	0.201052	5	5	P1P2	0.620124	0.127527	5	5
BEX4	P1P2	0.069192	0.337248	5	5	P1P2	0.705214	-0.167378	5	5	P1P2	0.593119	0.116385	5	5
BEX5	P1P2	0.245788	0.264517	5	5	P1P2	0.787644	-0.2188	5	5	P1P2	0.749538	0.0642761	5	5
BFAR	P1P2	0.0109319	0.647614	5	5	P1P2	0.176146	0.503805	5	5	P1P2	0.02172	0.533741	5	5
BFSP1	P1	0.223064	0.234502	5	5	P2	0.356934	-0.44588	5	5	P1	0.261688	0.2772	5	5
BFSP2	P1P2	0.624218	-0.072721	5	5	P1P2	0.365305	-0.154396	5	5	P1P2	0.385936	-0.175614	5	5
BGLAP	P1P2	0.0885161	-1.19866	5	5	P1P2	0.0514633	-0.860084	5	5	P1P2	0.0408676	-1.02937	5	5
BGN	P1P2	0.943255	-0.239992	5	5	P1P2	0.491001	-0.290782	5	5	P1P2	0.399895	-0.123119	5	5
BHLHA15	P1P2	0.874245	-0.0514379	5	5	P1P2	0.420474	0.216842	5	5	P1P2	0.491412	0.0902953	5	5
BHLHA9	P1P2	0.585651	0.116259	5	5	P1P2	0.895014	-0.0589446	5	5	P1P2	0.838235	0.0504413	5	5
BHLHB9	P1P2	0.403779	-0.171015	5	5	P1P2	0.00589414	-0.886695	5	5	P1P2	0.00568007	-0.487037	5	5
BHLHE22	P1P2	0.766894	-0.0435663	5	5	P1P2	0.948227	0.0217715	5	5	P1P2	0.984583	0.0452335	5	5
BHLHE23	P1P2	0.397677	0.243579	5	5	P1P2	0.237953	-0.585415	5	5	P1P2	0.483511	-0.204519	5	5
BHLHE40	P1P2	0.105152	-0.623616	5	5	P1P2	0.413502	-0.421937	5	5	P1P2	0.273654	-0.457469	5	5
BHLHE41	P1P2	0.525044	0.294927	5	5	P1P2	0.33172	0.466176	5	5	P1P2	0.305781	0.332677	5	5
BHMT	P1P2	0.338702	0.222259	5	5	P1P2	0.89634	0.064127	5	5	P1P2	0.543577	0.15722	5	5
BHMT2	P1P2	0.910655	0.0518232	5	5	P1P2	0.951563	0.0359718	5	5	P1P2	0.994637	-0.026715	5	5
BICC1	P1P2	0.766894	-0.0568173	5	5	P1P2	0.994986	0.0320845	5	5	P1P2	0.840862	0.00656207	5	5
BICD1	P1P2	0.160721	0.354589	5	5	P1P2	0.750511	-0.241246	5	5	P1P2	0.495654	0.19189	5	5
BICD2	P1P2	0.354359	0.413398	5	5	P1P2	0.261198	0.512601	5	5	P1P2	0.0957188	0.327235	5	5
BID	P1P2	0.765615	0.102585	5	5	P1P2	0.16112	0.585943	5	5	P1P2	0.146574	0.281695	5	5
BIK	P1P2	0.763698	-0.40464	5	5	P1P2	0.644627	0.320883	5	5	P1P2	0.713518	-0.08902	5	5
BIN1	P1P2	0.712532	0.115944	5	5	P1P2	0.48942	-0.320979	5	5	P1P2	0.66099	-0.110875	5	5
BIN2	P1P2	0.231117	-0.183645	5	5	P1P2	0.676188	2.06111	5	5	P1P2	0.690468	0.866472	5	5
BIN3	P1P2	0.18664	0.177146	5	5	P1P2	0.779919	-0.182398	5	5	P1P2	0.762312	0.040282	5	5
BIRC2	P1P2	0.280217	-0.448847	5	5	P1P2	0.413741	-0.0154255	5	5	P1P2	0.240195	-0.171238	5	5
BIRC3	P1P2	0.713781	-0.0973317	5	5	P1P2	0.718953	0.276095	5	5	P1P2	0.837579	0.0775793	5	5
BIRC5	P1P2	0.628372	-0.151097	5	5	P1P2	0.149671	-0.430249	5	5	P1P2	0.206391	-0.353425	5	5
BIRC6	P1P2	0.604212	0.109707	5	5	P1P2	0.590355	-0.26841	5	5	P1P2	0.638618	-0.0793515	5	5
BIRC7	P1P2	0.677272	0.179701	5	5	P1P2	0.502409	-0.0332206	5	5	P1P2	0.745719	0.00185204	5	5
BIRC8	P1P2	0.246812	0.238021	5	5	P1P2	0.93023	-0.209569	5	5	P1P2	0.675053	0.089459	5	5
BIVM	P1	0.525864	0.112636	5	5	P1	0.459151	0.149692	5	5	P1	0.409846	0.307048	5	5
BIVM-ERCC5	ENST00000602836.1	0.69142	0.0672746	5	5	ENST00000602836.1	0.589776	0.185374	5	5	ENST00000602836.1	0.696049	0.148666	5	5
BLCAP	P1P2	0.577614	-0.206745	5	5	P1P2	0.577122	0.415941	5	5	P1P2	0.945746	0.190672	5	5
BLID	ENST00000560104.1	0.0939723	-0.222233	5	5	ENST00000560104.1	0.467581	-0.136674	5	5	ENST00000560104.1	0.882451	-0.17187	5	5
BLK	P1P2	0.698845	-0.0529323	5	5	P1P2	0.205363	0.796835	5	5	P1P2	0.282965	0.261783	5	5
BLM	P1P2	0.886797	0.277702	5	5	P1P2	0.125518	-0.281114	5	5	P1P2	0.313784	-0.162802	5	5
BLMH	P1P2	0.428254	0.184519	5	5	P1P2	0.59557	-0.262619	5	5	P1P2	0.963145	-0.034014	5	5
BLNK	P1P2	0.160721	0.37652	5	5	P1P2	0.734044	-0.238067	5	5	P1P2	0.70414	0.0114542	5	5
BLOC1S1	P1P2	0.570199	-0.170339	5	5	P1P2	0.234637	0.162819	5	5	P1P2	0.64765	0.136281	5	5
BLOC1S2	P1P2	0.712532	0.155154	5	5	P1P2	0.142695	-0.886159	5	5	P1P2	0.231236	-0.365503	5	5
BLOC1S3	P1	0.392558	0.193543	5	5	P2	0.530022	-0.218074	5	5	P2	0.512816	-0.144007	5	5
BLOC1S4	P1P2	0.132457	-0.475976	4	4	P1P2	0.394391	0.127273	5	5	P1P2	0.332475	0.117356	4	4
BLOC1S5	P1P2	0.598965	0.211803	5	5	P1P2	0.647635	-0.282305	5	5	P1P2	0.917697	-0.0423039	5	5
BLOC1S6	P1P2	0.364899	0.238285	5	5	P1P2	0.230376	-0.337543	5	5	P1P2	0.544135	-0.125462	5	5
BLVRA	P2	0.380389	0.315652	5	5	P2	0.0119943	1.64643	5	5	P2	0.00613465	0.889197	5	5
BLVRB	P1P2	0.467308	-0.17277	5	5	P1P2	0.825268	0.289707	5	5	P1P2	0.983243	0.103752	5	5
BLZF1	P1P2	0.437588	-0.178337	5	5	P1P2	0.401406	-0.18584	5	5	P1P2	0.335233	-0.359591	5	5
BMF	P1P2	0.910655	0.171842	5	5	P1P2	0.480254	0.506255	5	5	P1P2	0.614208	0.264401	5	5
BMI1	P1P2	0.730087	0.133682	5	5	P1P2	0.656088	0.282164	5	5	P1P2	0.915697	0.122951	5	5
BMP1	P1P2	0.571336	0.0141098	5	5	P1P2	0.40897	-0.28875	5	5	P1P2	0.316212	-0.133331	5	5
BMP10	P1P2	0.822831	-0.110697	3	3	P1P2	0.806436	-0.0550352	4	4	P1P2	0.81299	-0.0206132	3	3
BMP15	ENST00000252677.3	0.670372	0.180322	4	4	ENST00000252677.3	0.0879535	-0.825684	5	5	ENST00000252677.3	0.344326	-0.171611	4	4
BMP2	P2	0.634327	-0.0998138	5	5	P2	0.320166	-0.558104	5	5	P2	0.323157	-0.261403	5	5
BMP2K	P1P2	0.680338	-0.316833	5	5	P1P2	0.26675	0.242764	5	5	P1P2	0.222516	-0.0801883	5	5
BMP3	P1P2	0.193721	-0.259492	5	5	P1P2	0.099598	-0.795876	5	5	P1P2	0.0593966	-0.538383	5	5
BMP4	P2	0.347011	0.209601	5	5	P1	0.209288	-0.85435	5	5	P1	0.54135	-0.380494	5	5
BMP5	P1P2	0.528325	0.156375	5	5	P1P2	0.300198	-0.795647	5	5	P1P2	0.102425	-0.357983	5	5
BMP6	P1P2	0.835482	0.15193	5	5	P1P2	0.198844	0.355193	5	5	P1P2	0.269989	0.271932	5	5
BMP7	P1P2	0.689568	0.127	5	5	P1P2	0.870548	0.124591	5	5	P1P2	0.975872	0.0447068	5	5
BMP8A	P1P2	0.0735969	0.408327	5	5	P1P2	0.195064	-0.524795	5	5	P1P2	0.630834	-0.0813437	5	5
BMP8B	P1P2	0.818195	0.104642	5	5	P1P2	0.116285	-0.494619	5	5	P1P2	0.213725	-0.229232	5	5
BMPER	P1P2	0.894077	-0.085186	5	5	P1P2	0.989973	-0.273582	5	5	P1P2	0.985254	0.0890799	5	5
BMPR1A	P1P2	0.983965	-0.0504907	5	5	P1P2	0.865273	0.0401741	5	5	P1P2	0.989275	-0.0282226	5	5
BMPR1B	P1P2	0.0798001	0.313523	5	5	P1P2	0.822007	0.169824	5	5	P1P2	0.314592	0.26754	5	5
BMPR2	P1P2	0.725685	-0.0891736	5	5	P1P2	0.880453	0.293869	5	5	P1P2	0.922365	0.102348	5	5
BMS1	P1P2	0.000444634	-3.25351	5	5	P1P2	0.00202133	-2.08967	5	5	P1P2	0.000442388	-2.67159	5	5
BMX	P1P2	0.911319	-0.045653	5	5	P1P2	0.379223	0.167294	5	5	P1P2	0.546368	0.0804721	5	5
BNC1	P1P2	0.434628	-0.0983363	5	5	P1P2	0.610754	-0.204127	5	5	P1P2	0.368239	-0.213103	5	5
BNC2	P1P2	0.933929	-0.00420903	5	5	P1P2	0.227781	0.398202	5	5	P1P2	0.388241	0.157862	5	5
BNIP1	P1P2	0.4366	0.094923	5	5	P1P2	0.656694	-0.0186944	5	5	P1P2	0.927704	0.11423	5	5
BNIP2	P1P2	0.898715	-0.0364363	5	5	P1P2	0.0234013	0.722872	5	5	P1P2	0.101721	0.410004	5	5
BNIP3	P1P2	0.449293	-0.199774	5	5	P1P2	0.902308	-0.199676	5	5	P1P2	0.706637	-0.21086	5	5
BNIP3L	P1P2	0.492818	0.0138752	5	5	P1P2	0.493113	-0.352042	5	5	P1P2	0.526436	-0.0994095	5	5
BNIPL	P1P2	0.539337	-0.145224	5	5	P1P2	0.605186	0.524574	5	5	P1P2	0.936387	0.28485	5	5
BOC	P1P2	0.926875	0.040805	4	4	P1P2	0.118623	2.85057	4	4	P1P2	0.0731036	1.39907	4	4
BOD1	P1P2	0.720664	-0.124441	5	5	P1P2	0.561205	0.0176681	5	5	P1P2	0.495123	-0.0111887	5	5
BOD1L1	P1	0.0629037	-0.47142	5	5	P2	0.0730381	-0.805785	5	5	P1	0.0464696	-0.393304	5	5
BOD1L2	P1P2	0.278914	0.316879	5	5	P1P2	0.657905	-0.519899	5	5	P1P2	0.921698	-0.152807	5	5
BOK	P1P2	0.59664	0.193038	5	5	P1P2	0.0582842	-0.618324	5	5	P1P2	0.261688	-0.282098	5	5
BOLA1	P2	0.749053	0.020989	5	5	P1	0.53167	0.220704	5	5	P1	0.334391	0.0307377	5	5
BOLA2	ENST00000330978.3	0.718159	0.0302494	5	5	ENST00000330978.3	0.897666	-0.151719	5	5	ENST00000330978.3	0.963145	0.0562467	5	5
BOLA2B	ENST00000305321.4	0.718159	0.0302494	5	5	ENST00000305321.4	0.897666	-0.151719	5	5	ENST00000305321.4	0.963145	0.0562467	5	5
BOLA3	P1P2	0.888781	-0.0529562	5	5	P1P2	0.0860984	0.746064	5	5	P1P2	0.189709	0.484212	5	5
BOLL	P1P2	0.539337	-0.111883	5	5	P1P2	0.102738	-0.437274	5	5	P1P2	0.109687	-0.312398	5	5
BOP1	P1	0.0658014	-2.55506	5	5	P1	0.298248	-2.67899	5	5	P1	0.182715	-2.58143	5	5
BORA	P1P2	0.0699646	-0.471098	5	5	P1P2	0.876488	0.0394877	5	5	P1P2	0.29095	-0.274467	5	5
BPGM	P1P2	0.953256	-0.0464263	5	5	P1P2	0.286725	0.439526	5	5	P1P2	0.586743	0.281903	5	5
BPHL	P1P2	0.128961	0.304935	5	5	P1P2	0.184871	0.431192	5	5	P1P2	0.0625238	0.301283	5	5
BPI	P1P2	0.44454	-0.164009	5	5	P1P2	0.303339	-0.326848	4	4	P1P2	0.436325	-0.0933825	4	4
BPIFA1	P1	0.192575	-0.264873	5	5	P1	0.189634	0.640481	5	5	P2	0.427731	0.195685	5	5
BPIFA2	P1P2	0.336803	-0.180697	5	5	P1P2	0.948894	0.0747429	5	5	P1P2	0.589637	-0.123211	5	5
BPIFA3	P1P2	0.372257	-0.229005	5	5	P1P2	0.0586749	0.775473	5	5	P1P2	0.199242	0.133105	5	5
BPIFB1	P1P2	0.507992	-0.192426	5	5	P1P2	0.337596	0.338608	5	5	P1P2	0.502054	0.0638744	5	5
BPIFB2	P1P2	0.977213	0.0067023	4	4	P1P2	0.574936	0.199338	4	4	P1P2	0.457088	0.0494746	4	4
BPIFB3	ENST00000375494.3	0.850551	-0.174203	5	5	ENST00000375494.3	0.632951	0.00708793	5	5	ENST00000375494.3	0.590217	-0.123371	5	5
BPIFB4	P1P2	0.892753	0.161103	5	5	P1P2	0.102914	0.720357	5	5	P1P2	0.138121	0.424403	5	5
BPIFB6	P1P2	0.536573	0.0285879	5	5	P1P2	0.879131	-0.679293	5	5	P1P2	0.753363	-0.227737	5	5
BPIFC	P1P2	0.744614	0.216315	5	5	P1P2	0.339711	-0.268879	5	5	P1P2	0.668313	-0.0648194	5	5
BPNT1	P1P2	0.165521	-0.339665	5	5	P1P2	0.376956	-0.501811	5	5	P1P2	0.0930712	-0.404073	5	5
BPTF	P1P2	0.453066	-0.176681	5	5	P1P2	0.720206	-0.0725827	5	5	P1P2	0.44256	-0.151126	5	5
BPY2	ENST00000331070.3,ENST00000382585.1	0.578187	-0.159061	5	5	ENST00000331070.3,ENST00000382585.1	0.416619	-0.349397	5	5	ENST00000331070.3,ENST00000382585.1	0.337768	-0.178396	5	5
BPY2B	ENST00000382392.1	0.578187	-0.159061	5	5	ENST00000382392.1	0.416619	-0.349397	5	5	ENST00000382392.1	0.337768	-0.178396	5	5
BPY2C	ENST00000382287.1	0.578187	-0.159061	5	5	ENST00000382287.1	0.416619	-0.349397	5	5	ENST00000382287.1	0.337768	-0.178396	5	5
BRAF	P1P2	0.539918	0.00246208	4	4	P1P2	0.379958	-0.356321	4	4	P1P2	0.252277	-0.176929	4	4
BRAP	P1P2	0.567358	-0.117678	5	5	P1P2	0.552766	-0.222709	5	5	P1P2	0.448574	-0.151612	5	5
BRAT1	P1P2	0.619485	-0.45646	5	5	P1P2	0.0436811	-1.4174	5	5	P1P2	0.138568	-1.03081	5	5
BRCA1	P1P2	0.00103768	-2.25649	5	5	P1P2	0.00465687	-2.50047	5	5	P1P2	0.00127722	-2.37848	5	5
BRCA2	P1P2	0.0871154	-3.78937	5	5	P1P2	0.0390917	-2.76225	5	5	P1P2	0.0850221	-3.27581	5	5
BRCC3	P1P2	0.0305403	-0.768168	5	5	P1P2	0.664586	0.589745	5	5	P1P2	0.812722	0.0499108	5	5
BRD1	P1P2	0.404251	-0.173849	5	5	P1P2	0.763574	-0.172154	5	5	P1P2	0.637418	-0.173001	5	5
BRD2	P2	0.168349	-0.387093	5	5	P1	0.524935	-0.158139	4	4	P2	0.62131	-0.205387	5	5
BRD3	P1P2	0.775219	0.105331	5	5	P1P2	0.788289	-0.184089	5	5	P1P2	0.867885	-0.0393792	5	5
BRD4	ENST00000263377.2,ENST00000371835.4	0.0386432	-0.444935	5	5	ENST00000263377.2,ENST00000371835.4	0.0690249	-0.458361	4	4	ENST00000263377.2,ENST00000371835.4	0.0266328	-0.366476	4	4
BRD7	P1P2	0.255458	0.304128	5	5	P1P2	0.661546	-0.200345	5	5	P1P2	0.823821	0.066284	5	5
BRD8	P1P2	0.660807	-0.384894	5	5	P1P2	0.555572	0.0441441	5	5	P1P2	0.834954	-0.182476	5	5
BRD9	P1P2	0.29175	-0.245735	5	5	P1P2	0.626701	-0.155754	5	5	P1P2	0.259907	-0.258575	5	5
BRDT	P1P2	0.24647	-0.552579	5	5	P1P2	0.0104778	-0.916128	5	5	P1P2	0.00705389	-0.766676	5	5
BRE	P1P2	0.0108535	-0.691582	5	5	P1P2	0.140313	-0.98472	5	5	P1P2	0.0316974	-0.984915	5	5
BRF1	P1P2	0.00124942	-0.734471	5	5	P1P2	0.0325339	-0.735349	5	5	P1P2	0.00201869	-0.720216	5	5
BRF2	P1P2	0.271911	-0.537704	5	5	P1P2	0.659118	-0.488174	5	5	P1P2	0.272551	-0.470645	5	5
BRI3	P1P2	0.470392	0.0325334	5	5	P1P2	0.374698	0.370293	5	5	P1P2	0.4762	0.201413	5	5
BRI3BP	P1P2	0.354359	0.39202	5	5	P1P2	0.83703	-0.248969	5	5	P1P2	0.594864	-0.128725	5	5
BRICD5	P1P2	0.218664	0.425901	4	4	P1P2	0.335192	-0.6322	4	4	P1P2	0.538599	-0.103149	4	4
BRINP1	P1P2	0.0335592	0.412915	5	5	P1P2	0.850799	0.0445712	5	5	P1P2	0.303012	0.302916	5	5
BRINP2	P1P2	0.358727	0.113995	5	5	P1P2	0.121839	-0.831214	5	5	P1P2	0.502054	-0.298809	5	5
BRINP3	P1	0.714094	-0.0971423	5	5	P2	0.0174344	-0.749121	5	5	P2	0.116564	-0.340956	5	5
BRIP1	P1P2	0.664452	-0.0318381	5	5	P1P2	0.343966	0.299505	5	5	P1P2	0.603036	0.0598907	5	5
BRIX1	P1P2	0.616535	-0.231935	5	5	P1P2	0.53167	-0.124206	5	5	P1P2	0.331455	-0.10534	5	5
BRK1	P1P2	0.567926	-0.144163	5	5	P1P2	0.179381	-0.317318	5	5	P1P2	0.220294	-0.24743	5	5
BRMS1	P1P2	0.803586	0.0858573	5	5	P1P2	0.0200917	1.10497	5	5	P1P2	0.0805566	0.68048	5	5
BRMS1L	P1P2	0.676659	-0.0750929	5	5	P1P2	0.506154	-0.128696	5	5	P1P2	0.44456	-0.0970859	5	5
BROX	P1P2	0.680952	-0.121382	5	5	P1P2	0.497882	0.381203	5	5	P1P2	0.764875	0.192206	5	5
BRPF1	P1P2	0.134539	-0.422908	5	5	P1P2	0.936225	0.227193	5	5	P1P2	0.45362	-0.22047	5	5
BRPF3	P1P2	0.341122	0.1761	4	4	P1P2	0.157242	0.383043	4	4	P1P2	0.123009	0.297041	4	4
BRS3	P1P2	0.936593	0.306409	5	5	P1P2	0.854742	2.21687	5	5	P1P2	0.995978	1.16698	5	5
BRSK1	P1P2	0.072325	-0.329677	5	5	P1P2	0.87847	0.0993749	5	5	P1P2	0.567236	-0.0821433	5	5
BRSK2	P1P2	0.290602	-0.111629	5	5	P1P2	0.770292	0.512983	5	5	P1P2	0.963815	0.103058	5	5
BRWD1	P1P2	0.614768	0.127878	5	5	P1P2	0.716448	0.303261	5	5	P1P2	0.528632	0.210747	5	5
BRWD3	P1P2	0.882499	-0.147947	5	5	P1P2	0.553046	0.188203	5	5	P1P2	0.832332	0.0919429	5	5
BSCL2	P1	0.279658	0.137064	5	5	P1	0.146617	-0.513364	5	5	P1	0.460228	-0.195937	5	5
BSDC1	P1P2	0.272276	-0.127071	5	5	P1P2	0.13919	-0.5433	5	5	P1P2	0.0691871	-0.31146	5	5
BSG	P1P2	0.854491	-0.117238	5	5	P1P2	0.415178	0.326992	5	5	P1P2	0.668313	-0.00229966	5	5
BSN	P1P2	0.483884	-0.140047	5	5	P1P2	0.275506	0.209581	5	5	P1P2	0.337344	0.206098	5	5
BSND	P1P2	0.292901	0.266647	5	5	P1P2	0.438577	0.00188747	5	5	P1P2	0.647046	0.107526	5	5
BSPH1	P1P2	0.174637	-0.471693	4	4	P1P2	0.326802	-0.308029	4	4	P1P2	0.178942	-0.389861	4	4
BSPRY	P1P2	0.879526	-0.13671	5	5	P1P2	0.423865	0.459199	5	5	P1P2	0.348891	0.215514	5	5
BST1	P1P2	0.340396	-0.314505	5	5	P1P2	0.69745	0.139051	5	5	P1P2	0.593119	-0.087727	5	5
BST2	P1P2	0.091372	0.58303	5	5	P1P2	0.716761	-0.344583	5	5	P1P2	0.955781	0.264265	5	5
BSX	P1P2	0.886135	-0.0244656	5	5	P1P2	0.0482403	0.599368	5	5	P1P2	0.141274	0.338985	5	5
BTAF1	P1P2	0.0072229	-0.953078	5	5	P1P2	0.00420268	-0.896067	5	5	P1P2	0.00136607	-0.924572	5	5
BTBD1	P1P2	0.202477	-0.25318	5	5	P1P2	0.426297	-0.283813	5	5	P1P2	0.130689	-0.233546	5	5
BTBD10	P1	0.865767	-0.0438991	4	4	P2	0.390681	-0.411595	5	5	P2	0.402251	-0.132102	5	5
BTBD11	P2	0.353924	-0.349408	5	5	P1	0.657905	0.210123	5	5	P2	0.468949	-0.151906	5	5
BTBD16	ENST00000260723.4,ENST00000368994.2	0.22949	-0.234358	5	5	ENST00000260723.4,ENST00000368994.2	0.686018	-0.171052	5	5	ENST00000260723.4,ENST00000368994.2	0.368686	-0.266563	5	5
BTBD17	P1P2	0.612709	-0.147173	5	5	P1P2	0.0333591	-1.23803	5	5	P1P2	0.022108	-0.631615	5	5
BTBD18	ENST00000422652.1	0.682795	-0.379605	5	5	ENST00000436147.3	0.286071	-1.09305	4	4	ENST00000436147.3	0.207864	-0.321343	4	4
BTBD19	P1P2	0.423573	-0.0101117	4	4	P1P2	0.544354	-0.263707	4	4	P1P2	0.681035	-0.18123	4	4
BTBD2	P1P2	0.222428	0.300805	5	5	P1P2	0.341409	-0.265392	5	5	P1P2	0.933714	-0.0233793	5	5
BTBD3	P1P2	0.331772	-0.182506	5	5	P1P2	0.134438	2.40306	5	5	P1P2	0.260975	1.04023	5	5
BTBD6	P1P2	0.394182	-0.192265	5	5	P1P2	0.74353	0.372142	5	5	P1P2	0.927037	0.000702258	5	5
BTBD7	P1P2	0.434628	-0.298537	5	5	P1P2	0.0594627	-0.955544	5	5	P1P2	0.063716	-0.634003	5	5
BTBD8	P1P2	0.305372	-0.319443	5	5	P1P2	0.0325339	0.728142	5	5	P1P2	0.360245	0.269127	5	5
BTBD9	P1P2	0.927938	-0.348039	5	5	P1P2	0.589198	-0.0571641	5	5	P1P2	0.607141	-0.161055	5	5
BTC	P1P2	0.31564	-0.264738	4	4	P1P2	0.515208	-0.173371	4	4	P1P2	0.334353	-0.252209	4	4
BTD	P1P2	0.236378	0.247718	5	5	P1P2	0.55501	0.323481	5	5	P1P2	0.339039	0.250317	5	5
BTF3	P1P2	0.0936441	-0.584565	5	5	P1P2	0.152083	-0.418805	4	4	P1P2	0.0691328	-0.301267	4	4
BTF3L4	P1P2	0.762422	-0.0569435	5	5	P1P2	0.713321	0.266543	5	5	P1P2	0.882451	0.0666807	5	5
BTG1	P1P2	0.449043	0.27294	5	5	P1P2	0.18266	-0.451712	5	5	P1P2	0.659773	0.00699091	5	5
BTG2	P1P2	0.724428	0.237273	5	5	P1P2	0.729632	0.00542984	5	5	P1P2	0.928372	0.0494081	5	5
BTG3	P1P2	0.97929	0.103891	5	5	P1P2	0.468865	-0.325699	5	5	P1P2	0.613027	-0.214045	5	5
BTG4	P1P2	0.81072	0.0305637	5	5	P1P2	0.748605	0.105048	5	5	P1P2	0.788699	0.0845062	5	5
BTK	P1P2	0.208169	0.469601	5	5	P1P2	0.0542851	1.02218	5	5	P1P2	0.031898	0.672119	5	5
BTLA	P1P2	0.921286	0.0427373	5	5	P1P2	0.854085	0.178474	5	5	P1P2	0.739368	0.122867	5	5
BTN1A1	ENST00000244513.6	0.507605	0.178874	4	4	ENST00000244513.6	0.00456023	3.41705	5	5	ENST00000244513.6	0.00884354	0.841666	4	4
BTN2A1	P1P2	0.394415	-0.354992	5	5	P1P2	0.788934	0.220462	5	5	P1P2	0.550848	-0.0385395	5	5
BTN2A2	P1P2	0.525591	0.167697	5	5	P1P2	0.100984	-0.494352	5	5	P1P2	0.425776	-0.160436	5	5
BTN3A1	P1P2	0.27632	0.530122	5	5	P1P2	0.0919216	2.95759	5	5	P1P2	0.0435927	1.55354	5	5
BTN3A2	P1P2	0.414951	-0.209443	5	5	P1P2	0.123056	0.698694	5	5	P1P2	0.387318	0.176835	5	5
BTN3A3	P1P2	0.623626	-0.349674	5	5	P1P2	0.430695	0.655977	5	5	P1P2	0.580973	0.122685	5	5
BTNL2	P1P2	0.447539	-0.137619	5	5	P1P2	0.0426428	0.757382	5	5	P1P2	0.154685	0.389351	5	5
BTNL3	P1P2	0.710037	-0.0756269	5	5	P1P2	0.534422	0.114319	5	5	P1P2	0.873839	0.0654098	5	5
BTNL8	P1P2	0.949922	0.141103	5	5	P1P2	0.945559	0.191956	5	5	P1P2	0.636219	0.0966273	5	5
BTNL9	P1	0.532716	0.180696	5	5	P1	0.195642	-0.566134	5	5	P1	0.562692	-0.260104	5	5
BTRC	P1P2	0.887458	-0.116946	5	5	P1P2	0.886405	-0.514357	5	5	P1P2	0.825129	-0.371043	5	5
BUB1	P1P2	0.813318	0.140736	5	5	P1P2	0.7556	-0.367918	5	5	P1P2	0.893734	-0.0929609	5	5
BUB1B	P1P2	0.0173568	-1.87265	5	5	P1P2	0.0254027	-2.63672	4	4	P1P2	0.0520753	-2.17757	4	4
BUB3	P1P2	0.00848945	-3.8452	5	5	P1P2	0.051866	-3.42173	5	5	P1P2	0.0175071	-3.63347	5	5
BUD13	P1P2	0.00270726	-2.12248	5	5	P1P2	0.633846	-0.973142	5	5	P1P2	0.013736	-1.54781	5	5
BUD31	P1P2	0.843992	-0.130711	5	5	P1P2	0.118443	0.688905	5	5	P1P2	0.306973	0.323312	5	5
BVES	P1P2	0.354359	0.347415	5	5	P1P2	0.252933	2.75406	5	5	P1P2	0.227654	1.62501	5	5
BYSL	P1P2	0.0710057	-0.747131	5	5	P1P2	0.811594	-0.348763	5	5	P1P2	0.25217	-0.467435	5	5
BZRAP1	P1P2	0.162982	0.264374	5	5	P1P2	0.356497	-0.331831	5	5	P1P2	0.795821	-0.0546551	5	5
BZW1	P1P2	0.764976	-0.170072	5	5	P1P2	0.087022	0.753449	5	5	P1P2	0.433135	0.291689	5	5
BZW2	P1P2	0.327618	-0.211647	5	5	P1P2	0.276615	0.351788	5	5	P1P2	0.47568	0.0785916	5	5
C10orf10	P1P2	0.378346	0.328255	5	5	P1P2	0.517474	-0.28346	5	5	P1P2	0.975202	0.0711149	5	5
C10orf105	P1P2	0.356976	0.31993	5	5	P1P2	0.0427285	1.49732	5	5	P1P2	0.038603	0.868606	5	5
C10orf107	P1P2	0.0636343	0.610533	4	4	P1P2	0.5428	0.225598	4	4	P1P2	0.0714639	0.432592	4	4
C10orf11	ENST00000372499.1	0.152635	0.577311	5	5	ENST00000372499.1	0.875168	0.127111	5	5	ENST00000372499.1	0.369582	0.382675	5	5
C10orf111	P1P2	0.242061	-0.387756	5	5	P1P2	0.594409	1.90253	5	5	P1P2	0.591958	0.805989	5	5
C10orf112	ENST00000454679.2	0.105692	0.53623	5	5	ENST00000454679.2	0.581709	0.415628	5	5	ENST00000454679.2	0.263836	0.327878	5	5
C10orf113	ENST00000529198.1,ENST00000534331.1	0.278542	0.102843	5	5	ENST00000529198.1,ENST00000534331.1	0.745432	0.364839	5	5	ENST00000529198.1,ENST00000534331.1	0.493001	0.245741	5	5
C10orf118	P1	0.373156	-0.230334	5	5	P1	0.205663	0.476873	5	5	P2	0.589356	0.210295	4	4
C10orf12	ENST00000286067.2	0.0684616	-0.474488	4	4	ENST00000286067.2	0.629743	-0.195168	4	4	ENST00000286067.2	0.134106	-0.334828	4	4
C10orf120	P1P2	0.0564976	0.336674	4	4	P1P2	0.109821	0.716738	4	4	P1P2	0.0357804	0.49948	4	4
C10orf126	ENST00000375520.1	0.905698	0.0380635	4	4	ENST00000375520.1	0.00788685	1.16197	4	4	ENST00000375520.1	0.0146682	0.624395	4	4
C10orf128	P1P2	0.699775	-0.0469766	5	5	P1P2	0.0142734	1.71933	5	5	P1P2	0.0138005	0.851729	5	5
C10orf129	P1P2	0.460823	-0.0730562	4	4	P1P2	0.0113029	0.913155	4	4	P1P2	0.0801349	0.485396	4	4
C10orf131	P1P2	0.650825	0.0524166	5	5	P1P2	0.400936	0.0288611	5	5	P1P2	0.44506	0.0768142	5	5
C10orf137	P1P2	0.957926	0.0533858	5	5	P1P2	0.566298	0.349007	5	5	P1P2	0.451093	0.10846	5	5
C10orf2	P1P2	0.00716877	-0.586571	5	5	P1P2	0.638029	0.0970656	5	5	P1P2	0.28561	-0.236252	5	5
C10orf25	P1P2	0.802938	-0.148782	5	5	P1P2	0.590355	-0.185017	5	5	P1P2	0.603622	-0.175641	5	5
C10orf32	P1P2	0.982629	0.0281089	5	5	P1P2	0.521821	0.981865	5	5	P1P2	0.937055	0.393403	5	5
C10orf35	P1P2	0.614474	0.314632	5	5	P1P2	0.908282	-0.00988897	5	5	P1P2	0.786759	0.125781	5	5
C10orf53	P1P2	0.52997	0.0785973	5	5	P1P2	0.189351	0.672109	5	5	P1P2	0.0898447	0.307355	5	5
C10orf54	P1P2	0.623034	0.163567	5	5	P1P2	0.412784	-0.486372	5	5	P1P2	0.423339	-0.146599	5	5
C10orf55	P1P2	0.522318	0.169719	5	5	P1P2	0.022249	-1.0093	5	5	P1P2	0.125218	-0.466094	5	5
C10orf62	P1P2	0.285909	-0.766092	4	4	P1P2	0.299074	-0.500099	3	3	P1P2	0.341244	-0.25971	3	3
C10orf67	P1P2	0.192528	0.506706	4	4	P1P2	0.517025	0.231695	4	4	P1P2	0.112006	0.310686	4	4
C10orf71	P1P2	0.0956143	0.295739	4	4	P1P2	0.642825	1.52606	5	5	P1P2	0.571342	-0.119027	4	4
C10orf76	P1P2	0.850325	0.00196165	4	4	P1P2	0.0184215	-1.18043	4	4	P1P2	0.0354507	-0.589232	4	4
C10orf82	P1P2	0.556137	-0.289094	4	4	P1P2	0.52006	0.19365	4	4	P1P2	0.739082	-0.0362063	4	4
C10orf88	P1P2	0.0148001	0.905264	4	4	P1P2	0.143175	0.504864	4	4	P1P2	0.00973339	0.627551	4	4
C10orf90	ENST00000284694.7	0.139852	0.601603	5	5	ENST00000284694.7	0.356716	0.235551	5	5	ENST00000284694.7	0.133276	0.472773	5	5
C10orf91	P1P2	0.194008	0.139016	5	5	P1P2	0.236954	0.439415	5	5	P1P2	0.186608	0.486178	5	5
C10orf95	P1P2	0.387938	0.193972	5	5	P1P2	0.842925	-0.024541	5	5	P1P2	0.657949	-0.00901072	5	5
C10orf99	P1P2	0.820148	-0.243472	5	5	P1P2	0.32262	0.602316	5	5	P1P2	0.490355	0.284518	5	5
C11orf1	P1P2	0.945255	0.0097535	5	5	P1P2	0.840304	-0.63057	5	5	P1P2	0.567805	-0.250289	5	5
C11orf16	P1P2	0.706605	-0.0603895	3	3	P1P2	0.0470409	1.03783	3	3	P1P2	0.102425	0.488721	3	3
C11orf21	P1P2	0.811369	-0.0755569	5	5	P1P2	0.0932214	0.593217	5	5	P1P2	0.253216	0.353547	5	5
C11orf24	P1P2	0.742081	0.137566	5	5	P1P2	0.0610647	0.876836	5	5	P1P2	0.0401277	0.417449	5	5
C11orf30	P1P2	0.323086	-0.426353	5	5	P1P2	0.244003	0.895268	5	5	P1P2	0.979222	0.133559	5	5
C11orf31	P1P2	0.237075	0.227462	4	4	P1P2	0.442799	2.24544	5	5	P1P2	0.534264	0.115277	4	4
C11orf34	P1P2	0.219366	-0.430807	4	4	P1P2	0.27295	0.392825	4	4	P1P2	0.823425	0.002355	4	4
C11orf35	P1P2	0.0610311	0.366077	5	5	P1P2	0.483386	0.276277	5	5	P1P2	0.264915	0.312583	5	5
C11orf40	ENST00000307616.1	0.0387483	-0.517458	4	4	ENST00000307616.1	0.368623	-0.27831	4	4	ENST00000307616.1	0.186971	-0.397884	4	4
C11orf42	P1P2	0.27743	-0.190166	5	5	P1P2	0.429226	0.224969	5	5	P1P2	0.936387	0.0319766	5	5
C11orf44	ENST00000317019.2	0.0916133	-0.585507	5	5	ENST00000317019.2	0.136522	2.92338	5	5	ENST00000317019.2	0.265636	1.27424	5	5
C11orf45	P2	0.0833182	-1.33973	5	5	P2	0.119956	-0.604438	4	4	P2	0.11307	-0.484105	4	4
C11orf48	P2	0.0921783	0.38275	5	5	P2	0.18266	0.677474	5	5	P2	0.023003	0.484644	5	5
C11orf49	P1P2	0.338068	0.252325	5	5	P1P2	0.69869	0.0176317	5	5	P1P2	0.941065	0.106657	5	5
C11orf52	P1	0.611828	0.110314	5	5	P1	0.570274	0.26753	5	5	P1	0.506882	0.194941	5	5
C11orf53	P1P2	0.349162	0.146545	5	5	P1P2	0.93356	-0.00263641	5	5	P1P2	0.793877	0.181459	5	5
C11orf54	P1P2	0.581052	0.388636	5	5	P1P2	0.381042	0.684615	5	5	P1P2	0.130049	0.456848	5	5
C11orf57	P1P2	0.838426	0.178505	5	5	P1P2	0.825268	0.307727	5	5	P1P2	0.753363	0.123737	5	5
C11orf58	P1P2	0.171475	-0.584266	5	5	P1P2	0.873187	-0.380372	5	5	P1P2	0.740637	-0.520924	5	5
C11orf63	P1P2	0.965267	0.00370933	5	5	P1P2	0.775422	0.971802	5	5	P1P2	0.273286	0.371807	5	5
C11orf65	P1P2	0.189983	0.387401	4	4	P1P2	0.89971	0.0632388	4	4	P1P2	0.614875	0.272373	4	4
C11orf68	P1P2	0.356102	0.533011	5	5	P1P2	0.398357	0.315113	5	5	P1P2	0.318652	0.403773	5	5
C11orf70	P1P2	0.172263	-0.373861	5	5	P1P2	0.134111	-0.436778	5	5	P1P2	0.0716661	-0.405319	5	5
C11orf71	P1P2	0.939257	-0.212247	5	5	P1P2	0.0385381	-0.776759	5	5	P1P2	0.0721971	-0.505676	5	5
C11orf73	P1P2	0.43586	0.117528	5	5	P1P2	0.214811	0.255035	5	5	P1P2	0.171924	0.16069	5	5
C11orf74	P1P2	0.939923	0.0471555	5	5	P1P2	0.892364	0.309225	5	5	P1P2	0.864581	0.179626	5	5
C11orf80	P1P2	0.117829	-0.36614	4	4	P1P2	0.776119	0.0913624	4	4	P1P2	0.624153	-0.124795	4	4
C11orf82	P1P2	0.0388405	-0.900578	5	5	P1P2	0.0397327	-1.33605	5	5	P1P2	0.0125299	-1.01926	5	5
C11orf83	P1P2	0.775219	-0.176326	5	5	P1P2	0.777348	0.352289	5	5	P1P2	0.56553	0.0890031	5	5
C11orf84	P1P2	0.14237	0.454956	4	4	P1P2	0.745784	0.082028	4	4	P1P2	0.482486	0.268492	4	4
C11orf85	P1P2	0.838753	0.0881973	5	5	P1P2	0.61841	1.65756	5	5	P1P2	0.9097	0.823429	5	5
C11orf86	P1P2	0.465771	-0.185743	5	5	P1P2	0.818098	-0.0198857	5	5	P1P2	0.707261	0.00366667	5	5
C11orf87	P1P2	0.961533	0.00439549	4	4	P1P2	0.784748	-0.0991946	4	4	P1P2	0.915076	-0.109206	4	4
C11orf88	P1P2	0.372931	0.211989	5	5	P1P2	0.737641	0.166722	4	4	P1P2	0.744052	0.0556883	4	4
C11orf91	P1P2	0.0736643	-0.3939	5	5	P1P2	0.363532	-0.270688	5	5	P1P2	0.0684191	-0.340708	5	5
C11orf94	P1P2	0.207564	-0.245401	5	5	P1P2	0.536629	-0.887212	5	5	P1P2	0.197483	-0.502934	5	5
C11orf95	P1P2	0.560006	-0.174732	5	5	P1P2	0.879792	-0.110248	5	5	P1P2	0.607729	-0.214471	5	5
C11orf96	P1P2	0.143025	0.402328	5	5	P1P2	0.00878282	1.08006	5	5	P1P2	0.00819613	0.728648	5	5
C12orf10	P1P2	0.561134	-0.0847813	5	5	P1P2	0.980281	0.162307	5	5	P1P2	0.945746	0.0105814	5	5
C12orf23	P1P2	0.344013	-0.284539	5	5	P1P2	0.751146	0.276928	5	5	P1P2	0.806211	-0.0670455	5	5
C12orf29	P1P2	0.269725	-0.303431	5	5	P1P2	0.0208204	-0.53378	5	5	P1P2	0.0128298	-0.421693	5	5
C12orf39	P2	0.0402049	1.0291	5	5	P1	0.305103	-0.2459	4	4	P1	0.261341	-0.202764	4	4
C12orf4	P1P2	0.672071	-0.116478	5	5	P1P2	0.9126	-0.024138	5	5	P1P2	0.675053	-0.00183969	5	5
C12orf40	P1P2	0.607483	0.0940389	4	4	P1P2	0.0519177	0.679315	4	4	P1P2	0.0511729	0.356875	4	4
C12orf42	ENST00000378113.2,ENST00000548883.1	0.56963	0.161994	5	5	ENST00000378113.2,ENST00000548883.1	0.0500746	-1.53074	5	5	ENST00000378113.2,ENST00000548883.1	0.150111	-0.527171	5	5
C12orf43	P1P2	0.018913	-0.665258	5	5	P1P2	0.52564	0.696928	5	5	P1P2	0.641022	-0.0242102	5	5
C12orf44	P1P2	0.902029	0.0493224	5	5	P1P2	0.044032	0.886607	5	5	P1P2	0.0337536	0.385959	5	5
C12orf45	P1P2	0.0323223	-1.30797	5	5	P1P2	0.227136	2.04842	5	5	P1P2	0.857979	0.526104	5	5
C12orf49	P1P2	0.574757	-0.136432	5	5	P1P2	0.147084	0.762063	5	5	P1P2	0.37589	0.285394	5	5
C12orf5	P1P2	0.75124	0.104312	4	4	P1P2	0.410418	-0.237373	4	4	P1P2	0.511044	-0.0589988	4	4
C12orf50	P1P2	0.945255	0.0632658	5	5	P1P2	0.570844	-0.301047	5	5	P1P2	0.73177	-0.118891	5	5
C12orf52	P1P2	0.293094	-0.438141	5	5	P1P2	0.226492	0.228214	5	5	P1P2	0.585009	-0.00898978	5	5
C12orf54	P1P2	0.162478	-0.273072	4	4	P1P2	0.733404	-0.36987	4	4	P1P2	0.196238	-0.332709	4	4
C12orf55	P1P2	0.0425409	-0.426836	5	5	P1P2	0.283327	0.834844	5	5	P1P2	0.943071	0.0576409	5	5
C12orf56	P1P2	0.545505	0.142475	4	4	P1P2	0.0502452	0.540549	4	4	P1P2	0.0541545	0.341512	4	4
C12orf57	P1P2	0.145673	0.348225	5	5	P1P2	0.343752	0.573947	5	5	P1P2	0.124599	0.386725	5	5
C12orf60	P1P2	0.0569862	-0.655041	5	5	P1P2	0.627295	-0.506951	5	5	P1P2	0.246645	-0.493065	5	5
C12orf61	P1P2	0.746271	0.0852522	4	4	P1P2	0.456321	-0.133723	4	4	P1P2	0.644908	-0.0242354	4	4
C12orf65	P1P2	0.00663037	-0.618177	5	5	P1P2	0.604309	-0.0321159	5	5	P1P2	0.0924185	-0.228628	5	5
C12orf66	P1P2	0.445039	-0.252287	5	5	P1P2	0.050765	-0.644939	5	5	P1P2	0.0547908	-0.422286	5	5
C12orf68	P1P2	0.106416	0.508187	5	5	P1P2	0.61841	-0.346541	5	5	P1P2	0.888422	0.143439	5	5
C12orf71	ENST00000429849.2	0.899764	0.00123402	4	4	ENST00000429849.2	0.504379	-0.212237	4	4	ENST00000429849.2	0.57518	-0.0498501	4	4
C12orf73	P1	0.446714	-0.38715	4	4	P2	0.134874	0.634344	5	5	P2	0.436594	0.218916	5	5
C12orf74	P1P2	0.154809	0.449291	5	5	P1P2	0.836376	0.195314	5	5	P1P2	0.191703	0.210816	5	5
C12orf75	P1P2	0.238373	-0.275169	5	5	P1P2	0.808996	0.0845679	5	5	P1P2	0.571227	-0.110844	5	5
C12orf76	P1P2	0.421407	-0.245468	4	4	P1P2	0.95554	0.0448974	4	4	P1P2	0.596504	-0.129923	4	4
C12orf77	P1P2	0.814425	0.0382097	3	3	P1P2	0.734815	0.0628946	4	4	P1P2	0.644652	0.30283	3	3
C12orf79	P1P2	0.0796562	-1.20158	5	5	P1P2	0.992981	0.435564	5	5	P1P2	0.486137	-0.344765	5	5
C12orf80	P1P2	0.722289	0.100371	4	4	P1P2	0.387376	0.306428	4	4	P1P2	0.275976	0.172111	4	4
C13orf35	ENST00000356049.1	0.432854	-0.29349	4	4	ENST00000356049.1	0.454589	-0.183494	5	5	ENST00000356049.1	0.242297	-0.166063	4	4
C13orf45	P1P2	0.809422	0.123528	5	5	P1P2	0.267472	0.382923	5	5	P1P2	0.271085	0.196356	5	5
C14orf1	P1P2	0.051139	-0.539534	5	5	P1P2	0.267472	1.50356	5	5	P1P2	0.740002	0.428565	5	5
C14orf105	P1P2	0.57647	0.00951479	5	5	P1P2	0.221386	-0.693118	5	5	P1P2	0.0917696	-0.325677	5	5
C14orf119	P1P2	0.287934	-0.151999	5	5	P1P2	0.281452	-0.113149	5	5	P1P2	0.29558	-0.187682	5	5
C14orf132	P1P2	0.00516583	0.538852	5	5	P1P2	0.115314	0.568049	5	5	P1P2	0.0069304	0.503433	5	5
C14orf142	P1P2	0.61036	-0.208446	5	5	P1P2	0.465529	0.530164	5	5	P1P2	0.997319	0.160859	5	5
C14orf159	P1P2	0.481273	-0.27559	5	5	P1P2	0.467838	0.215507	5	5	P1P2	0.907702	-0.0108475	5	5
C14orf164	P1P2	0.679724	0.226176	5	5	P1P2	0.0508643	0.584198	5	5	P1P2	0.123367	0.44144	5	5
C14orf166	P1P2	0.540998	-0.295553	5	5	P1P2	0.927566	-0.281572	5	5	P1P2	0.426264	-0.161589	5	5
C14orf166B	P1P2	0.967214	0.000963077	3	3	P1P2	0.59253	0.145266	3	3	P1P2	0.739838	0.0731145	3	3
C14orf169	P1P2	0.00474694	0.558516	5	5	P1P2	0.943558	-0.126322	5	5	P1P2	0.180244	0.430393	5	5
C14orf177	ENST00000325812.2	0.71066	-0.0684933	5	5	ENST00000325812.2	0.197384	-0.875467	5	5	ENST00000325812.2	0.253914	-0.45724	5	5
C14orf178	P1P2	0.778429	-0.617774	5	5	P1P2	0.663369	-0.385933	5	5	P1P2	0.797118	-0.625763	5	5
C14orf180	P2	0.0725913	-0.36089	5	5	P1	0.0388638	-1.06013	4	4	P2	0.0283872	-0.634184	5	5
C14orf182	P1P2	0.521245	0.117456	3	3	P1P2	0.564413	-0.116528	3	3	P1P2	0.755459	0.000464167	3	3
C14orf183	ENST00000305273.1	0.327204	-0.432543	5	5	ENST00000305273.1	0.378315	-0.291307	5	5	ENST00000305273.1	0.213725	-0.361925	5	5
C14orf2	P1P2	0.00967717	-0.517427	5	5	P1P2	0.231028	-0.733648	5	5	P1P2	0.0332639	-0.595347	5	5
C14orf28	P1P2	0.456281	-0.190495	4	4	P1P2	0.0780631	1.43143	4	4	P1P2	0.420439	0.559045	4	4
C14orf37	ENST00000267485.7	0.251102	-0.429974	4	4	ENST00000267485.7	0.0913512	-0.491575	3	3	ENST00000267485.7	0.0183145	-0.520808	3	3
C14orf39	P1P2	0.581626	-0.0161966	5	5	P1P2	0.467838	0.302726	5	5	P1P2	0.336499	0.194262	5	5
C14orf79	P1P2	0.11697	0.864275	5	5	P1P2	0.594777	-0.116663	3	3	P1P2	0.703277	-0.0491388	3	3
C14orf80	P1P2	0.839407	-0.0288582	5	5	P1P2	0.326323	0.125493	5	5	P1P2	0.699157	0.19728	5	5
C14orf93	P1	0.268636	-0.634459	5	5	P1	0.381042	-0.0485776	5	5	P2	0.180244	0.203026	5	5
C15orf26	ENST00000286732.4	0.686486	-0.0968145	5	5	ENST00000286732.4	0.0588991	1.07752	5	5	ENST00000286732.4	0.129198	0.648105	5	5
C15orf27	P1P2	0.740183	-0.0550856	5	5	P1P2	0.67864	-0.349097	5	5	P1P2	0.545809	-0.14102	5	5
C15orf32	P1P2	0.866663	-0.0497922	5	5	P1P2	0.74797	-0.800517	5	5	P1P2	0.886431	-0.311208	5	5
C15orf38	P1P2	0.47297	-0.45583	5	5	P1P2	0.871207	-0.116684	5	5	P1P2	0.713518	-0.2159	5	5
C15orf38-AP3S2	P1	0.19748	-0.26607	5	5	P2	0.178028	-0.533974	5	5	P2	0.206693	-0.309053	5	5
C15orf39	P1P2	0.494903	-0.128256	3	3	P1P2	0.283976	-0.243473	3	3	P1P2	0.213238	-0.185865	3	3
C15orf40	P1P2	0.557191	0.0643356	5	5	P1P2	0.948227	0.0631236	5	5	P1P2	0.773221	0.114948	5	5
C15orf41	P1P2	0.0846695	-1.32829	5	5	P1P2	0.168245	-2.44577	4	4	P1P2	0.121872	-1.88236	4	4
C15orf43	P1P2	0.635521	0.379299	5	5	P1P2	0.496555	-0.0822678	5	5	P1P2	0.642827	0.106364	5	5
C15orf48	P1P2	0.297149	0.338874	5	5	P1P2	0.0627023	0.556831	5	5	P1P2	0.0477777	0.432644	5	5
C15orf52	P1	0.788103	-0.190398	4	4	P1	0.0399123	-0.583215	3	3	P1	0.0554471	-0.405427	3	3
C15orf53	P1P2	0.717533	-0.105959	5	5	P1P2	0.426784	-0.14639	5	5	P1P2	0.377704	-0.0855262	5	5
C15orf54	P1P2	0.780356	0.020941	5	5	P1P2	0.305308	-0.151251	5	5	P1P2	0.371378	-0.145582	5	5
C15orf56	P1P2	0.607722	0.248267	5	5	P1P2	0.459659	-0.405602	5	5	P1P2	0.570656	-0.100446	5	5
C15orf57	P1P2	0.137176	-0.36187	5	5	P1P2	0.155438	-0.623179	5	5	P1P2	0.05951	-0.442005	5	5
C15orf59	P1P2	0.0486	-0.526161	5	5	P1P2	0.198551	2.33458	5	5	P1P2	0.80231	0.931164	5	5
C15orf60	P1P2	0.981961	-0.073267	5	5	P1P2	0.5002	0.236791	4	4	P1P2	0.324568	0.207171	4	4
C15orf61	P1P2	0.0425409	-0.542348	5	5	P1P2	0.965916	0.209191	5	5	P1P2	0.418974	-0.252616	5	5
C15orf62	P1P2	0.463214	-0.182446	5	5	P1P2	0.734676	0.0752097	5	5	P1P2	0.888422	-0.0646128	5	5
C15orf65	P1P2	0.470392	-0.236786	5	5	P1P2	0.101858	-0.944678	5	5	P1P2	0.139241	-0.597944	5	5
C16orf11	P1P2	0.456604	0.0942371	5	5	P1P2	0.526187	-0.146395	5	5	P1P2	0.882451	-0.0740767	5	5
C16orf13	P1P2	0.286228	-0.106344	5	5	P1P2	0.174811	0.659209	5	5	P1P2	0.228303	0.244533	5	5
C16orf3	ENST00000408886.2	0.568494	0.638412	5	5	ENST00000408886.2	0.211729	1.54977	5	5	ENST00000408886.2	0.0517876	0.990855	5	5
C16orf45	P1P2	0.683388	0.204736	4	4	P1P2	0.374138	-0.1361	4	4	P1P2	0.86903	-0.136141	4	4
C16orf46	P1P2	0.0469978	-0.664123	5	5	P1P2	0.922242	0.0618442	5	5	P1P2	0.0857855	-0.292694	5	5
C16orf47	ENST00000358463.2	0.953326	0.0131934	4	4	ENST00000358463.2	0.90936	-0.116167	4	4	ENST00000358463.2	0.719314	-0.118435	4	4
C16orf52	P1P2	0.84849	0.0643958	4	4	P1P2	0.481334	0.215193	4	4	P1P2	0.487184	0.104596	4	4
C16orf54	P1P2	0.086345	-0.569961	5	5	P1P2	0.911936	0.046291	5	5	P1P2	0.412715	-0.140303	5	5
C16orf58	P1P2	0.189732	0.359341	5	5	P1P2	0.338018	-0.182429	5	5	P1P2	0.766799	0.122999	5	5
C16orf59	P1P2	0.0678951	-1.00589	4	4	P1P2	0.329584	-0.815376	4	4	P1P2	0.184784	-0.86729	4	4
C16orf62	P1P2	0.278171	-0.183493	5	5	P1P2	0.707705	-0.116522	5	5	P1P2	0.448574	-0.17987	5	5
C16orf70	P1P2	0.615946	0.148752	5	5	P1P2	0.386992	0.206246	5	5	P1P2	0.274022	0.122525	5	5
C16orf71	P1P2	0.95459	0.238323	5	5	P1P2	0.233649	-0.376405	5	5	P1P2	0.294418	-0.0966601	5	5
C16orf72	P2	0.418555	0.754134	5	5	P2	0.385614	0.640431	5	5	P2	0.395676	0.597692	5	5
C16orf74	P1P2	0.169907	0.377541	5	5	P1P2	0.379677	-0.198144	5	5	P1P2	0.645839	0.0909869	5	5
C16orf78	P1P2	0.35523	-0.208423	5	5	P1P2	0.707082	2.01401	5	5	P1P2	0.469981	0.895036	5	5
C16orf80	P1P2	0.518514	-0.256188	5	5	P1P2	0.319759	0.85688	5	5	P1P2	0.377704	0.292484	5	5
C16orf82	P1P2	0.04064	-0.415782	4	4	P1P2	0.643125	0.45041	5	5	P1P2	0.997376	0.0711661	4	4
C16orf86	P1P2	0.0478404	0.582373	5	5	P1P2	0.367082	0.197266	5	5	P1P2	0.192849	0.389819	5	5
C16orf87	P1P2	0.387018	-0.235643	5	5	P1P2	0.529199	0.231004	5	5	P1P2	0.372277	0.0301031	5	5
C16orf89	P1P2	0.107144	0.440884	5	5	P1P2	0.28033	0.457016	5	5	P1P2	0.0805566	0.349108	5	5
C16orf90	P1P2	0.166028	0.431503	4	4	P1P2	0.0411316	-1.04984	4	4	P1P2	0.144663	-0.309167	4	4
C16orf91	P1P2	0.976618	0.0859596	5	5	P1P2	0.0982274	1.11517	5	5	P1P2	0.0865544	0.580027	5	5
C16orf92	P1P2	0.562263	-1.35043	5	5	P1P2	0.143381	2.29807	5	5	P1P2	0.198361	0.672	5	5
C16orf93	P1P2	0.427278	0.274579	5	5	P1P2	0.40897	-0.750718	5	5	P1P2	0.580973	-0.238069	5	5
C16orf95	P1P2	0.981293	-0.120192	5	5	P1P2	0.829184	-0.104885	5	5	P1P2	0.816635	0.00637912	5	5
C16orf96	P1P2	0.152756	0.322433	5	5	P1P2	0.0395716	-0.890379	5	5	P1P2	0.362897	-0.288697	5	5
C16orf97	ENST00000562818.1	0.172527	0.489918	5	5	ENST00000566628.1	0.146272	-0.440195	4	4	ENST00000566628.1	0.197869	-0.193904	4	4
C17orf100	P1P2	0.405668	0.0277906	5	5	P1P2	0.170589	0.861701	5	5	P1P2	0.992627	0.258407	5	5
C17orf102	P1P2	0.882739	0.0583625	4	4	P1P2	0.774683	0.0159745	4	4	P1P2	0.764036	0.0220565	4	4
C17orf103	P1P2	0.0147477	0.484215	5	5	P1P2	0.107228	-0.622805	5	5	P1P2	0.990616	-0.00994238	5	5
C17orf104	P1P2	0.815268	-0.0171954	5	5	P1P2	0.673739	0.4249	5	5	P1P2	0.599528	0.20303	5	5
C17orf105	P1P2	0.65596	-0.108835	5	5	P1P2	0.670072	-0.0346703	5	5	P1P2	0.758473	-0.074374	5	5
C17orf107	P1P2	0.81072	0.00530492	5	5	P1P2	0.13184	-0.714134	5	5	P1P2	0.230582	-0.198242	5	5
C17orf112	P1P2	0.752865	-0.120133	5	5	P1P2	0.309677	-0.315546	5	5	P1P2	0.311369	-0.105692	5	5
C17orf47	P1P2	0.557191	-0.229645	5	5	P1P2	0.553326	2.30751	5	5	P1P2	0.662208	1.07697	5	5
C17orf49	P1	0.0102937	-1.41684	5	5	P1	0.0205903	-1.11882	5	5	P1	0.00911378	-1.22055	5	5
C17orf50	P1P2	0.806827	0.120892	5	5	P1P2	0.994318	0.25172	5	5	P1P2	0.86392	0.128655	5	5
C17orf51	P1	0.171389	0.341029	4	4	P2	0.868644	-0.0949287	4	4	P1	0.518928	0.125985	4	4
C17orf53	P1P2	0.159679	-0.298785	4	4	P1P2	0.0956214	-0.614554	4	4	P1P2	0.0817698	-0.584927	4	4
C17orf58	P1P2	0.566224	-0.0437764	5	5	P1P2	0.220438	0.611513	5	5	P1P2	0.332711	0.205221	5	5
C17orf59	P1P2	0.0279186	0.605144	4	4	P1P2	0.365636	-0.722937	4	4	P1P2	0.826351	-0.0123654	4	4
C17orf62	P1P2	0.0629037	0.553897	5	5	P1P2	0.0539859	2.68336	4	4	P1P2	0.0492987	1.49534	4	4
C17orf64	P2	0.636119	-0.210267	5	5	P1	0.634443	2.24628	5	5	P1	0.754737	-0.014293	4	4
C17orf66	P1P2	0.60013	-0.133298	5	5	P1P2	0.355624	-0.49031	5	5	P1P2	0.394742	-0.304149	5	5
C17orf67	P1P2	0.951088	0.103609	4	4	P1P2	0.286495	-0.342016	4	4	P1P2	0.401198	-0.108844	4	4
C17orf70	P1P2	0.285661	0.289994	5	5	P1P2	0.118443	0.896213	5	5	P1P2	0.0531163	0.503839	5	5
C17orf72	P1P2	0.00592761	-0.757044	3	3	P1P2	0.947331	1.82558	4	4	P1P2	0.0119242	-0.519249	3	3
C17orf74	P1P2	0.244089	0.47708	5	5	P1P2	0.476098	0.640935	4	4	P1P2	0.215075	0.379617	4	4
C17orf75	P1P2	0.211517	-0.353085	5	5	P1P2	0.295725	2.59547	5	5	P1P2	0.426753	0.987516	5	5
C17orf77	ENST00000328023.2	0.304582	-0.185094	5	5	ENST00000392620.1	0.629674	-0.447463	5	5	ENST00000328023.2	0.539682	-0.205483	5	5
C17orf78	P1P2	0.513644	-0.120907	5	5	P1P2	0.163893	0.921848	5	5	P1P2	0.213725	0.398255	5	5
C17orf80	P1P2	0.350889	-0.0820056	5	5	P1P2	0.916256	1.59683	5	5	P1P2	0.773221	0.729096	5	5
C17orf82	P1P2	0.575899	-0.2321	5	5	P1P2	0.671293	-0.291567	5	5	P1P2	0.554782	-0.201049	5	5
C17orf85	P1P2	0.652032	0.0290066	5	5	P1P2	0.746848	-0.444595	4	4	P1P2	0.670731	-0.145907	4	4
C17orf89	P1P2	0.443543	0.141324	5	5	P1P2	0.82592	-0.0348419	5	5	P1P2	0.932378	0.100054	5	5
C17orf96	P1P2	0.493347	0.0950578	5	5	P1P2	0.484433	0.0975302	5	5	P1P2	0.393343	0.0689636	5	5
C17orf97	P1P2	0.484931	0.166823	5	5	P1P2	0.439569	0.422942	5	5	P1P2	0.391948	0.258648	5	5
C17orf98	P1P2	0.986177	0.0279614	4	4	P1P2	0.399845	0.2421	4	4	P1P2	0.696255	0.184824	4	4
C17orf99	P1P2	0.968605	-0.0381036	5	5	P1P2	0.854742	-0.0570952	5	5	P1P2	0.896393	-0.0380793	5	5
C18orf21	P1P2	0.65596	0.484169	5	5	P1P2	0.129494	-0.396139	5	5	P1P2	0.590797	-0.146079	5	5
C18orf25	P1P2	0.385065	-0.177016	4	4	P1P2	0.438674	-0.509528	4	4	P1P2	0.180772	-0.298459	4	4
C18orf32	P1P2	0.295987	-0.385584	5	5	P1P2	0.31449	-0.609379	5	5	P1P2	0.242558	-0.451014	5	5
C18orf42	P1P2	0.604212	0.042439	5	5	P1P2	0.963579	-0.672351	5	5	P1P2	0.600112	-0.196377	5	5
C18orf54	P1P2	0.127909	0.421544	5	5	P1P2	0.273299	0.385932	5	5	P1P2	0.11794	0.467568	5	5
C18orf56	P1P2	0.771934	0.0721825	4	4	P1P2	0.559386	-0.604274	4	4	P1P2	0.813203	-0.168717	4	4
C18orf63	P1P2	0.884813	0.141426	5	5	P1P2	0.23862	0.286858	5	5	P1P2	0.340314	0.214142	5	5
C18orf8	P1P2	0.532512	0.140791	4	4	P1P2	0.763941	-0.561945	4	4	P1P2	0.947936	-0.0703965	4	4
C19orf10	P1P2	0.0834675	-0.367323	5	5	P1P2	0.815495	-0.180337	5	5	P1P2	0.200125	-0.170129	5	5
C19orf12	P1P2	0.585075	0.0988516	5	5	P1P2	0.32262	-0.0254139	5	5	P1P2	0.463295	0.0813016	5	5
C19orf18	P1P2	0.823731	0.035397	5	5	P1P2	0.898329	-0.00845257	5	5	P1P2	0.996648	0.0102288	5	5
C19orf24	P1P2	0.364013	-0.454826	5	5	P1P2	0.165932	0.176089	5	5	P1P2	0.929707	-0.051554	5	5
C19orf25	P1P2	0.379026	-0.213293	5	5	P1P2	0.162124	1.08118	5	5	P1P2	0.715399	0.404269	5	5
C19orf26	P1P2	0.850325	-0.0228651	4	4	P1P2	0.0374689	2.90366	4	4	P1P2	0.0670044	1.4404	4	4
C19orf33	P1P2	0.290984	0.23153	5	5	P1P2	0.406124	-0.211524	5	5	P1P2	0.844148	0.00722565	5	5
C19orf35	P1P2	0.294441	0.151007	5	5	P1P2	0.174279	-0.394816	5	5	P1P2	0.31906	-0.0985262	5	5
C19orf38	P1P2	0.254794	0.533862	4	4	P1P2	0.690831	-0.0583089	3	3	P1P2	0.974894	0.0024727	3	3
C19orf40	P1P2	0.337646	0.109455	5	5	P1P2	0.710199	-0.187105	5	5	P1P2	0.947083	0.0150675	5	5
C19orf43	P1P2	0.0421155	0.479617	5	5	P1P2	0.289005	-0.43135	5	5	P1P2	0.704764	0.0543459	5	5
C19orf44	P1P2	0.0616112	-0.362129	5	5	P1P2	0.906954	-1.33723	5	5	P1P2	0.0419567	-0.821783	5	5
C19orf45	P2	0.216768	0.0896252	5	5	P2	0.0549706	1.46052	5	5	P2	0.017627	0.734236	5	5
C19orf47	P2	0.881508	0.0520293	5	5	P1	0.404582	-0.139662	4	4	P1	0.472583	-0.0764543	4	4
C19orf48	P1P2	0.721291	0.374769	5	5	P1P2	0.469742	-0.32195	4	4	P1P2	0.343368	0.22306	4	4
C19orf52	P1P2	0.529421	-0.00833094	5	5	P1P2	0.134874	0.365125	5	5	P1P2	0.474641	0.169785	5	5
C19orf53	P1P2	0.853834	-0.0719411	5	5	P1P2	0.606064	0.234789	5	5	P1P2	0.7381	0.0540459	5	5
C19orf54	P1P2	0.273926	0.226111	5	5	P1P2	0.0698779	0.804323	5	5	P1P2	0.0690586	0.50468	5	5
C19orf55	P1P2	0.640306	-0.180809	5	5	P1P2	0.816146	0.0287462	5	5	P1P2	0.567236	-0.12053	5	5
C19orf57	P1P2	0.720038	-0.0381951	5	5	P1P2	0.318538	-0.328826	5	5	P1P2	0.37363	-0.137852	5	5
C19orf59	P1P2	0.870947	0.204519	5	5	P1P2	0.310476	0.387179	5	5	P1P2	0.561558	0.348024	5	5
C19orf60	P1P2	0.484931	-0.174052	5	5	P1P2	0.602265	0.255263	5	5	P1P2	0.880463	0.0486582	5	5
C19orf66	P1P2	0.0559568	-0.378826	5	5	P1P2	0.089208	0.889665	5	5	P1P2	0.432149	0.210558	5	5
C19orf67	P1P2	0.579905	-0.355457	5	5	P1P2	0.603433	2.33836	5	5	P1P2	0.433628	0.955713	5	5
C19orf68	P1P2	0.450549	0.31969	5	5	P1P2	0.539394	0.163475	5	5	P1P2	0.502054	0.245118	5	5
C19orf69	P1P2	0.236704	0.19671	4	4	P1P2	0.520364	-0.177228	4	4	P1P2	0.885327	0.0300282	4	4
C19orf70	P1P2	0.916633	-0.0607597	5	5	P1P2	0.0810136	-0.654904	5	5	P1P2	0.14634	-0.392174	5	5
C19orf71	P1P2	0.312138	-0.725428	5	5	P1P2	0.819075	-0.223166	5	5	P1P2	0.836923	-0.474297	5	5
C19orf73	P1P2	0.535283	0.232437	4	4	P1P2	0.0341668	0.932128	4	4	P1P2	0.0138496	0.464306	4	4
C19orf77	P1P2	0.749109	-0.0650898	4	4	P1P2	0.483671	-0.183419	4	4	P1P2	0.36087	-0.143912	4	4
C19orf80	P1P2	0.239375	-0.255071	5	5	P1P2	0.424351	-0.236911	5	5	P1P2	0.170347	-0.232518	5	5
C19orf81	P1P2	0.276296	-0.277282	4	4	P1P2	0.67499	0.0626516	4	4	P1P2	0.676906	-0.0611114	4	4
C19orf82	P1P2	0.140302	0.0141379	5	5	P1P2	0.254327	2.62992	5	5	P1P2	0.168003	1.27291	5	5
C1D	P1P2	0.385183	0.241651	5	5	P1P2	0.404233	-0.519151	5	5	P1P2	0.867224	-0.279185	5	5
C1GALT1	P1P2	0.511487	-0.193593	5	5	P1P2	0.58516	0.361593	5	5	P1P2	0.928372	0.152649	5	5
C1GALT1C1	P1P2	0.509873	-0.20778	5	5	P1P2	0.538287	-0.22572	5	5	P1P2	0.372728	-0.175427	5	5
C1QA	P1P2	0.963932	0.129289	5	5	P1P2	0.149671	0.41943	5	5	P1P2	0.316618	0.145068	5	5
C1QB	P1P2	0.270961	0.198425	4	4	P1P2	0.518017	-0.953934	5	5	P1P2	0.499039	0.110338	4	4
C1QBP	P1P2	0.283024	-0.490813	5	5	P1P2	0.136853	-0.631635	5	5	P1P2	0.135242	-0.532077	5	5
C1QC	P1P2	0.242398	0.202795	5	5	P1P2	0.667022	0.120518	5	5	P1P2	0.383638	0.193245	5	5
C1QL1	P1P2	0.710037	0.0358628	5	5	P1P2	0.525093	0.282122	5	5	P1P2	0.345874	0.10506	5	5
C1QL2	P1P2	0.385065	0.227616	4	4	P1P2	0.79738	-0.0763974	4	4	P1P2	0.836611	0.0494181	4	4
C1QL3	P1P2	0.142625	0.389402	4	4	P1P2	0.507375	0.362979	4	4	P1P2	0.222821	0.307876	4	4
C1QL4	P1P2	0.059978	0.766504	4	4	P1P2	0.00436088	-1.58473	5	5	P1P2	0.660489	-0.0468288	4	4
C1QTNF1	P1P2	0.141432	0.942263	5	5	P1P2	0.0721045	0.776421	5	5	P1P2	0.0462852	0.948164	5	5
C1QTNF2	P1P2	0.536208	-0.0682262	4	4	P1P2	0.00207373	-1.6303	4	4	P1P2	0.00293819	-0.849265	4	4
C1QTNF3	P1P2	0.042658	0.517667	3	3	P1P2	0.458158	0.320397	3	3	P1P2	0.181238	0.419032	3	3
C1QTNF4	P1P2	0.386091	-0.246225	4	4	P1P2	0.642108	-0.134682	4	4	P1P2	0.359391	-0.194771	4	4
C1QTNF5	P1	0.401896	0.248757	5	5	P2	0.220438	-2.10203	5	5	P2	0.739792	0.0264724	4	4
C1QTNF6	P1P2	0.0871711	0.443271	4	4	P1P2	0.927208	-0.024957	4	4	P1P2	0.403309	0.21647	4	4
C1QTNF7	ENST00000429690.1	0.241892	-0.314978	5	5	ENST00000444304.2	0.26031	-0.0739551	5	5	ENST00000444304.2	0.401308	-0.205027	5	5
C1QTNF8	P1P2	0.0563835	0.341724	3	3	P1P2	0.355642	0.305582	3	3	P1P2	0.116606	0.323653	3	3
C1QTNF9	ENST00000332018.4	0.0401372	-0.373914	4	4	ENST00000332018.4	0.109405	-0.630593	4	4	ENST00000332018.4	0.0264407	-0.502253	4	4
C1QTNF9B	ENST00000382137.3	0.65717	0.018447	5	5	ENST00000382140.2	0.636833	-0.19335	5	5	ENST00000382140.2	0.743812	-0.12533	5	5
C1QTNF9B-AS1	P1P2	0.012834	-0.999641	5	5	P1P2	0.0112469	-0.82611	5	5	P1P2	0.00370031	-0.905269	5	5
C1R	P1P2	0.961262	0.167466	5	5	P1P2	0.194487	-0.688183	5	5	P1P2	0.358043	-0.23517	5	5
C1RL	P1P2	0.0196919	-0.588845	5	5	P1P2	0.355188	-0.0842741	5	5	P1P2	0.0760053	-0.482563	5	5
C1S	P1P2	0.0337692	0.735266	5	5	P1P2	0.403054	0.483284	5	5	P1P2	0.123572	0.676013	5	5
C1orf100	P1P2	0.902692	0.345856	5	5	P1P2	0.94756	0.184059	5	5	P1P2	0.927037	0.198862	5	5
C1orf101	P1P2	0.0860384	-1.03703	5	5	P1P2	0.821355	-0.0797328	5	5	P1P2	0.919697	-0.685522	5	5
C1orf105	ENST00000367727.4	0.907336	-0.276256	5	5	ENST00000367727.4	0.879131	-0.174023	5	5	ENST00000367727.4	0.838235	-0.0603848	5	5
C1orf106	P2	0.0476521	-0.548023	5	5	P2	0.667631	0.2828	5	5	P1	0.489543	-0.00951163	4	4
C1orf109	P2	0.507188	-0.00320656	5	5	P1	0.405887	-0.24971	5	5	P1	0.463808	-0.319991	5	5
C1orf110	P1	0.579619	-0.261357	5	5	P2	0.168507	0.475886	5	5	P2	0.172942	0.447995	4	4
C1orf111	P1P2	0.0538923	-0.858434	5	5	P1P2	0.33423	-0.399949	5	5	P1P2	0.103846	-0.404685	5	5
C1orf112	P1P2	0.430209	0.0747361	5	5	P1P2	0.735938	0.580952	5	5	P1P2	0.270719	0.319098	5	5
C1orf115	P1P2	0.287554	-0.341092	5	5	P1P2	0.286915	0.952596	5	5	P1P2	0.331037	0.40755	5	5
C1orf116	P1P2	0.54831	0.258108	4	4	P1P2	0.152889	-0.772092	4	4	P1P2	0.201492	-0.224395	4	4
C1orf122	P1P2	0.0734354	-1.38348	4	4	P1P2	0.459405	-0.021051	5	5	P1P2	0.270628	-0.761283	4	4
C1orf123	P1P2	0.584212	0.14889	5	5	P1P2	0.938224	0.025393	5	5	P1P2	0.947752	0.160966	5	5
C1orf127	P1P2	0.224683	0.47437	4	4	P1P2	0.187225	-0.464887	4	4	P1P2	0.962906	-0.00626269	4	4
C1orf131	P1P2	0.435055	-0.139348	4	4	P1P2	0.383781	-1.83478	5	5	P1P2	0.548573	-0.131424	4	4
C1orf134	ENST00000375605.2	0.853834	0.052986	5	5	ENST00000375605.2	0.358686	1.11996	5	5	ENST00000375605.2	0.332292	0.551813	5	5
C1orf137	ENST00000369482.1	0.700085	-0.0683064	5	5	ENST00000369482.1	0.69776	-0.136105	5	5	ENST00000369482.1	0.795173	-0.124382	5	5
C1orf141	P1P2	0.931266	0.229081	5	5	P1P2	0.305704	0.417086	5	5	P1P2	0.545809	0.428483	5	5
C1orf146	P1P2	0.193168	-0.275257	4	4	P1P2	0.179512	-0.517958	4	4	P1P2	0.0928839	-0.396608	4	4
C1orf158	P1P2	0.199656	-0.18587	4	4	P1P2	0.752418	-0.362521	5	5	P1P2	0.764753	-0.0554841	4	4
C1orf159	P1P2	0.250245	0.234889	5	5	P1P2	0.642825	0.25557	5	5	P1P2	0.429201	0.200185	5	5
C1orf162	P1P2	0.0769615	-0.46496	5	5	P1P2	0.985628	0.309173	5	5	P1P2	0.466889	-0.054456	5	5
C1orf167	P1P2	0.31274	-0.364156	5	5	P1P2	0.352578	0.24957	5	5	P1P2	0.800362	0.0281772	5	5
C1orf168	P1P2	0.242508	-0.225762	3	3	P1P2	0.0370418	-1.32112	4	4	P1P2	0.0438843	-0.364749	3	3
C1orf172	P1P2	0.639108	-0.0575473	5	5	P1P2	0.175477	-0.0965894	5	5	P1P2	0.450588	-0.0770684	5	5
C1orf173	P1P2	0.598997	0.130369	4	4	P1P2	0.924231	0.0800726	4	4	P1P2	0.599767	0.0115613	4	4
C1orf174	P1P2	0.568494	0.285051	5	5	P1P2	0.667475	-0.0548974	4	4	P1P2	0.974891	0.18861	4	4
C1orf177	P1P2	0.920954	-0.0956706	5	5	P1P2	0.0317262	-0.92551	5	5	P1P2	0.0680377	-0.559618	5	5
C1orf185	P1P2	0.532991	-0.157082	5	5	P1P2	0.874507	0.0459857	5	5	P1P2	0.618346	0.00321324	5	5
C1orf186	P1P2	0.262524	-0.224879	5	5	P1P2	0.481819	-0.178079	5	5	P1P2	0.244936	-0.241163	5	5
C1orf189	P1P2	0.663236	0.114647	5	5	P1P2	0.778633	-0.320799	5	5	P1P2	0.715399	-0.22224	5	5
C1orf192	P1P2	0.591423	0.322554	5	5	P1P2	0.848173	0.204194	5	5	P1P2	0.770008	0.231653	5	5
C1orf194	P1	0.0314535	-0.912892	5	5	P1	0.304662	-0.772895	4	4	P1	0.152047	-0.657212	4	4
C1orf195	P1P2	0.993319	-0.0790112	5	5	P1P2	0.955567	0.12132	5	5	P1P2	0.993967	-0.161749	5	5
C1orf198	P2	0.131942	-0.702266	5	5	P2	0.0973785	-0.899299	5	5	P2	0.0603093	-0.747171	5	5
C1orf204	P1P2	0.921951	-0.0326458	5	5	P1P2	0.530571	-0.460372	5	5	P1P2	0.406513	-0.211147	5	5
C1orf21	P1P2	0.890767	-0.0586413	5	5	P1P2	0.163386	0.361474	5	5	P1P2	0.232548	0.322083	5	5
C1orf210	P1P2	0.502374	-0.0248225	5	5	P1P2	0.432658	0.432844	5	5	P1P2	0.535802	0.150592	5	5
C1orf216	P1P2	0.604797	0.123287	5	5	P1P2	0.568569	0.265272	5	5	P1P2	0.484561	0.169772	5	5
C1orf222	P1P2	0.57898	-0.150328	4	4	P1P2	0.568564	-0.274963	4	4	P1P2	0.502026	-0.229493	4	4
C1orf226	P1	0.122633	0.552739	4	4	P2	0.061643	-0.696305	4	4	P2	0.470269	-0.0899079	4	4
C1orf227	P1P2	0.685255	-0.204313	5	5	P1P2	0.577122	0.194451	5	5	P1P2	0.856001	-0.0865954	5	5
C1orf228	ENST00000458657.2,ENST00000535358.1	0.636119	0.220382	5	5	ENST00000458657.2,ENST00000535358.1	0.0504682	-0.598962	5	5	ENST00000458657.2,ENST00000535358.1	0.286748	-0.136309	5	5
C1orf229	P1P2	0.0336291	0.964628	5	5	P1P2	0.824941	0.0206349	5	5	P1P2	0.0544735	0.428109	5	5
C1orf233	P1P2	0.745881	-0.0782493	5	5	P1P2	0.0159485	0.68831	5	5	P1P2	0.043157	0.299473	5	5
C1orf234	P1P2	0.618001	-0.101344	4	4	P1P2	0.286071	0.44931	4	4	P1P2	0.397519	0.173983	4	4
C1orf27	P1P2	0.138588	0.673837	4	4	P1P2	0.927208	0.0169348	4	4	P1P2	0.136316	0.290165	4	4
C1orf35	P1P2	0.417111	-0.147162	5	5	P1P2	0.713042	-0.139428	4	4	P1P2	0.609601	0.101496	4	4
C1orf43	P1P2	0.104256	0.566807	5	5	P1P2	0.491265	0.254967	5	5	P1P2	0.356727	0.338618	5	5
C1orf50	P1P2	0.767533	-0.0348767	5	5	P1P2	0.916588	0.184179	5	5	P1P2	0.963815	0.145534	5	5
C1orf51	P1P2	0.511756	-0.274028	5	5	P1P2	0.173616	0.561929	5	5	P1P2	0.534143	0.147706	5	5
C1orf52	P1P2	0.358727	0.323565	5	5	P1P2	0.506422	-0.0962041	5	5	P1P2	0.822513	0.120272	5	5
C1orf53	P1P2	0.0537361	-0.618241	5	5	P1P2	0.0261425	-0.993235	5	5	P1P2	0.00382117	-0.677432	5	5
C1orf54	P1P2	0.512565	0.078748	5	5	P1P2	0.588332	-0.265581	5	5	P1P2	0.766799	-0.0685979	5	5
C1orf56	P1P2	0.663844	0.106507	5	5	P1P2	0.419534	-0.373934	4	4	P1P2	0.513464	-0.123337	4	4
C1orf61	P2	0.331772	0.228479	5	5	P1	0.415658	0.719181	5	5	P1	0.226684	0.343597	5	5
[truncated: 14,384 more rows]
