# Supplementary material for: Loss of Fanconi anemia proteins causes a reliance on lysosomal exocytosis
Source: Cell Death Dis. 2025 Nov 4;16(1):791. doi: 10.1038/s41419-025-08164-0 (PMC12586712; doi:10.1038/s41419-025-08164-0)
Supplement: Supplementary file 6 — Table S5 [file 41419_2025_8164_MOESM6_ESM.xls]

## Sheet: TableS5_FANCD2null-FuLAG06_resu
	gamma	gamma	gamma
	Rep1	Rep2	ave_Rep1_Rep2
sgId
A1BG_+_58858549.23-P1	0.120563	0.464784	0.292674
A1BG_+_58858964.23-P1	-0.781965	-1.17417	-0.978065
A1BG_+_58864367.23-P2	-0.160432	-0.44749	-0.303961
A1BG_-_58858617.23-P1	0.338757	-0.0516012	0.143578
A1BG_-_58858630.23-P1	0.28385	0.20282	0.243335
A1BG_-_58858788.23-P1	-0.341729	0.218361	-0.0616841
A1BG_-_58864354.23-P2	0.184256	0.966638	0.575447
A1BG_-_58864360.23-P2	0.371113	0.282035	0.326574
A1BG_-_58864822.23-P2	0.516671	0.0131952	0.264933
A1BG_-_58864840.23-P2	-0.410399	-1.31485	-0.862627
A1CF_+_52645000.23-P1P2	0.10375	-0.497786	-0.197018
A1CF_+_52645080.23-P1P2	-0.0903138	0.0482894	-0.0210122
A1CF_+_52645339.23-P1P2	0.148977	0.14318	0.146078
A1CF_-_52645011.23-P1P2	-0.177973	0.52016	0.171093
A1CF_-_52645373.23-P1P2	-0.0790227	-0.838033	-0.458528
A2ML1_+_8975211.23-P1P2	-1.41754	-0.291413	-0.854474
A2ML1_+_8975278.23-P1P2	-0.00242956	0.168019	0.0827947
A2ML1_-_8975582.23-P1P2	0.405235	-0.315536	0.0448494
A2ML1_-_8975593.23-P1P2	-0.148076	-0.756175	-0.452126
A2ML1_-_8975664.23-P1P2	0.448306	0.30793	0.378118
A2M_+_9268141.23-P1P2	-0.214844	0.139649	-0.0375974
A2M_+_9268487.23-P1P2	-0.215792	0.451039	0.117623
A2M_+_9268495.23-P1P2	0.592098	0.289339	0.440719
A2M_-_9268273.23-P1P2	-0.0604325	-0.0871361	-0.0737843
A2M_-_9268387.23-P1P2	-0.139788	0.644622	0.252417
A3GALT2_+_33786649.23-ENST00000442999.3	0.281274	-0.409408	-0.064067
A3GALT2_+_33786659.23-ENST00000442999.3	-0.304656	-0.281952	-0.293304
A3GALT2_+_33786675.23-ENST00000442999.3	-1.7171	0.843356	-0.43687
A3GALT2_+_33786682.23-ENST00000442999.3	-1.12309
A3GALT2_-_33786280.23-ENST00000442999.3	-0.6715	2.48194	0.905221
A4GALT_+_43116425.23-P1P2	-0.609568	-1.79839	-1.20398
A4GALT_+_43116792.23-P1P2	0.0775193	0.0590846	0.068302
A4GALT_-_43116431.23-P1P2	-0.0676521	-0.487097	-0.277375
A4GALT_-_43116434.23-P1P2	-0.112146	0.22273	0.055292
A4GALT_-_43116819.23-P1P2	0.0669066	0.64318	0.355043
A4GNT_+_137850968.23-P1P2	-1.17278	-0.945781	-1.05928
A4GNT_+_137851024.23-P1P2	-0.0021572	0.0431616	0.0205022
A4GNT_+_137851178.23-P1P2	-0.556449	0.72205	0.0828002
A4GNT_-_137851117.23-P1P2	-0.0775792	0.551566	0.236993
A4GNT_-_137851121.23-P1P2	-1.32874	-0.139987	-0.734364
AAAS_+_53714983.23-P1P2	0.810255	-0.51503	0.147612
AAAS_+_53715355.23-P1P2	-1.13213	-0.804304	-0.968219
AAAS_-_53715371.23-P1P2	0.547116	0.574816	0.560966
AAAS_-_53715389.23-P1P2	0.481408	0.0395672	0.260487
AAAS_-_53715438.23-P1P2	0.141781	0.143535	0.142658
AACS_+_125549983.23-P1P2	-0.50182	0.5056	0.00189017
AACS_+_125549999.23-P1P2	0.103679	-0.420869	-0.158595
AACS_+_125550002.23-P1P2	0.1886	0.575603	0.382102
AACS_+_125550035.23-P1P2	-0.117926	0.427529	0.154801
AACS_-_125550169.23-P1P2	-0.774213	-0.273759	-0.523986
AADACL2_+_151451732.23-P1P2
AADACL2_+_151451926.23-P1P2	-0.709416	-0.978625	-0.84402
AADACL2_+_151452121.23-P1P2	0.469604	1.56472	1.01716
AADACL2_-_151451828.23-P1P2	-0.227614	1.16333	0.46786
AADACL2_-_151451961.23-P1P2	-1.87322	6.66395	2.39537
AADACL3_+_12776115.23-P1P2	0.212005	-0.201129	0.00543807
AADACL3_+_12776133.23-P1P2	0.0362851	-0.408195	-0.185955
AADACL3_+_12776213.23-P1P2	0.425331	-0.0376305	0.19385
AADACL3_+_12776313.23-P1P2	-0.372801	-0.101563	-0.237182
AADACL3_+_12776495.23-P1P2	0.0714703	-0.781208	-0.354869
AADACL4_+_12704573.23-P1P2	0.17741	-0.533257	-0.177924
AADACL4_+_12704601.23-P1P2	0.413154	1.18782	0.800486
AADACL4_+_12704653.23-P1P2	-0.125602	-0.00471202	-0.065157
AADACL4_+_12704714.23-P1P2	-0.819378	-0.449642	-0.63451
AADACL4_-_12704768.23-P1P2	0.524908	0.85397	0.689439
AADAC_+_151532013.23-P1P2	0.693024	0.446901	0.569962
AADAC_+_151532371.23-P1P2	-0.336722	-0.257061	-0.296892
AADAC_-_151531905.23-P1P2	0.177325	0.645022	0.411174
AADAC_-_151531939.23-P1P2	0.257189	0.200129	0.228659
AADAC_-_151531954.23-P1P2	0.199918	0.386659	0.293289
AADAT_+_171010904.23-P1P2	0.108406	0.808967	0.458686
AADAT_+_171010929.23-P1P2	0.227358	-0.214234	0.006562
AADAT_+_171011392.23-P1P2	-0.479405	0.652719	0.0866573
AADAT_-_171011321.23-P1P2	-0.323706	-1.11677	-0.720236
AADAT_-_171011368.23-P1P2	-0.0568631	0.220077	0.0816067
AAED1_+_99417117.23-P1P2	-0.43297	0.381906	-0.0255323
AAED1_+_99417233.23-P1P2
AAED1_+_99417525.23-P1P2	0.0538965	-0.179146	-0.0626249
AAED1_+_99417589.23-P1P2	0.284246	0.346781	0.315514
AAED1_-_99417574.23-P1P2	0.805929	0.0876103	0.44677
AAGAB_+_67546965.23-P1P2
AAGAB_-_67546714.23-P1P2	0.157373	-1.67027	-0.756448
AAGAB_-_67546928.23-P1P2	-0.313868	-1.42038	-0.867127
AAGAB_-_67546952.23-P1P2	-0.101715	-0.141007	-0.121361
AAGAB_-_67546997.23-P1P2	0.247019	0.0280577	0.137538
AAK1_+_69870290.23-P1P2	0.0405796	0.204762	0.122671
AAK1_+_69870701.23-P1P2	0.05247	-0.343363	-0.145447
AAK1_-_69870541.23-P1P2	0.599026	-0.146074	0.226476
AAK1_-_69870791.23-P1P2	0.350481	0.615431	0.482956
AAK1_-_69870794.23-P1P2	0.336128	-0.051809	0.14216
AAMDC_+_77532426.23-P1P2	0.360697	-0.604518	-0.12191
AAMDC_-_77532187.23-P1P2	0.662317	0.135178	0.398748
AAMDC_-_77532222.23-P1P2	-0.297871	0.322119	0.0121239
AAMDC_-_77532236.23-P1P2	0.42227	0.133085	0.277677
AAMDC_-_77532634.23-P1P2	0.0868001	-0.700052	-0.306626
AAMP_+_219134841.23-P1P2	-1.72736	-0.788305	-1.25783
AAMP_+_219134851.23-P1P2	-0.321778	-0.340504	-0.331141
AAMP_-_219134415.23-P1P2	0.50957	0.279684	0.394627
AAMP_-_219134424.23-P1P2	-0.0785994	0.800498	0.360949
AAMP_-_219134469.23-P1P2	-0.258167	-1.29542	-0.776792
AANAT_+_74463718.23-P1P2	-0.359009	2.16001	0.900502
AANAT_+_74463735.23-P1P2	0.306204	0.571182	0.438693
AANAT_+_74464088.23-P1P2	0.200077	-0.578519	-0.189221
AANAT_-_74464175.23-P1P2	-0.490615	-0.044688	-0.267652
AANAT_-_74464185.23-P1P2	-0.32205	1.69369	0.685819
AAR2_+_34824386.23-P1P2	0.686515	-0.799409	-0.0564469
AAR2_+_34824488.23-P1P2	3.01422
AAR2_+_34824681.23-P1P2	-0.215975	-0.496849	-0.356412
AAR2_-_34824417.23-P1P2	0.290941	-1.4616	-0.585328
AAR2_-_34824425.23-P1P2	0.337728	0.587504	0.462616
AARD_+_117950477.23-P1P2	-0.350879	-0.364915	-0.357897
AARD_+_117950489.23-P1P2	-1.01966	-0.0128652	-0.516262
AARD_+_117950882.23-P1P2	-0.253332	-0.0779065	-0.165619
AARD_+_117950890.23-P1P2	-1.28352	0.362477	-0.460523
AARD_-_117950494.23-P1P2	0.0404165	-0.975356	-0.46747
AARS2_+_44280650.23-P1P2	-0.125231	-0.307738	-0.216484
AARS2_+_44281006.23-P1P2	-0.167362	0.881442	0.35704
AARS2_+_44281027.23-P1P2	-1.11613	-0.856657	-0.986391
AARS2_+_44281044.23-P1P2	-1.14421	-1.41196	-1.27808
AARS2_+_44281056.23-P1P2	-0.530945	-0.409064	-0.470005
AARSD1_+_41116203.23-P1	0.0367724	-0.176168	-0.069698
AARSD1_+_41116412.23-P1	-0.225243	-0.219093	-0.222168
AARSD1_+_41116417.23-P1	-0.192501	-0.168997	-0.180749
AARSD1_+_41132061.23-P2	0.176322	-0.0467831	0.0647692
AARSD1_+_41132078.23-P2	-0.192181	0.940751	0.374285
AARSD1_-_41116243.23-P1	-0.185871	0.765204	0.289667
AARSD1_-_41116425.23-P1	0.146541	0.092985	0.119763
AARSD1_-_41131712.23-P2	0.242757	-0.132159	0.0552989
AARSD1_-_41132037.23-P2	0.0477289	0.410285	0.229007
AARSD1_-_41132088.23-P2	0.244129	-0.111563	0.066283
AARS_+_70323318.23-P1P2	-0.821227	-1.53785	-1.17954
AARS_+_70323322.23-P1P2	-0.168533	-0.860862	-0.514697
AARS_+_70323353.23-P1P2	-0.107472	-1.11642	-0.611947
AARS_+_70323362.23-P1P2	0.0222226	-0.55385	-0.265814
AARS_-_70323332.23-P1P2	-0.00719914	0.381825	0.187313
AASDHPPT_+_105948405.23-P1P2	0.526829	-0.711744	-0.0924577
AASDHPPT_+_105948450.23-P1P2	-0.193999	-0.00434075	-0.09917
AASDHPPT_+_105948813.23-P1P2	0.132833	-0.0370855	0.0478739
AASDHPPT_-_105948374.23-P1P2	-0.170804	-0.515476	-0.34314
AASDHPPT_-_105948417.23-P1P2	-0.26672	0.259509	-0.00360557
AASDH_+_57253570.23-P1P2	0.124503	0.410235	0.267369
AASDH_-_57253280.23-P1P2	-0.430215	-1.91229	-1.17126
AASDH_-_57253356.23-P1P2	0.050896	-0.73933	-0.344217
AASDH_-_57253362.23-P1P2	-0.197568	-0.246325	-0.221947
AASDH_-_57253588.23-P1P2	0.243565	-0.439047	-0.0977408
AASS_+_121784000.23-P1P2	-0.163126	0.505317	0.171095
AASS_+_121784219.23-P1P2	0.419822	0.23397	0.326896
AASS_+_121784247.23-P1P2	0.0220468	0.449031	0.235539
AASS_-_121784277.23-P1P2	0.0776334	0.486471	0.282052
AASS_-_121784328.23-P1P2	0.498523	0.53171	0.515116
AATF_-_35306286.23-P1P2	-1.6874	-0.453296	-1.07035
AATF_-_35306312.23-P1P2	-0.544335	0.0143312	-0.265002
AATF_-_35306333.23-P1P2	0.04086	-0.145902	-0.0525208
AATF_-_35306340.23-P1P2	-0.481698	-0.69957	-0.590634
AATF_-_35306346.23-P1P2	-0.586418	-0.547972	-0.567195
AATK_+_79139571.23-ENST00000326724.4	-0.226853	0.865234	0.319191
AATK_+_79139589.23-ENST00000326724.4	-0.0805588	0.342678	0.13106
AATK_+_79139592.23-ENST00000326724.4	0.392619	0.213654	0.303137
AATK_-_79139586.23-ENST00000326724.4	0.390093	-0.22543	0.0823316
AATK_-_79139956.23-ENST00000326724.4	-0.355109	0.0038022	-0.175653
ABAT_+_8768492.23-P1	0.372685	0.379584	0.376135
ABAT_+_8768682.23-P1	-0.363075	0.764078	0.200502
ABAT_+_8807445.23-P2	0.0558998	-0.520836	-0.232468
ABAT_+_8807450.23-P2	0.214649	-0.0780038	0.0683228
ABAT_+_8807464.23-P2	0.22962	-0.169593	0.0300136
ABAT_+_8807492.23-P2	-0.895014	0.155172	-0.369921
ABAT_+_8807696.23-P2	0.592616	-0.397145	0.0977356
ABAT_-_8768504.23-P1	-0.169009	0.560471	0.195731
ABAT_-_8768523.23-P1	0.202816	-0.60867	-0.202927
ABAT_-_8768533.23-P1	-0.096395	0.083224	-0.00658549
ABCA10_+_67224811.23-P1P2	-0.579087	-0.666397	-0.622742
ABCA10_+_67224929.23-P1P2	0.023333	-0.362379	-0.169523
ABCA10_-_67224447.23-P1P2	-0.099527	-0.519404	-0.309465
ABCA10_-_67224767.23-P1P2	0.177578	0.41838	0.297979
ABCA10_-_67224823.23-P1P2	0.0633009	0.209225	0.136263
ABCA12_+_216002996.23-P1P2	-0.20573	-0.154669	-0.180199
ABCA12_+_216003308.23-P1P2	-0.660469	0.487139	-0.0866652
ABCA12_+_216003314.23-P1P2	0.7916	0.0640001	0.4278
ABCA12_+_216003340.23-P1P2	0.0755289	0.501708	0.288618
ABCA12_-_216002923.23-P1P2	-0.186073	1.51921	0.666569
ABCA13_+_48211090.23-P1P2	0.0650984	0.78626	0.425679
ABCA13_+_48211097.23-P1P2	-0.133261	-0.771729	-0.452495
ABCA13_+_48211145.23-P1P2	0.208073	-0.042309	0.0828819
ABCA13_+_48211160.23-P1P2	-0.357964	-0.088373	-0.223169
ABCA13_-_48211093.23-P1P2	0.59356	1.08883	0.841196
ABCA1_-_107689997.23-P1P2	0.953209	0.905838	0.929524
ABCA1_-_107690031.23-P1P2	0.0322528	-0.136485	-0.0521161
ABCA1_-_107690385.23-P1P2	-0.344424	0.638311	0.146944
ABCA1_-_107690389.23-P1P2	-0.342273	0.149321	-0.0964762
ABCA1_-_107690394.23-P1P2	-0.105389	0.689704	0.292157
ABCA2_+_139922190.23-P1P2	-0.177751	-0.0897788	-0.133765
ABCA2_+_139922201.23-P1P2	0.755996	0.934852	0.845424
ABCA2_+_139922272.23-P1P2	-0.206811	0.871269	0.332229
ABCA2_+_139922669.23-P1P2	-0.011427	0.391529	0.190051
ABCA2_-_139922596.23-P1P2	0.717135	-0.282607	0.217264
ABCA3_+_2390336.23-P1P2	-0.21922	1.06708	0.423929
ABCA3_+_2390611.23-P1P2	0.411403	0.0734399	0.242421
ABCA3_-_2390323.23-P1P2	-0.0956081	0.0266632	-0.0344725
ABCA3_-_2390333.23-P1P2	-0.252815	0.198781	-0.0270173
ABCA3_-_2390704.23-P1P2	0.159632	1.91469	1.03716
ABCA4_+_94586668.23-P1P2	1.10126	-0.418963	0.341147
ABCA4_-_94586219.23-P1P2	-0.0929507	-1.23294	-0.662946
ABCA4_-_94586232.23-P1P2	-0.625131	0.619144	-0.00299368
ABCA4_-_94586250.23-P1P2	0.102065	0.892187	0.497126
ABCA4_-_94586658.23-P1P2	-0.134577	0.277252	0.0713372
ABCA5_-_67322851.23-P1P2	0.594262	0.515079	0.554671
ABCA5_-_67322872.23-P1P2	0.0817575	0.143028	0.112393
ABCA5_-_67322891.23-P1P2	-0.45471	-0.410212	-0.432461
ABCA5_-_67323220.23-P1P2	0.0799543	-0.64505	-0.282548
ABCA5_-_67323280.23-P1P2	-0.140504	-0.0245156	-0.0825095
ABCA6_+_67137842.23-P1P2	-0.250846	-0.0288133	-0.13983
ABCA6_+_67138008.23-P1P2	-0.744257	0.997973	0.126858
ABCA6_+_67138026.23-P1P2	-0.417073	-0.306868	-0.361971
ABCA6_+_67138050.23-P1P2	0.0591443	-0.407764	-0.17431
ABCA6_-_67137854.23-P1P2	-0.00920382	-0.243715	-0.126459
ABCA7_+_1040413.23-P1	-0.485489	-0.165233	-0.325361
ABCA7_+_1040513.23-P1	-0.379955	1.51755	0.568799
ABCA7_+_1040577.23-P1	0.260756	0.123084	0.19192
ABCA7_+_1041292.23-P2	0.401036	0.979546	0.690291
ABCA7_+_1041297.23-P2	0.328756	-0.145893	0.0914315
ABCA7_+_1041311.23-P2	-0.297264	1.00194	0.352338
ABCA7_-_1040133.23-P1	-0.19858	0.359064	0.080242
ABCA7_-_1040209.23-P1	0.385265	-0.433084	-0.0239093
ABCA7_-_1041459.23-P2	0.317987	0.545739	0.431863
ABCA7_-_1041717.23-P2	-0.0600649	0.974735	0.457335
ABCA8_+_66950959.23-P1P2	0.33943	0.358763	0.349097
ABCA8_+_66951401.23-P1P2	-0.787486	2.4514	0.831958
ABCA8_-_66951372.23-P1P2	-0.0900794	0.252526	0.0812232
ABCA8_-_66951525.23-P1P2	0.179261	0.25173	0.215495
ABCA8_-_66951528.23-P1P2	-0.326505	-0.31566	-0.321083
ABCA9_+_67057085.23-P1P2	-0.267955	-0.334219	-0.301087
ABCA9_-_67056649.23-P1P2	-0.143189	0.945013	0.400912
ABCA9_-_67057012.23-P1P2	0.0268964	-0.490033	-0.231568
ABCA9_-_67057053.23-P1P2	0.26205	1.07565	0.668852
ABCA9_-_67057069.23-P1P2	-0.243581	-0.289644	-0.266612
ABCB10_+_229694285.23-P1P2	-1.25857	-1.92706	-1.59282
ABCB10_+_229694413.23-P1P2	-0.343769	-0.999809	-0.671789
ABCB10_-_229694297.23-P1P2	-0.956035	-0.0199436	-0.487989
ABCB10_-_229694457.23-P1P2	-0.271484	-0.242085	-0.256784
ABCB10_-_229694467.23-P1P2	0.394614	0.739712	0.567163
ABCB11_+_169887409.23-P1P2	-0.540599	-0.414411	-0.477505
ABCB11_+_169887811.23-P1P2	-0.175602	0.301213	0.0628056
ABCB11_-_169887416.23-P1P2	0.0689213	0.105627	0.0872742
ABCB11_-_169887784.23-P1P2	-0.188472	0.76873	0.290129
ABCB11_-_169887796.23-P1P2	-0.402904	-0.097568	-0.250236
ABCB1_-_87342256.23-ENST00000265724.3	-0.586864	-0.337706	-0.462285
ABCB1_-_87342302.23-ENST00000265724.3	-0.120061	-0.710045	-0.415053
ABCB1_-_87342654.23-ENST00000265724.3	-0.137277	0.0408609	-0.0482082
ABCB1_-_87342657.23-ENST00000265724.3	-0.218742	0.330286	0.0557723
ABCB1_-_87342674.23-ENST00000265724.3	-0.627033	0.0305155	-0.298259
ABCB4_+_87104933.23-P1P2	0.294065	0.630902	0.462483
ABCB4_+_87104939.23-P1P2	-0.0595654	0.0194814	-0.020042
ABCB4_+_87105008.23-P1P2	-0.103706	-0.452147	-0.277927
ABCB4_-_87104608.23-P1P2	0.10403	-0.205446	-0.050708
ABCB4_-_87104975.23-P1P2	0.0117412	-0.553784	-0.271021
ABCB5_+_20687051.23-P1P2	0.429745	1.78532	1.10753
ABCB5_+_20687218.23-P1P2		-0.498911
ABCB5_+_20687242.23-P1P2	0.472966	-0.603468	-0.0652507
ABCB5_+_20687409.23-P1P2
ABCB5_-_20687396.23-P1P2	-0.0404391	0.0849534	0.0222572
ABCB6_+_220083500.23-P1P2	0.063445	0.107005	0.0852251
ABCB6_-_220083181.23-P1P2	0.152481	0.315922	0.234202
ABCB6_-_220083194.23-P1P2	-0.100939	-0.278297	-0.189618
ABCB6_-_220083468.23-P1P2	-0.348518	-0.35932	-0.353919
ABCB6_-_220083604.23-P1P2	-0.223305	0.560022	0.168359
ABCB7_+_74375885.23-P1P2	-2.16272	-1.95472	-2.05872
ABCB7_+_74376070.23-P1P2	-0.202523	-0.916161	-0.559342
ABCB7_-_74375964.23-P1P2	-1.16569	-0.651409	-0.908548
ABCB7_-_74376019.23-P1P2	-2.10333	-2.38996	-2.24664
ABCB7_-_74376044.23-P1P2	-1.75958	0.238055	-0.760763
ABCB8_+_150725965.23-P1P2	-0.170191	-0.0127726	-0.0914819
ABCB8_-_150725551.23-P1P2	0.0489316	7.40486	3.7269
ABCB8_-_150725580.23-P1P2	-0.0410599	-0.0369723	-0.0390161
ABCB8_-_150725928.23-P1P2	0.259553	-0.0887608	0.0853961
ABCB8_-_150725975.23-P1P2	-0.0613747	0.461607	0.200116
ABCB9_+_123450546.23-P1	-0.0630445	0.354541	0.145748
ABCB9_+_123450566.23-P1	0.141264	0.404018	0.272641
ABCB9_+_123450826.23-P1	0.05953	-0.333233	-0.136851
ABCB9_+_123450970.23-P1	-0.171365	-0.185664	-0.178514
ABCB9_+_123465727.23-P2	0.0660921	-0.783676	-0.358792
ABCB9_-_123450999.23-P1	0.212669	0.489747	0.351208
ABCB9_-_123465422.23-P2	-0.506478	-0.314787	-0.410633
ABCB9_-_123465699.23-P2	-0.0198678	0.127128	0.0536299
ABCB9_-_123465738.23-P2	0.0348673	0.476982	0.255925
ABCB9_-_123465787.23-P2	-0.0279432	-0.292003	-0.159973
ABCC10_+_43395315.23-P1P2	-0.58563	-0.45609	-0.52086
ABCC10_-_43395330.23-P1P2	-0.708829
ABCC10_-_43395343.23-P1P2	1.16715	0.226685	0.696915
ABCC10_-_43395891.23-P1P2	0.223741	6.54021	3.38198
ABCC10_-_43395984.23-P1P2	0.246849	0.403326	0.325088
ABCC11_+_48278130.23-P1	-0.236471	-0.475252	-0.355861
ABCC11_+_48281001.23-P2	-0.328461	0.103074	-0.112693
ABCC11_+_48281042.23-P2	-0.366241	0.0893832	-0.138429
ABCC11_+_48281345.23-P2	0.955329	6.42832	3.69182
ABCC11_+_48281428.23-P2	-0.349819	1.01824	0.33421
ABCC11_-_48277852.23-P1	-0.0391928	-1.18634	-0.612765
ABCC11_-_48278103.23-P1	0.46528	6.48535	3.47531
ABCC11_-_48278122.23-P1	0.0286074	1.23628	0.632443
ABCC11_-_48278125.23-P1	0.311785	1.2428	0.777291
ABCC11_-_48280980.23-P2	0.450798	-0.271035	0.0898816
ABCC12_+_48180636.23-ENST00000311303.3	0.0852741	-0.515442	-0.215084
ABCC12_-_48180314.23-ENST00000311303.3	0.394909	-1.14471	-0.3749
ABCC12_-_48180643.23-ENST00000311303.3	-0.0603556	-0.231308	-0.145832
ABCC12_-_48180648.23-ENST00000311303.3	0.0746931	-0.041893	0.0164001
ABCC12_-_48180679.23-ENST00000311303.3	0.478738	-0.462826	0.00795601
ABCC1_+_16043482.23-P1P2	0.0106858	-0.429588	-0.209451
ABCC1_+_16043921.23-P1P2	0.339395	0.921379	0.630387
ABCC1_-_16043871.23-P1P2	0.492721	0.837629	0.665175
ABCC1_-_16043934.23-P1P2	-0.157009	-0.259209	-0.208109
ABCC1_-_16044002.23-P1P2	0.107817	-0.350993	-0.121588
ABCC2_+_101542515.23-P1P2	0.352066	1.15615	0.754109
ABCC2_+_101542910.23-P1P2	-0.9305	-0.935522	-0.933011
ABCC2_+_101542914.23-P1P2	-0.0685179	-0.570825	-0.319672
ABCC2_+_101542981.23-P1P2	0.768951	-0.232586	0.268183
ABCC2_-_101542808.23-P1P2	0.495897	0.964448	0.730172
ABCC3_+_48712248.23-P1P2	0.489073	-0.121036	0.184019
ABCC3_+_48712270.23-P1P2	0.390842	0.0905494	0.240696
ABCC3_+_48712450.23-P1P2	-0.474147	-1.0144	-0.744275
ABCC3_+_48712559.23-P1P2	-0.16783	0.511037	0.171604
ABCC3_+_48712662.23-P1P2	-0.147699	-0.655725	-0.401712
ABCC4_+_95953430.23-P1P2	0.909876	0.00621813	0.458047
ABCC4_+_95953641.23-P1P2	0.125396	-0.187662	-0.031133
ABCC4_+_95953668.23-P1P2	0.261383	-0.265308	-0.0019624
ABCC4_-_95953614.23-P1P2	-0.137568	0.463579	0.163005
ABCC4_-_95953652.23-P1P2	0.752677	0.672972	0.712825
ABCC5_+_183735648.23-P1P2	-0.240446	-0.560884	-0.400665
ABCC5_+_183735692.23-P1P2	0.209036	-0.27851	-0.0347369
ABCC5_-_183735259.23-P1P2	-0.663174	-1.04581	-0.85449
ABCC5_-_183735312.23-P1P2	-0.21778	-0.402679	-0.310229
ABCC5_-_183735467.23-P1P2	0.418896	0.0845553	0.251726
ABCC6_+_16316916.23-ENST00000205557.7
ABCC6_+_16317287.23-ENST00000205557.7	-0.8546	1.25	0.197699
ABCC6_+_16317296.23-ENST00000205557.7	0.125479	-0.177955	-0.0262376
ABCC6_-_16317235.23-ENST00000205557.7	-0.0472451	-0.282244	-0.164745
ABCC6_-_16317247.23-ENST00000205557.7	0.414401	-0.926683	-0.256141
ABCC8_+_17497953.23-P1P2	0.15774	-0.398897	-0.120578
ABCC8_+_17498387.23-P1P2	0.00774555	0.897028	0.452387
ABCC8_-_17497979.23-P1P2	-0.0214014	-0.587939	-0.30467
ABCC8_-_17497997.23-P1P2	0.423868	1.11267	0.768267
ABCC8_-_17498220.23-P1P2	1.42993	-0.403887	0.51302
ABCC9_+_22093672.23-P1P2	0.489203	0.204485	0.346844
ABCC9_+_22093678.23-P1P2	-0.629494	0.171559	-0.228967
ABCC9_+_22093937.23-P1P2	-0.619384	0.0278659	-0.295759
ABCC9_+_22093941.23-P1P2	-0.0321925	-0.859817	-0.446005
ABCC9_+_22094309.23-P1P2	0.334256	-0.333913	0.000171412
ABCD1_+_152990414.23-P1P2	-0.228013	0.0200595	-0.103977
ABCD1_+_152990711.23-P1P2	0.430024	-0.592395	-0.0811852
ABCD1_-_152990338.23-P1P2	0.203144	-1.05481	-0.425831
ABCD1_-_152990379.23-P1P2	0.738544	-0.379544	0.1795
ABCD1_-_152990703.23-P1P2	-0.096041	-0.525878	-0.310959
ABCD2_+_40013099.23-P1P2	-0.0318923	0.851405	0.409756
ABCD2_+_40013514.23-P1P2	0.00125343	0.0514751	0.0263643
ABCD2_+_40013594.23-P1P2	-0.21881	-0.381715	-0.300262
ABCD2_-_40013191.23-P1P2	0.207761	0.509571	0.358666
ABCD2_-_40013610.23-P1P2	-0.0154952	0.725661	0.355083
ABCD3_+_94884002.23-P1P2	-0.522718	-1.93796	-1.23034
ABCD3_+_94884009.23-P1P2	-0.0962725	0.0787449	-0.00876379
ABCD3_+_94884032.23-P1P2	-0.310013	-0.445856	-0.377934
ABCD3_+_94884473.23-P1P2	-0.187726	1.62751	0.719893
ABCD3_-_94883974.23-P1P2	-0.0330798	-0.973893	-0.503486
ABCD4_+_74769611.23-P1P2	0.0420559	-0.242523	-0.100234
ABCD4_+_74769649.23-P1P2	-0.169703	-0.295848	-0.232775
ABCD4_-_74769631.23-P1P2	0.184367	0.166665	0.175516
ABCD4_-_74769682.23-P1P2	0.484178	0.619394	0.551786
ABCD4_-_74769729.23-P1P2	-0.178036	0.945556	0.38376
ABCE1_+_146019317.23-P1P2	-0.824831	-1.40184	-1.11333
ABCE1_+_146019463.23-P1P2	-0.0576994	0.0398691	-0.00891519
ABCE1_+_146019842.23-P1P2	0.274358	0.869464	0.571911
ABCE1_-_146019502.23-P1P2	-5.22383	-6.98531	-6.10457
ABCE1_-_146019516.23-P1P2	-1.1607	-4.19426	-2.67748
ABCF1_+_30539238.23-P1	-1.6337	-1.52316	-1.57843
ABCF1_+_30539469.23-P1	0.0755255	-0.771885	-0.34818
ABCF1_+_30539647.23-P1	0.586071	0.830365	0.708218
ABCF1_+_30546312.23-P2	0.708904	0.27074	0.489822
ABCF1_+_30546315.23-P2	0.705358	-0.337202	0.184078
ABCF1_-_30539232.23-P1	-0.0597295	0.311308	0.125789
ABCF1_-_30539602.23-P1	-0.584511	-0.537579	-0.561045
ABCF1_-_30546344.23-P2	-0.20433	0.0182268	-0.0930516
ABCF1_-_30546354.23-P2	-0.336492	-0.138771	-0.237632
ABCF1_-_30546366.23-P2	0.15406	0.0131952	0.0836276
ABCF2_+_150923872.23-P1P2	-0.476088	1.01956	0.271734
ABCF2_+_150923902.23-P1P2	-0.304403	-0.155766	-0.230085
ABCF2_+_150924236.23-P1P2	0.0902584	-0.69858	-0.304161
ABCF2_+_150924287.23-P1P2	0.350137	1.04003	0.695081
ABCF2_-_150923882.23-P1P2	-0.297368	0.105255	-0.0960568
ABCF3_-_183903980.23-P1P2	-0.294007	-0.476476	-0.385241
ABCF3_-_183903991.23-P1P2	-0.145511	-0.890766	-0.518138
ABCF3_-_183904021.23-P1P2	0.512993	-0.199278	0.156857
ABCF3_-_183904356.23-P1P2	0.2278	-0.753248	-0.262724
ABCF3_-_183904380.23-P1P2	0.43331	-0.0542568	0.189526
ABCG1_+_43639544.23-P1P2	0.577865	0.0289826	0.303424
ABCG1_+_43639681.23-P1P2
ABCG1_-_43639282.23-P1P2	-0.0704774	-0.0516188	-0.0610481
ABCG1_-_43639541.23-P1P2	-0.328673	-0.0478306	-0.188252
ABCG1_-_43639626.23-P1P2	-0.300269	0.499126	0.0994285
ABCG2_+_89079974.23-P1P2	0.282904	-0.0594121	0.111746
ABCG2_+_89080025.23-P1P2	0.0849164	-0.12097	-0.0180268
ABCG2_+_89080044.23-P1P2	0.64436	7.18837	3.91636
ABCG2_-_89079989.23-P1P2	0.310692	-0.198203	0.0562442
ABCG2_-_89080000.23-P1P2		-5.43277
ABCG4_+_119019794.23-P1P2	-0.0774728	-0.0574441	-0.0674584
ABCG4_+_119019855.23-P1P2	-0.132134	0.185732	0.0267991
ABCG4_-_119019784.23-P1P2	0.375465	0.205487	0.290476
ABCG4_-_119019798.23-P1P2
ABCG4_-_119019811.23-P1P2		-0.93187
ABCG5_+_44065447.23-P1P2	0.141934	0.783365	0.46265
ABCG5_+_44065865.23-P1P2	0.352913	-0.331867	0.010523
ABCG5_-_44065428.23-P1P2	-0.00442142	0.53893	0.267255
ABCG5_-_44065433.23-P1P2	-0.0498763	0.395267	0.172695
ABCG5_-_44065840.23-P1P2	-3.37702	-6.18409	-4.78056
ABCG8_+_44066166.23-P1P2	-0.102717	-0.299996	-0.201357
ABCG8_+_44066180.23-P1P2	1.16492	-0.0174135	0.573753
ABCG8_+_44066323.23-P1P2	1.1454	-1.36886	-0.111728
ABCG8_+_44066333.23-P1P2	-0.272962	0.637621	0.182329
ABCG8_-_44066172.23-P1P2	0.115447	0.537053	0.32625
ABHD10_+_111697851.23-P1P2	0.221503	0.392245	0.306874
ABHD10_+_111698093.23-P1P2	0.102487	0.269124	0.185806
ABHD10_+_111698316.23-P1P2	-0.610832	0.147978	-0.231427
ABHD10_-_111697877.23-P1P2	0.197099	0.461595	0.329347
ABHD10_-_111697914.23-P1P2	0.330947	1.29658	0.813765
ABHD11_+_73152656.23-P1P2	0.0687787	-0.45273	-0.191976
ABHD11_+_73152963.23-P1P2	-0.248166	-0.392724	-0.320445
ABHD11_-_73152688.23-P1P2	-0.10722	-0.616762	-0.361991
ABHD11_-_73153094.23-P1P2	-0.0525168	0.931402	0.439443
ABHD11_-_73153135.23-P1P2	0.573296	0.56256	0.567928
ABHD12B_+_51339177.23-P1P2	-0.853158	-0.28947	-0.571314
ABHD12B_-_51338832.23-P1P2	0.395378	0.778977	0.587177
ABHD12B_-_51338864.23-P1P2	0.696255	-0.628796	0.0337292
ABHD12B_-_51338885.23-P1P2	0.0570073	0.121029	0.0890181
ABHD12B_-_51339227.23-P1P2	-0.0367144	-0.847806	-0.44226
ABHD12_+_25371393.23-P1P2	0.60768	0.0743191	0.341
ABHD12_+_25371436.23-P1P2	0.313957	0.550238	0.432097
ABHD12_-_25371053.23-P1P2	-0.194256	-0.658714	-0.426485
ABHD12_-_25371057.23-P1P2	0.158268	-0.055839	0.0512143
ABHD12_-_25371489.23-P1P2	0.519943	-0.36054	0.0797013
ABHD13_+_108870795.23-P1P2	-0.213686	0.16637	-0.0236583
ABHD13_+_108870811.23-P1P2	0.0445962	0.710925	0.377761
ABHD13_+_108871228.23-P1P2	0.194988	-0.503267	-0.15414
ABHD13_-_108870880.23-P1P2	-0.27931	-0.156108	-0.217709
ABHD13_-_108871256.23-P1P2	-0.350969	-0.38993	-0.370449
ABHD14A_+_52009149.23-P1P2	0.146781	0.477545	0.312163
ABHD14A_+_52009194.23-P1P2	-0.23211	0.366408	0.0671491
ABHD14A_+_52009255.23-P1P2	-0.0744315	-0.15362	-0.114026
ABHD14A_-_52009122.23-P1P2	0.249444	0.549757	0.3996
ABHD14A_-_52009160.23-P1P2	-0.118514	0.620164	0.250825
ABHD14B_+_52007815.23-P1	-0.278079	-0.368461	-0.32327
ABHD14B_+_52016945.23-P2	-0.38461	-0.132406	-0.258508
ABHD14B_+_52017325.23-P2	0.00193128	-0.0105158	-0.00429228
ABHD14B_+_52017350.23-P2	0.277499	0.924784	0.601141
ABHD14B_-_52007985.23-P1	-0.314873	0.0288759	-0.142998
ABHD14B_-_52007995.23-P1	0.079782	0.199986	0.139884
ABHD14B_-_52008027.23-P1	0.365145	-0.209466	0.0778396
ABHD14B_-_52008040.23-P1	0.115077	0.654921	0.384999
ABHD14B_-_52016965.23-P2	-0.0856491	-0.107377	-0.0965128
ABHD14B_-_52017383.23-P2	-0.330506	0.278149	-0.0261783
ABHD15_-_27893577.23-P1P2	-0.0279798	-0.305612	-0.166796
ABHD15_-_27893641.23-P1P2	-0.0472451	0.216054	0.0844044
ABHD15_-_27893654.23-P1P2	0.0398791	-0.24786	-0.10399
ABHD15_-_27893980.23-P1P2	0.401357	0.273183	0.33727
ABHD15_-_27894008.23-P1P2	-0.0557179	0.23612	0.0902008
ABHD16A_+_31671120.23-P1P2	0.224044	-0.115099	0.0544722
ABHD16A_+_31671138.23-P1P2	0.0484383	0.245591	0.147014
ABHD16A_-_31670671.23-P1P2	-0.210974	0.458486	0.123756
ABHD16A_-_31670679.23-P1P2	-0.727488	-0.759675	-0.743582
ABHD16A_-_31670764.23-P1P2	-0.121325	-0.627398	-0.374361
ABHD16B_+_62492825.23-P1P2	-0.545411	-1.14497	-0.845192
ABHD16B_+_62492837.23-P1P2	0.888928	0.140849	0.514888
ABHD16B_+_62492887.23-P1P2		1.04962
ABHD16B_+_62493236.23-P1P2	-0.0606743	0.273034	0.10618
ABHD16B_-_62492870.23-P1P2	-0.175006	-0.0990632	-0.137034
ABHD17A_+_1885470.23-P1P2	0.222034	-0.657122	-0.217544
ABHD17A_-_1885045.23-P1P2	-0.0506312	0.279252	0.114311
ABHD17A_-_1885076.23-P1P2	-0.327864	0.239367	-0.0442486
ABHD17A_-_1885099.23-P1P2	0.45683	0.00889887	0.232865
ABHD17A_-_1885483.23-P1P2	-1.03703	-0.851408	-0.944221
ABHD17B_+_74525655.23-P1P2	-0.629634	-1.0398	-0.834717
ABHD17B_+_74525862.23-P1P2	0.149504	-0.05992	0.0447922
ABHD17B_+_74526089.23-P1P2	0.118093	1.79605	0.957071
ABHD17B_-_74525690.23-P1P2	0.232863	0.118641	0.175752
ABHD17B_-_74525704.23-P1P2	0.18811	-0.136914	0.0255979
ABHD17C_+_80987662.23-P1P2	0.229983	-0.598286	-0.184152
ABHD17C_+_80987703.23-P1P2	0.11514	0.540891	0.328015
ABHD17C_+_80987878.23-P1P2	-0.395168	-0.546939	-0.471054
ABHD17C_+_80987887.23-P1P2	0.267797	0.598302	0.433049
ABHD17C_+_80988086.23-P1P2
ABHD1_+_27347075.23-P1P2	0.205812	0.633026	0.419419
ABHD1_+_27347086.23-P1P2	0.105261	-0.411662	-0.153201
ABHD1_+_27347095.23-P1P2	-0.269253	-0.508855	-0.389054
ABHD1_+_27347132.23-P1P2	-0.141276	-0.0460701	-0.0936731
ABHD1_-_27346733.23-P1P2	-0.52183	-0.124405	-0.323118
ABHD2_+_89631693.23-P1P2	0.069308	-0.11084	-0.0207662
ABHD2_+_89632075.23-P1P2	-0.392912	0.317101	-0.0379057
ABHD2_-_89631738.23-P1P2	0.146608	1.07717	0.611888
ABHD2_-_89631760.23-P1P2	-0.0944143	-0.249777	-0.172095
ABHD2_-_89632154.23-P1P2	-0.0662461	0.196048	0.0649011
ABHD3_+_19284354.23-P1P2	-0.355091	0.066779	-0.144156
ABHD3_+_19284534.23-P1P2	-0.0607494	1.36942	0.654338
ABHD3_+_19284717.23-P1P2	-0.723791	1.25697	0.26659
ABHD3_+_19284728.23-P1P2	0.317321	-0.811499	-0.247089
ABHD3_-_19284770.23-P1P2	0.0198691	-0.199422	-0.0897766
ABHD4_+_23067515.23-P1P2	-0.0651226	0.511597	0.223237
ABHD4_+_23067613.23-P1P2	0.141035	0.188278	0.164656
ABHD4_-_23067199.23-P1P2	0.372227	-0.0311132	0.170557
ABHD4_-_23067625.23-P1P2	0.525976	-0.713987	-0.0940053
ABHD4_-_23067680.23-P1P2	0.212899	-0.676756	-0.231928
ABHD5_+_43732395.23-P1P2	0.336797	-0.374812	-0.0190077
ABHD5_+_43732521.23-P1P2	0.485092	0.214736	0.349914
ABHD5_+_43732806.23-P1P2	0.497633	0.394764	0.446198
ABHD5_-_43732422.23-P1P2	0.759776	-0.440936	0.15942
ABHD5_-_43732464.23-P1P2	0.159618	-0.479485	-0.159934
ABHD6_+_58223718.23-P1P2	-0.541125	0.67818	0.0685275
ABHD6_+_58223966.23-P1P2	-0.875904	1.76028	0.442188
ABHD6_-_58223553.23-P1P2	0.30785	0.870781	0.589315
ABHD6_-_58223594.23-P1P2	-0.0537538	0.407396	0.176821
ABHD6_-_58223914.23-P1P2	-0.152289	0.561015	0.204363
ABHD8_+_17413753.23-P1P2	0.399247	-0.712579	-0.156666
ABHD8_-_17413788.23-P1P2	0.0929326	-0.3109	-0.108984
ABHD8_-_17414169.23-P1P2	-0.0163944	0.31484	0.149223
ABHD8_-_17414173.23-P1P2	0.746108	0.11458	0.430344
ABHD8_-_17414201.23-P1P2	0.424259	-0.100911	0.161674
ABI1_+_27149446.23-P1P2	-0.381289	-0.297649	-0.339469
ABI1_+_27149474.23-P1P2	-0.0949461	0.756108	0.330581
ABI1_+_27149800.23-P1P2	-0.280217	0.73596	0.227871
ABI1_-_27149837.23-P1P2	-0.260495	-0.0248465	-0.142671
ABI1_-_27149855.23-P1P2	-0.108767	-0.541542	-0.325155
ABI2_+_204193030.23-P1P2	-0.0371209	0.767853	0.365366
ABI2_+_204193079.23-P1P2	-0.0439676	0.614985	0.285509
ABI2_+_204193458.23-P1P2	0.127036	-0.0357636	0.0456362
ABI2_-_204193058.23-P1P2	0.0341985	-0.35748	-0.161641
ABI2_-_204193288.23-P1P2	0.306546	-0.68852	-0.190987
ABI3BP_+_100712238.23-P1P2	0.117566	0.197857	0.157712
ABI3BP_+_100712307.23-P1P2	0.319601	-0.116953	0.101324
ABI3BP_-_100712220.23-P1P2	0.31449	-0.544987	-0.115248
ABI3BP_-_100712267.23-P1P2	0.288358	0.394833	0.341596
ABI3BP_-_100712320.23-P1P2	0.300344	-0.409922	-0.054789
ABI3_+_47287798.23-P1P2	-0.821433	0.705104	-0.0581646
ABI3_+_47288122.23-P1P2	0.00747913	-0.213309	-0.102915
ABI3_+_47288159.23-P1P2	-0.145353	0.053279	-0.0460371
ABI3_+_47288524.23-P1P2	-0.420779	0.132896	-0.143942
ABI3_-_47288028.23-P1P2	-1.26964	-0.180024	-0.724831
ABL1_+_133589617.23-ENST00000372348.2	0.3339	-0.817162	-0.241631
ABL1_+_133589629.23-ENST00000372348.2	-0.761088	-0.421347	-0.591218
ABL1_+_133589636.23-ENST00000372348.2	0.197947	-0.135237	0.031355
ABL1_-_133589228.23-ENST00000372348.2	0.353479	0.350681	0.35208
ABL1_-_133589268.23-ENST00000372348.2	0.255247	0.400122	0.327684
ABL2_+_179112168.23-P1	-0.548465	0.813328	0.132432
ABL2_+_179112186.23-P1	-1.20252	0.431053	-0.385735
ABL2_+_179198340.23-P2	-0.132537	1.50256	0.685011
ABL2_+_179198398.23-P2	0.243175	-0.65281	-0.204817
ABL2_+_179198565.23-P2	-0.411694	0.782709	0.185507
ABL2_+_179198740.23-P2	0.308869	-0.0850673	0.111901
ABL2_-_179112151.23-P1	0.44384	0.630241	0.537041
ABL2_-_179112154.23-P1	1.1233
ABL2_-_179112158.23-P1	-1.16257	0.321672	-0.420451
ABL2_-_179198834.23-P2	-0.571565	0.81328	0.120857
ABLIM1_+_116417743.23-ENST00000277895.5	-0.270192	-0.201793	-0.235992
ABLIM1_+_116417829.23-ENST00000277895.5	0.513313	0.0493956	0.281354
ABLIM1_+_116418018.23-ENST00000277895.5	-0.415424	-0.248498	-0.331961
ABLIM1_-_116417795.23-ENST00000277895.5	0.169616	0.283571	0.226594
ABLIM1_-_116417810.23-ENST00000277895.5	0.0778019	-0.402846	-0.162522
ABLIM2_+_8160016.23-P1P2	-0.343205	0.0995195	-0.121843
ABLIM2_+_8160141.23-P1P2	0.325805	0.582789	0.454297
ABLIM2_+_8160204.23-P1P2	-0.378928	-0.726747	-0.552837
ABLIM2_+_8160523.23-P1P2	1.08017	1.32637	1.20327
ABLIM2_-_8160138.23-P1P2	-0.263336	-0.525878	-0.394607
ABLIM3_+_148521102.23-P1P2	-0.10751	0.840444	0.366467
ABLIM3_+_148521451.23-P1P2	-0.635048	-0.593975	-0.614512
ABLIM3_-_148521229.23-P1P2	-0.141594	0.235335	0.0468705
ABLIM3_-_148521482.23-P1P2	-0.329749	-0.119573	-0.224661
ABLIM3_-_148521503.23-P1P2	0.250072	0.510928	0.3805
ABO_+_136150190.23-P1	0.430678	-0.0747711	0.177954
ABO_+_136150601.23-P1	0.334616	-0.266619	0.0339988
ABO_-_136130692.23-P2	-0.530469	0.0154234	-0.257523
ABO_-_136130921.23-P2	-0.105408	0.39627	0.145431
ABO_-_136130955.23-P2	-1.15656	-0.0721599	-0.614359
ABO_-_136130959.23-P2	0.199013	0.562178	0.380595
ABO_-_136130966.23-P2	-0.439112	0.067122	-0.185995
ABO_-_136150219.23-P1	-0.11967	0.694088	0.287209
ABO_-_136150600.23-P1	0.355293	0.00284579	0.179069
ABO_-_136150606.23-P1	-0.211654	-0.134772	-0.173213
ABRACL_+_139349876.23-P1P2	0.18162	0.108216	0.144918
ABRACL_+_139349879.23-P1P2	1.69283	-0.160396	0.766216
ABRACL_+_139349931.23-P1P2	0.0162442	0.555453	0.285849
ABRACL_+_139350209.23-P1P2	0.095818	-1.29222	-0.598203
ABRACL_-_139350119.23-P1P2	-0.818976	-0.655569	-0.737273
ABRA_+_107782019.23-P1P2	0.12734	-0.0980043	0.014668
ABRA_+_107782392.23-P1P2	0.310886	0.919462	0.615174
ABRA_+_107782399.23-P1P2	-0.494374	-0.205446	-0.34991
ABRA_+_107782422.23-P1P2	0.104053	0.176132	0.140093
ABRA_-_107782350.23-P1P2	-0.0508339	0.464033	0.2066
ABR_+_1082842.23-P1P2	-0.364727	0.183221	-0.0907532
ABR_+_1082862.23-P1P2	1.9807	6.20204	4.09137
ABR_+_1083266.23-P1P2	0.780131	-0.0226132	0.378759
ABR_-_1083256.23-P1P2	0.307259	0.513435	0.410347
ABR_-_1083263.23-P1P2	0.430802	0.286714	0.358758
ABT1_+_26597184.23-P1P2	0.186227	-0.0771572	0.0545351
ABT1_+_26597412.23-P1P2	0.0941505	0.192184	0.143167
ABT1_-_26597263.23-P1P2	-0.11076	0.00869241	-0.051034
ABT1_-_26597427.23-P1P2	0.260963	0.615975	0.438469
ABT1_-_26597617.23-P1P2	-0.0817518	0.516978	0.217613
ABTB1_+_127391808.23-P1P2	0.139554	1.32365	0.731605
ABTB1_+_127391828.23-P1P2	-0.315817	-0.367079	-0.341448
ABTB1_+_127391831.23-P1P2	-0.0924339	-0.435828	-0.264131
ABTB1_+_127392221.23-P1P2	0.179292	0.62894	0.404116
ABTB1_-_127392198.23-P1P2	0.325805	-0.437591	-0.0558931
ABTB2_-_34379074.23-P1P2	0.476247	-0.0584682	0.20889
ABTB2_-_34379146.23-P1P2	-0.422588	0.666012	0.121712
ABTB2_-_34379310.23-P1P2	-0.0227866	-0.46849	-0.245638
ABTB2_-_34379465.23-P1P2	-0.303986	-0.184214	-0.2441
ABTB2_-_34379521.23-P1P2	-0.00875157	1.11108	0.551164
ACAA1_+_38178488.23-P1P2	0.102696	-0.37534	-0.136322
ACAA1_+_38178517.23-P1P2	0.305624	-1.09116	-0.392767
ACAA1_+_38178570.23-P1P2	-0.635939	0.0709765	-0.282481
ACAA1_-_38178168.23-P1P2	0.282904	-0.696175	-0.206636
ACAA1_-_38178575.23-P1P2	-0.193447	-0.781423	-0.487435
ACAA2_+_47339850.23-P1P2	0.438674	0.595161	0.516918
ACAA2_-_47339449.23-P1P2	-0.00714385	-0.269538	-0.138341
ACAA2_-_47339855.23-P1P2	0.133381	0.0187766	0.0760787
ACAA2_-_47339858.23-P1P2	-0.0284312	-0.502794	-0.265613
ACAA2_-_47339876.23-P1P2	0.104669	0.0949298	0.0997994
ACACA_+_35715534.23-P1P2	0.380459	2.35703	1.36874
ACACA_+_35715655.23-P1P2	-0.0695925	0.474122	0.202265
ACACA_-_35715847.23-P1P2	0.405873	-0.163859	0.121007
ACACA_-_35715992.23-P1P2	-0.060457	0.336436	0.13799
ACACA_-_35716002.23-P1P2	-0.121884	-0.63054	-0.376212
ACACB_+_109569160.23-P1	-0.103142	-0.293318	-0.19823
ACACB_+_109569170.23-P1	-0.199349	0.317564	0.0591076
ACACB_+_109592574.23-P2	-0.153628	-0.188008	-0.170818
ACACB_+_109592655.23-P2	-0.117914	-0.372498	-0.245206
ACACB_+_109592908.23-P2	0.499382	-0.641355	-0.0709864
ACACB_-_109569178.23-P1	-0.234496	0.444618	0.105061
ACACB_-_109569231.23-P1	-0.0796666	1.05346	0.486897
ACACB_-_109569639.23-P1	0.161122	-0.345724	-0.092301
ACACB_-_109592496.23-P2	0.204609	0.821521	0.513065
ACACB_-_109592519.23-P2	0.37798	0.0271695	0.202574
ACAD10_+_112124115.23-P1P2	-0.198529	-0.298992	-0.248761
ACAD10_-_112123894.23-P1P2	-0.503421	0.764515	0.130547
ACAD10_-_112123907.23-P1P2	-0.0157166	0.366845	0.175564
ACAD10_-_112123925.23-P1P2	0.461313	-0.307441	0.076936
ACAD10_-_112124210.23-P1P2	0.0626822	0.383148	0.222915
ACAD11_+_132378312.23-P1P2	0.279869	-0.498571	-0.109351
ACAD11_+_132379379.23-P1P2	-0.0755505	-0.363897	-0.219724
ACAD11_-_132378623.23-P1P2	0.569208	0.44914	0.509174
ACAD11_-_132378633.23-P1P2	0.217935	-0.280922	-0.0314937
ACAD11_-_132379444.23-P1P2	0.421464	2.07647	1.24897
ACAD8_+_134123511.23-P1P2	0.271895	0.135436	0.203665
ACAD8_-_134123448.23-P1P2	-0.035626	1.17167	0.568024
ACAD8_-_134123455.23-P1P2	-0.0728948	0.101704	0.0144047
ACAD8_-_134123502.23-P1P2	0.49935	0.364975	0.432162
ACAD8_-_134123507.23-P1P2	-0.105463	-1.02463	-0.565045
ACAD9_+_128598604.23-P1P2	0.084925	-0.215727	-0.065401
ACAD9_-_128598499.23-P1P2	-0.723639	-0.36184	-0.54274
ACAD9_-_128598508.23-P1P2	-0.532672	-1.1283	-0.830487
ACAD9_-_128598528.23-P1P2	-0.34374	-0.292642	-0.318191
ACAD9_-_128598541.23-P1P2	0.155084	0.0298585	0.0924715
ACADL_+_211089722.23-P1P2	-0.365353	-0.993317	-0.679335
ACADL_-_211089695.23-P1P2	0.112297	-0.630455	-0.259079
ACADL_-_211090030.23-P1P2	-0.0929507	-1.46987	-0.781409
ACADL_-_211090048.23-P1P2	-0.898138	-0.736645	-0.817391
ACADL_-_211090095.23-P1P2	0.314721	0.514899	0.41481
ACADM_+_76190107.23-P1P2	0.15411	-0.249521	-0.0477054
ACADM_+_76190432.23-P1P2	-0.439922	-0.546342	-0.493132
ACADM_+_76190695.23-P1P2	-0.340202	-0.0654798	-0.202841
ACADM_-_76190475.23-P1P2	0.442382	1.06186	0.752122
ACADM_-_76190633.23-P1P2	-0.277811	0.370827	0.0465079
ACADSB_+_124768874.23-P1P2	0.370133	0.528303	0.449218
ACADSB_+_124768891.23-P1P2	0.0822252	-0.383324	-0.150549
ACADSB_+_124768941.23-P1P2	0.478824	-0.662417	-0.0917965
ACADSB_+_124768944.23-P1P2	0.0158109	0.985161	0.500486
ACADSB_-_124768552.23-P1P2	-0.464894	0.217296	-0.123799
ACADS_+_121163685.23-P1P2	0.0731201	0.420415	0.246768
ACADS_+_121164090.23-P1P2	0.307151	-0.321519	-0.00718416
ACADS_-_121163653.23-P1P2	-0.00608048	-0.577391	-0.291736
ACADS_-_121163657.23-P1P2	0.0641512	-0.411574	-0.173712
ACADS_-_121163671.23-P1P2	-0.140057	0.0341926	-0.0529322
ACADVL_-_7123221.23-P1P2	-0.210989	-0.448257	-0.329623
ACADVL_-_7123283.23-P1P2	-0.0673821	-0.230139	-0.148761
ACADVL_-_7123639.23-P1P2	0.398111	-0.673154	-0.137521
ACADVL_-_7123665.23-P1P2	0.0947319	0.553818	0.324275
ACADVL_-_7123677.23-P1P2	-0.0924698	0.474122	0.190826
ACAN_+_89347139.23-P1P2	0.681557	0.594083	0.63782
ACAN_+_89347148.23-P1P2	-0.125079	0.00105251	-0.0620134
ACAN_+_89347151.23-P1P2	1.92676	-0.494169	0.716295
ACAN_-_89346701.23-P1P2	-0.745833	0.138519	-0.303657
ACAN_-_89347101.23-P1P2	0.129006	0.52345	0.326228
ACAP1_+_7239854.23-P1P2	0.26603	0.671159	0.468594
ACAP1_+_7239956.23-P1P2	0.222961	-0.451595	-0.114317
ACAP1_+_7240320.23-P1P2	-0.410435	-0.762037	-0.586236
ACAP1_-_7239866.23-P1P2	0.168907	0.744715	0.456811
ACAP1_-_7240242.23-P1P2	0.0198691	0.360912	0.19039
ACAP2_+_195163707.23-P1P2	0.188199	-0.376581	-0.0941909
ACAP2_-_195163352.23-P1P2	0.165947	0.0237294	0.0948384
ACAP2_-_195163362.23-P1P2	-0.511982	1.18436	0.33619
ACAP2_-_195163395.23-P1P2	-0.0488103	0.00272219	-0.023044
ACAP2_-_195163655.23-P1P2	-0.0625931	0.20433	0.0708687
ACAP3_+_1243258.23-P1P2	0.470531	-0.4546	0.00796503
ACAP3_+_1243337.23-P1P2	-0.080395	-0.479629	-0.280012
ACAP3_-_1243095.23-P1P2	-0.21744	-0.138793	-0.178116
ACAP3_-_1243221.23-P1P2	0.394338	0.46422	0.429279
ACAP3_-_1243235.23-P1P2	0.279932	0.269339	0.274636
ACAT1_+_107992288.23-P1P2		-3.51582
ACAT1_+_107992310.23-P1P2	0.63071	-0.188245	0.221233
ACAT1_+_107992321.23-P1P2	0.107143	-0.760343	-0.3266
ACAT1_-_107992364.23-P1P2	0.141681	-0.0292352	0.056223
ACAT1_-_107992733.23-P1P2	-0.0880934	-0.0672927	-0.077693
ACAT2_+_160183436.23-P1P2		-0.0775203
ACAT2_+_160183505.23-P1P2	0.236872	-0.206285	0.0152936
ACAT2_-_160183054.23-P1P2	0.604832	-0.282304	0.161264
ACAT2_-_160183095.23-P1P2	-0.00648222	-0.0566652	-0.0315737
ACAT2_-_160183174.23-P1P2	0.156935	0.434229	0.295582
ACBD3_+_226374329.23-P1P2	0.415454	-0.389556	0.0129489
ACBD3_+_226374366.23-P1P2	0.177619	-0.675773	-0.249077
ACBD3_-_226373992.23-P1P2	-0.0335702	0.654893	0.310661
ACBD3_-_226374403.23-P1P2	-0.069653	-0.148105	-0.108879
ACBD3_-_226374411.23-P1P2	-0.405061	-0.443416	-0.424238
ACBD4_+_43210021.23-P2	0.0198691	0.0673808	0.0436249
ACBD4_+_43210042.23-P2	-0.435219	-0.377176	-0.406198
ACBD4_+_43210060.23-P2
ACBD4_+_43210408.23-P2	0.56111	-0.861862	-0.150376
ACBD4_+_43213087.23-P1	0.0162758	-0.336188	-0.159956
ACBD4_+_43213412.23-P1
ACBD4_-_43210055.23-P2	0.142113	-0.112903	0.0146051
ACBD4_-_43213050.23-P1	-0.606672	-1.45188	-1.02927
ACBD4_-_43213072.23-P1	-0.462975	0.309377	-0.0767989
ACBD4_-_43213075.23-P1	-0.203491	-0.411108	-0.307299
ACBD5_+_27529332.23-P1P2	-0.39852	0.032504	-0.183008
ACBD5_+_27529682.23-P1P2	-0.0172018	-0.73016	-0.373681
ACBD5_+_27529701.23-P1P2	-0.456569	-1.17519	-0.81588
ACBD5_+_27529710.23-P1P2	-0.435938	-0.589798	-0.512868
ACBD5_-_27529679.23-P1P2	-0.91615	0.0984228	-0.408864
ACBD6_+_180471319.23-P1P2	-0.142847	-0.0087814	-0.0758143
ACBD6_+_180471354.23-P1P2	0.458542	-0.346252	0.0561449
ACBD6_+_180471617.23-P1P2	0.245542	-0.309115	-0.0317862
ACBD6_-_180471532.23-P1P2	-0.329492	-0.160309	-0.244901
ACBD6_-_180471707.23-P1P2	-0.61699	-0.45069	-0.53384
ACBD7_+_15130520.23-P1P2	-0.476088	-0.289395	-0.382742
ACBD7_+_15130776.23-P1P2	-0.283354	-0.0903315	-0.186843
ACBD7_-_15130379.23-P1P2	0.0246195	0.0150729	0.0198462
ACBD7_-_15130397.23-P1P2	0.0237842	-2.43458	-1.2054
ACBD7_-_15130438.23-P1P2	0.4208	-0.525878	-0.0525391
ACCSL_+_44069616.23-ENST00000378832.1	0.182908	0.0168189	0.0998633
ACCSL_+_44069971.23-ENST00000378832.1	0.0510386	0.0702252	0.0606319
ACCSL_+_44069981.23-ENST00000378832.1	1.40184	0.0821682	0.742006
ACCSL_-_44069582.23-ENST00000378832.1	-0.589179	0.757915	0.084368
ACCSL_-_44069930.23-ENST00000378832.1
ACCS_+_44087946.23-P1P2	0.168192	-0.149804	0.00919416
ACCS_+_44088028.23-P1P2	0.609781	-0.000504165	0.304638
ACCS_+_44088091.23-P1P2	-0.0367144	0.412512	0.187899
ACCS_+_44088215.23-P1P2	0.332348	1.06646	0.699406
ACCS_-_44088090.23-P1P2	0.444367	-0.0401892	0.202089
ACD_+_67693748.23-P1P2	0.0778034	0.0166851	0.0472443
ACD_+_67694124.23-P1P2	-0.330274	-0.568912	-0.449593
ACD_-_67693904.23-P1P2	0.0833856	0.468136	0.275761
ACD_-_67693957.23-P1P2	0.0404165	0.290258	0.165337
ACD_-_67694143.23-P1P2	-0.905574	-0.568823	-0.737198
ACE2_+_15619016.23-P1P2	-0.596802	1.33662	0.369908
ACE2_+_15619087.23-P1P2	-0.243165	-0.0684051	-0.155785
ACE2_-_15618594.23-P1P2	0.322981	-0.170397	0.0762919
ACE2_-_15618975.23-P1P2	0.584221	0.953732	0.768976
ACE2_-_15619013.23-P1P2	-0.0178506	0.502691	0.24242
ACER1_+_6333110.23-P1P2	0.157554	-0.338483	-0.0904648
ACER1_+_6333137.23-P1P2	0.187746	0.242452	0.215099
ACER1_+_6333164.23-P1P2	0.566264	-0.31996	0.123152
ACER1_-_6333545.23-P1P2	-0.0791409	-1.16529	-0.622215
ACER1_-_6333558.23-P1P2	0.640237	0.18271	0.411474
ACER2_+_19409007.23-P1P2	0.281027	0.528799	0.404913
ACER2_+_19409248.23-P1P2	-0.334506	0.625431	0.145463
ACER2_+_19409376.23-P1P2	-0.356363	-0.505978	-0.431171
ACER2_+_19409383.23-P1P2	0.0944584	0.997907	0.546183
ACER2_-_19409474.23-P1P2	0.220116	0.866159	0.543137
ACER3_+_76571969.23-P1P2	-0.136295	-0.496334	-0.316314
ACER3_-_76571978.23-P1P2	-0.321168	-0.532542	-0.426855
ACER3_-_76572000.23-P1P2	-0.00125419	0.88421	0.441478
ACER3_-_76572003.23-P1P2	-0.165075	-0.257022	-0.211049
ACER3_-_76572404.23-P1P2	0.109176	-0.539497	-0.215161
ACE_+_61554448.23-P1	0.124684	0.337517	0.231101
ACE_+_61554829.23-P1	-0.164971	0.0363733	-0.0642986
ACE_+_61562272.23-P2	0.582052	0.0750262	0.328539
ACE_+_61562293.23-P2	0.0450226	2.74816	1.39659
ACE_-_61554428.23-P1	0.184723	0.844641	0.514682
ACE_-_61554458.23-P1	0.123967	0.322491	0.223229
ACE_-_61554461.23-P1	0.387983	0.00935154	0.198667
ACE_-_61562238.23-P2	-0.101283	-0.335305	-0.218294
ACE_-_61562443.23-P2	-0.58028	-0.642131	-0.611205
ACE_-_61562661.23-P2	-0.195299	-0.263885	-0.229592
ACHE_+_100493456.23-P1	-0.0674646	-0.151074	-0.109269
ACHE_+_100493473.23-P1	-0.191387	-1.50583	-0.84861
ACHE_+_100494559.23-P2	0.320556	-0.202708	0.0589238
ACHE_+_100494570.23-P2	-0.142612	0.0203612	-0.0611254
ACHE_-_100493122.23-P1	-0.132134	-1.36238	-0.747257
ACHE_-_100493427.23-P1	-0.226461	-0.17932	-0.202891
ACHE_-_100493486.23-P1	0.0598355	-0.0363124	0.0117616
ACHE_-_100494233.23-P2	-0.0620556	-0.202367	-0.132211
ACHE_-_100494236.23-P2	0.362506	-0.967068	-0.302281
ACHE_-_100494578.23-P2	0.0394858	0.0536576	0.0465717
ACIN1_+_23564314.23-P1	-0.100142	0.641232	0.270545
ACIN1_-_23540292.23-P2	0.180516	-0.677397	-0.24844
ACIN1_-_23540722.23-P2	-0.316025	-0.276202	-0.296113
ACIN1_-_23540730.23-P2	-0.511627	-1.23063	-0.871131
ACIN1_-_23540744.23-P2	0.362889	-0.308015	0.0274368
ACIN1_-_23540756.23-P2	-0.36638	0.700398	0.167009
ACIN1_-_23563847.23-P1	0.428509	-0.312397	0.0580562
ACIN1_-_23563913.23-P1	-0.0468488	0.0393664	-0.0037412
ACIN1_-_23564262.23-P1	0.554112	-0.315691	0.119211
ACIN1_-_23564284.23-P1	0.0532553	-0.478411	-0.212578
ACKR2_+_42850956.23-P1P2	0.209382	1.25972	0.734552
ACKR2_-_42850976.23-P1P2	-0.45812	0.287205	-0.0854576
ACKR2_-_42850992.23-P1P2	0.187135	0.313965	0.25055
ACKR2_-_42851020.23-P1P2	0.182452	0.195587	0.189019
ACKR2_-_42851479.23-P1P2	0.793329	-0.0541398	0.369594
ACKR3_+_237476473.23-P2	0.379765	-0.125675	0.127045
ACKR3_+_237476822.23-P2	-0.47711	-0.297609	-0.387359
ACKR3_+_237478500.23-P1	-0.337791	-0.197106	-0.267448
ACKR3_+_237478916.23-P1	0.0445312	-1.29576	-0.625613
ACKR3_+_237478950.23-P1	0.0857348	0.368413	0.227074
ACKR3_-_237476493.23-P2	-0.115204	0.737157	0.310976
ACKR3_-_237476505.23-P2	-0.329738	-0.551769	-0.440754
ACKR3_-_237476900.23-P2	0.316034	0.379418	0.347726
ACKR3_-_237478578.23-P1	-0.446069	0.346841	-0.0496139
ACKR3_-_237478610.23-P1	0.5195	-0.233697	0.142901
ACKR4_+_132316377.23-P1P2	0.309135	0.613459	0.461297
ACKR4_-_132316111.23-P1P2	-0.0553053	0.546943	0.245819
ACKR4_-_132316167.23-P1P2	-0.0625931
ACKR4_-_132316171.23-P1P2	0.673003	0.815159	0.744081
ACKR4_-_132316525.23-P1P2	-0.346057	0.442552	0.0482475
ACLY_+_40074807.23-P1P2	0.571512	-0.226181	0.172665
ACLY_+_40075121.23-P1P2	-0.823503	0.201825	-0.310839
ACLY_-_40074817.23-P1P2	0.232079	-0.609942	-0.188931
ACLY_-_40075090.23-P1P2	-0.453694	-0.0106762	-0.232185
ACLY_-_40075227.23-P1P2	-0.91038	-2.11883	-1.51461
ACMSD_+_135596183.23-P1P2	-0.0173295	-0.588374	-0.302852
ACMSD_-_135596123.23-P1P2	0.204078	0.255278	0.229678
ACMSD_-_135596200.23-P1P2	0.231725	0.29117	0.261448
ACMSD_-_135596354.23-P1P2	-0.721768	-0.291102	-0.506435
ACMSD_-_135596438.23-P1P2	-0.617017	-0.295938	-0.456477
ACN9_+_96747104.23-P1P2	0.0593975	-0.10584	-0.0232211
ACN9_+_96747240.23-P1P2	0.082365	-0.380249	-0.148942
ACN9_+_96747363.23-P1P2	-0.419621	-0.472028	-0.445825
ACN9_-_96747046.23-P1P2	0.0183035	-0.0772096	-0.029453
ACN9_-_96747065.23-P1P2	-0.0430451	0.961203	0.459079
ACO1_+_32384680.23-P1P2	-0.129737	-0.503086	-0.316412
ACO1_+_32385057.23-P1P2	0.503404	0.337775	0.420589
ACO1_-_32384733.23-P1P2	0.215594	-0.36632	-0.075363
ACO1_-_32385047.23-P1P2	0.028521	-0.049215	-0.010347
ACO1_-_32385064.23-P1P2	0.196815	0.0783637	0.137589
ACO2_+_41865203.23-P1P2	-0.741889	-1.4219	-1.08189
ACO2_+_41865228.23-P1P2	-0.388102	-0.0488061	-0.218454
ACO2_+_41865345.23-P1P2	-0.776598	1.05239	0.137896
ACO2_-_41865209.23-P1P2	-0.227503	-0.733071	-0.480287
ACO2_-_41865534.23-P1P2	0.206282	0.459767	0.333025
ACOT11_+_55007947.23-P2	0.0425567	-0.0603683	-0.00890581
ACOT11_+_55007963.23-P2	-0.285939	0.0300657	-0.127937
ACOT11_+_55008406.23-P2	-0.395168	-0.0467976	-0.220983
ACOT11_+_55013888.23-P1	0.383364	1.12062	0.75199
ACOT11_+_55013964.23-P1	0.520959	1.66626	1.09361
ACOT11_+_55013970.23-P1	-0.428721	0.548697	0.0599878
ACOT11_-_55008004.23-P2	0.235786	-0.595551	-0.179883
ACOT11_-_55008376.23-P2	0.148254	0.751029	0.449641
ACOT11_-_55013950.23-P1	-0.372661	-0.696346	-0.534504
ACOT11_-_55014234.23-P1	-1.23915	-0.0264482	-0.6328
ACOT12_+_80689628.23-P1P2	0.0556842	0.373595	0.21464
ACOT12_+_80689672.23-P1P2	0.0566558	0.289846	0.173251
ACOT12_+_80689929.23-P1P2	-0.109414	0.206426	0.0485062
ACOT12_-_80689574.23-P1P2	-0.395168	0.209527	-0.0928206
ACOT12_-_80689897.23-P1P2	-0.114085	0.605639	0.245777
ACOT13_+_24667341.23-P1P2	0.122366	0.381491	0.251929
ACOT13_-_24667329.23-P1P2	0.0333046	0.351938	0.192621
ACOT13_-_24667371.23-P1P2	-0.227994	0.369106	0.070556
ACOT13_-_24667386.23-P1P2	-1.19103	-1.33323	-1.26213
ACOT13_-_24667473.23-P1P2	-0.407092	0.882105	0.237507
ACOT1_+_74003818.23-P1P2	0.323187	0.172623	0.247905
ACOT1_+_74003843.23-P1P2	0.117206	0.424949	0.271078
ACOT1_+_74004100.23-P1P2	-0.128083	0.123625	-0.00222924
ACOT1_-_74004062.23-P1P2	-0.0386985	0.192748	0.0770248
ACOT1_-_74004076.23-P1P2	0.104858	0.143517	0.124188
ACOT2_+_74035740.23-P1P2	0.437205	-0.428853	0.00417579
ACOT2_+_74035970.23-P1P2	0.514799	1.651	1.0829
ACOT2_+_74036024.23-P1P2	-0.220265	-0.962126	-0.591195
ACOT2_-_74036051.23-P1P2	0.45521	0.34747	0.40134
ACOT2_-_74036501.23-P1P2	-0.100754	0.524644	0.211945
ACOT4_+_74058635.23-P1P2	-0.313067	0.338993	0.0129628
ACOT4_+_74058647.23-P1P2	0.123942	0.00609154	0.0650166
ACOT4_+_74058910.23-P1P2	-0.238167	0.226711	-0.00572777
ACOT4_+_74058918.23-P1P2	-0.0571719	0.837691	0.390259
ACOT4_-_74059268.23-P1P2	0.188629	-0.0163757	0.0861268
ACOT6_+_74077704.23-P1P2	-0.118147	-0.142783	-0.130465
ACOT6_+_74077926.23-P1P2	0.5068	1.42598	0.96639
ACOT6_+_74078053.23-P1P2	-0.172557	0.25845	0.0429466
ACOT6_-_74077984.23-P1P2	0.233105	0.516186	0.374646
ACOT6_-_74078059.23-P1P2	0.121749	0.546592	0.33417
ACOT7_+_6453356.23-P1P2	0.234156	0.00750218	0.120829
ACOT7_-_6453334.23-P1P2	0.560313	0.00048096	0.280397
ACOT7_-_6453369.23-P1P2	0.28946	-0.103146	0.0931568
ACOT7_-_6453388.23-P1P2	0.408218	-0.203353	0.102433
ACOT7_-_6453406.23-P1P2	0.260708	0.0831236	0.171916
ACOT8_+_44485553.23-P1P2	0.282053	-0.199733	0.0411596
ACOT8_+_44486016.23-P1P2	-0.015107	-0.456785	-0.235946
ACOT8_-_44485597.23-P1P2	0.412187	0.179379	0.295783
ACOT8_-_44485992.23-P1P2	-0.301603	-0.707387	-0.504495
ACOT8_-_44486001.23-P1P2	-0.399	0.081421	-0.15879
ACOT9_+_23761133.23-P1P2	-0.180976	-0.456807	-0.318892
ACOT9_+_23761350.23-P1P2	-0.372085	-1.02248	-0.697285
ACOT9_+_23761360.23-P1P2	0.521811	1.01469	0.768251
ACOT9_-_23761316.23-P1P2	0.115856	-0.671666	-0.277905
ACOT9_-_23761394.23-P1P2	-0.40368	0.0943131	-0.154683
ACOX1_+_73975227.23-P1P2	-0.0548283	-0.291698	-0.173263
ACOX1_-_73975169.23-P1P2	-0.207235	0.000846862	-0.103194
ACOX1_-_73975193.23-P1P2	0.0702008	-0.239132	-0.0844658
ACOX1_-_73975196.23-P1P2	0.242262	0.0852438	0.163753
ACOX1_-_73975245.23-P1P2	0.0140868	-0.102379	-0.044146
ACOX2_+_58512428.23-P2	-0.165687	-0.673471	-0.419579
ACOX2_+_58512441.23-P2	-0.395168	0.271762	-0.0617032
ACOX2_+_58522520.23-P1	-0.38555	-0.519717	-0.452634
ACOX2_+_58522852.23-P1	0.00686644	-0.206907	-0.10002
ACOX2_+_58522860.23-P1	0.118647	-0.791772	-0.336562
ACOX2_+_58522888.23-P1	0.591596	1.08217	0.836882
ACOX2_+_58522893.23-P1	0.135071	0.933014	0.534042
ACOX2_-_58512038.23-P2	-0.182394	-0.101037	-0.141716
ACOX2_-_58512043.23-P2	0.436378	0.362081	0.39923
ACOX2_-_58512435.23-P2	-0.15915	-0.0851537	-0.122152
ACOX3_+_8430113.23-P1	-0.0826169	0.656892	0.287138
ACOX3_+_8430140.23-P1	0.0899952	-0.450034	-0.180019
ACOX3_+_8442373.23-P2	-0.325121	0.613998	0.144438
ACOX3_+_8442383.23-P2	-0.464633	-0.115858	-0.290246
ACOX3_+_8442467.23-P2	-0.217435	-0.209244	-0.21334
ACOX3_-_8430094.23-P1	-0.00267346	-0.570616	-0.286645
ACOX3_-_8430121.23-P1	0.35315	-0.354397	-0.000623698
ACOX3_-_8430129.23-P1	-0.0969446	0.41375	0.158402
ACOX3_-_8442419.23-P2	-0.115676	1.09303	0.488678
ACOX3_-_8442435.23-P2	0.114809	0.0354118	0.0751106
ACOXL_+_111490271.23-P1P2	-0.0882376	0.375873	0.143817
ACOXL_+_111490547.23-P1P2	0.295049	0.264275	0.279662
ACOXL_+_111490560.23-P1P2	0.12932	-0.123779	0.00277041
ACOXL_+_111490595.23-P1P2	-0.135301	-0.0171049	-0.0762031
ACOXL_-_111490612.23-P1P2	-0.714768	-0.185745	-0.450256
ACP1_+_264980.23-P1P2	0.259084	-0.0867748	0.0861548
ACP1_+_265303.23-P1P2	-0.748805	0.170116	-0.289345
ACP1_-_264967.23-P1P2	-0.264355	0.298272	0.0169585
ACP1_-_264970.23-P1P2	-0.540285	0.772203	0.115959
ACP1_-_265107.23-P1P2	0.550212	1.3186	0.934408
ACP2_+_47270320.23-P1P2	-0.397393	-0.376574	-0.386983
ACP2_+_47270332.23-P1P2	-2.07699	-2.7038	-2.39039
ACP2_-_47269915.23-P1P2	0.271932	-0.773493	-0.25078
ACP2_-_47269958.23-P1P2	0.278331	0.114955	0.196643
ACP2_-_47270385.23-P1P2	0.164445	-0.147366	0.00853922
ACP5_+_11688472.23-P1	-1.05813	0.175155	-0.441489
ACP5_-_11688086.23-P1	-0.286836	0.284179	-0.00132827
ACP5_-_11688414.23-P1	0.349752	-0.689154	-0.169701
ACP5_-_11688437.23-P1	0.168276	0.0154022	0.0918389
ACP5_-_11688455.23-P1	0.188688	0.3822	0.285444
ACP5_-_11689356.23-P2	-0.434697	-0.118999	-0.276848
ACP5_-_11689724.23-P2	0.085988	-0.160593	-0.0373027
ACP5_-_11689727.23-P2	0.087629	-0.385565	-0.148968
ACP5_-_11689744.23-P2	0.0569823	0.0702252	0.0636037
ACP5_-_11689771.23-P2	-0.00136473	0.0802492	0.0394423
ACP6_+_147141956.23-P1P2	-0.259924	0.11351	-0.0732072
ACP6_+_147142159.23-P1P2	-0.166544	-1.47835	-0.822447
ACP6_-_147142348.23-P1P2	0.249248	-0.0864699	0.081389
ACP6_-_147142356.23-P1P2	-0.124521	1.00225	0.438866
ACP6_-_147142393.23-P1P2	-0.103513	0.222704	0.0595954
ACPL2_+_140950942.23-P1P2	0.0394839	0.620869	0.330177
ACPL2_+_140950963.23-P1P2
ACPL2_+_140951037.23-P1P2	-0.347074	6.21559	2.93426
ACPL2_+_140951203.23-P1P2	-0.254337	0.0105861	-0.121876
ACPL2_-_140950647.23-P1P2	-0.412242	0.212474	-0.0998838
ACPP_+_132036268.23-P1P2	-0.0384576	0.346632	0.154087
ACPP_+_132036293.23-P1P2	0.158057	0.429453	0.293755
ACPP_+_132036338.23-P1P2	-0.134044	0.100905	-0.0165694
ACPP_+_132036504.23-P1P2	-0.887565	0.338963	-0.274301
ACPP_+_132036703.23-P1P2	0.191968	0.0974511	0.14471
ACPT_+_51293697.23-ENST00000270593.1	0.376067	-0.586289	-0.105111
ACPT_+_51293761.23-ENST00000270593.1	0.292388	0.181869	0.237128
ACPT_+_51294074.23-ENST00000270593.1	0.163396	7.64405	3.90372
ACPT_-_51293910.23-ENST00000270593.1	0.373416	0.00845856	0.190937
ACPT_-_51294122.23-ENST00000270593.1	-0.22929	0.474122	0.122416
ACRBP_+_6756555.23-P1P2	-0.423003	0.615888	0.0964428
ACRBP_+_6756569.23-P1P2	0.44179	0.0706263	0.256208
ACRBP_+_6756572.23-P1P2	0.120968	-0.331659	-0.105345
ACRBP_-_6756126.23-P1P2	-0.42759	0.465217	0.0188134
ACRBP_-_6756147.23-P1P2	0.134512	-0.706943	-0.286216
ACRC_-_70797923.23-P1P2	-0.677089	0.549487	-0.0638006
ACRC_-_70798359.23-P1P2	0.156758	0.413905	0.285331
ACRC_-_70798376.23-P1P2	-0.366935	0.256531	-0.055202
ACRC_-_70798717.23-P1P2	-0.332433	-1.47277	-0.9026
ACRC_-_70798784.23-P1P2	0.0372362	0.0666062	0.0519212
ACRV1_+_125550253.23-P1P2	-0.102542	0.284808	0.0911329
ACRV1_+_125550420.23-P1P2	0.073736	-0.363027	-0.144646
ACRV1_+_125550697.23-P1P2	0.124515	0.416139	0.270327
ACRV1_-_125550324.23-P1P2	-0.00240781	0.31951	0.158551
ACRV1_-_125550695.23-P1P2	-1.0568	-0.127328	-0.592065
ACR_+_51177061.23-P1P2	-0.0777622	-0.13668	-0.107221
ACR_+_51177099.23-P1P2	0.154026	0.0224262	0.0882261
ACR_-_51176666.23-P1P2	0.679196	0.586714	0.632955
ACR_-_51176714.23-P1P2	0.400942	0.254156	0.327549
ACR_-_51176829.23-P1P2	-0.2973	-0.295179	-0.296239
ACSBG1_+_78526472.23-P1P2	-0.574139	0.246972	-0.163583
ACSBG1_+_78526497.23-P1P2	0.461637	-0.044453	0.208592
ACSBG1_+_78526814.23-P1P2	0.00661301	-0.0535072	-0.0234471
ACSBG1_+_78526846.23-P1P2	-0.0136056	0.948962	0.467678
ACSBG1_-_78526810.23-P1P2	-0.285291	-0.169941	-0.227616
ACSBG2_+_6135737.23-P1P2	-0.419691	-0.400347	-0.410019
ACSBG2_-_6135670.23-P1P2	-0.269638	0.230763	-0.0194372
ACSBG2_-_6135684.23-P1P2	-0.557202	-0.293278	-0.42524
ACSBG2_-_6135704.23-P1P2	-0.0459687	-0.298138	-0.172054
ACSBG2_-_6135770.23-P1P2	-0.597292	0.435569	-0.0808617
ACSF2_+_48503620.23-P1P2	0.0929326	-0.204572	-0.0558198
ACSF2_+_48503830.23-P1P2	0.593093	-0.44036	0.0763665
ACSF2_-_48503625.23-P1P2	-0.680571	-0.0451831	-0.362877
ACSF2_-_48503638.23-P1P2	-0.0444116	-1.38745	-0.715932
ACSF2_-_48503858.23-P1P2	-0.508697	0.53776	0.0145315
ACSF3_+_89160267.23-P1P2	0.358733	-0.217547	0.0705928
ACSF3_+_89160393.23-P1P2	0.252429	0.025954	0.139191
ACSF3_+_89160580.23-P1P2	0.988807	-1.15593	-0.0835606
ACSF3_-_89160263.23-P1P2	-0.11506	0.531025	0.207982
ACSF3_-_89160302.23-P1P2	0.168445	0.41181	0.290127
ACSL1_+_185746700.23-P1P2	0.278538	-0.738684	-0.230073
ACSL1_+_185747071.23-P1P2	0.277257	0.771864	0.524561
ACSL1_+_185747074.23-P1P2	-0.0754114	-0.117413	-0.0964122
ACSL1_+_185747085.23-P1P2	0.15351	0.294165	0.223837
ACSL1_-_185746686.23-P1P2	-0.324779	-0.131247	-0.228013
ACSL3_+_223725692.23-P1P2	0.885384	-0.154562	0.365411
ACSL3_+_223726215.23-P1P2	-0.0522807	-0.607447	-0.329864
ACSL3_-_223725802.23-P1P2	0.230436	-0.347217	-0.0583905
ACSL3_-_223725834.23-P1P2	-0.0190199	0.24742	0.1142
ACSL3_-_223726162.23-P1P2	0.24858	0.205227	0.226904
ACSL4_+_108976382.23-P1P2	-0.40466	-0.187622	-0.296141
ACSL4_-_108976096.23-P1P2	0.40814	-0.326163	0.0409885
ACSL4_-_108976106.23-P1P2	0.384706	-0.0787435	0.152981
ACSL4_-_108976456.23-P1P2	0.158859	-0.326778	-0.0839592
ACSL4_-_108976463.23-P1P2	0.138189	0.0258167	0.0820029
ACSL5_+_114136352.23-P1	0.331568	0.102357	0.216963
ACSL5_+_114136372.23-P1	-0.388535	-1.76133	-1.07493
ACSL5_-_114133923.23-P2	-0.105226	0.0690984	-0.0180638
ACSL5_-_114133956.23-P2	0.25467	-0.223892	0.0153887
ACSL5_-_114133986.23-P2	0.514536	0.0492368	0.281887
ACSL5_-_114134322.23-P2	0.149909	0.395751	0.27283
ACSL5_-_114134410.23-P2	-0.146781	-0.0799611	-0.113371
ACSL5_-_114136013.23-P1	0.412187	-0.810607	-0.19921
ACSL5_-_114136040.23-P1	0.582558	-0.452629	0.0649645
ACSL5_-_114136407.23-P1	0.0292474	0.329732	0.17949
ACSL6_+_131310427.23-P2	0.314752	-1.07373	-0.379487
ACSL6_+_131346969.23-P1	0.000240299	-0.117844	-0.0588017
ACSL6_+_131347320.23-P1	-0.173287	-0.189051	-0.181169
ACSL6_+_131347346.23-P1	0.0381629	0.338087	0.188125
ACSL6_-_131310249.23-P2	0.00712598	-0.0941616	-0.0435178
ACSL6_-_131310298.23-P2	0.065541	-0.494545	-0.214502
ACSL6_-_131310302.23-P2	-0.473171	0.297573	-0.0877991
ACSL6_-_131310682.23-P2	0.171244	-0.481484	-0.15512
ACSL6_-_131347379.23-P1	0.358136	0.299415	0.328775
ACSL6_-_131347437.23-P1	-0.26094	0.791463	0.265261
ACSM1_+_20686984.23-P1P2	-0.262115	-0.0603506	-0.161233
ACSM1_+_20687058.23-P1P2	0.214346	0.185899	0.200123
ACSM1_-_20687024.23-P1P2	0.0220369	-0.394088	-0.186026
ACSM1_-_20687076.23-P1P2	-0.750519	0.312877	-0.218821
ACSM1_-_20687521.23-P1P2	0.124905	1.1324	0.628653
ACSM2A_-_20462920.23-P1P2	-1.72532	1.36519	-0.180065
ACSM2A_-_20462957.23-P1P2	-0.385557	0.512743	0.0635933
ACSM2A_-_20463169.23-P1P2	-0.0278539	-0.441441	-0.234647
ACSM2A_-_20463214.23-P1P2	0.360792	0.0529637	0.206878
ACSM2A_-_20463283.23-P1P2	-0.587813	-0.343675	-0.465744
ACSM2B_+_20587244.23-P1P2	-0.222332	0.0608073	-0.0807623
ACSM2B_+_20587247.23-P1P2	-0.752066	-0.0991349	-0.425601
ACSM2B_+_20587316.23-P1P2	0.360792	0.0529637	0.206878
ACSM2B_+_20587361.23-P1P2	-0.0278539	-0.441441	-0.234647
ACSM2B_+_20587573.23-P1P2	-0.385557	0.512743	0.0635933
ACSM3_+_20775307.23-P1P2	-0.124657	-0.309768	-0.217213
ACSM3_+_20775331.23-P1P2	-0.371152	0.279452	-0.0458496
ACSM3_+_20775412.23-P1P2	0.0602834	1.07732	0.568804
ACSM3_-_20775380.23-P1P2	-0.313074	-0.432574	-0.372824
ACSM3_-_20775771.23-P1P2	-0.153264	-0.40143	-0.277347
ACSM4_+_7456947.23-ENST00000399422.4	0.0498638	0.465217	0.25754
ACSM4_+_7457146.23-ENST00000399422.4	-0.380669	-2.77381	-1.57724
ACSM4_+_7457164.23-ENST00000399422.4	0.248198	0.0796655	0.163932
ACSM4_+_7457340.23-ENST00000399422.4	-0.927182	0.245551	-0.340815
ACSM4_+_7457345.23-ENST00000399422.4	-0.17032	1.53302	0.681348
ACSM5_-_20420881.23-P1P2	-0.0627518	-0.095116	-0.0789339
ACSM5_-_20421144.23-P1P2	0.339411	-0.0526614	0.143375
ACSM5_-_20421170.23-P1P2	-0.203415	-0.29776	-0.250587
ACSM5_-_20421270.23-P1P2	0.0755056	0.180661	0.128083
ACSM5_-_20421315.23-P1P2	0.126993	0.341331	0.234162
ACSS1_+_25038329.23-P1P2	-0.283082	0.456463	0.0866906
ACSS1_+_25038734.23-P1P2	0.286973	0.116695	0.201834
ACSS1_+_25038767.23-P1P2	-0.0290405	-0.193896	-0.111468
ACSS1_-_25038359.23-P1P2	-0.135817	-0.392366	-0.264091
ACSS1_-_25038372.23-P1P2	0.13023	0.352444	0.241337
ACSS2_+_33464457.23-P1P2	-0.10274	0.694478	0.295869
ACSS2_-_33464420.23-P1P2	-0.114729	-0.0432017	-0.0789655
ACSS2_-_33464423.23-P1P2	0.1845	-0.101021	0.0417392
ACSS2_-_33464453.23-P1P2	0.0653121	-1.49731	-0.715998
ACSS2_-_33464808.23-P1P2	0.384481	0.533016	0.458749
ACSS3_+_81471956.23-P1P2	-1.24567	-0.153249	-0.699458
ACSS3_-_81471886.23-P1P2	0.0794579	-0.180611	-0.0505764
ACSS3_-_81471913.23-P1P2	0.217808	0.262476	0.240142
ACSS3_-_81472068.23-P1P2	-0.459109	-0.512822	-0.485965
ACSS3_-_81472074.23-P1P2	-0.0353011	-0.0964851	-0.0658931
ACTA1_+_229568301.23-P2	0.0956765	0.0328851	0.0642808
ACTA1_+_229569744.23-P1	-0.401118	1.3092	0.45404
ACTA1_-_229568328.23-P2	0.174197	0.0372252	0.105711
ACTA1_-_229568723.23-P2	-0.312902	-0.437628	-0.375265
ACTA1_-_229568745.23-P2	0.0908639	-0.282864	-0.096
ACTA1_-_229568779.23-P2	-0.136566	-0.313725	-0.225145
ACTA1_-_229569627.23-P1	-0.12547	0.522652	0.198591
ACTA1_-_229569754.23-P1	0.703367	-0.227339	0.238014
ACTA1_-_229569824.23-P1	0.612485	0.657893	0.635189
ACTA1_-_229569839.23-P1	-0.0274902	-0.548246	-0.287868
ACTA2_+_90712275.23-P1	-0.0214899	-0.536525	-0.279008
ACTA2_+_90712443.23-P1	-0.0351249	0.0961937	0.0305344
ACTA2_+_90712479.23-P1	0.260091	-0.498726	-0.119318
ACTA2_+_90750678.23-P2	-0.464554	-0.556701	-0.510628
ACTA2_+_90750694.23-P2	-0.0983345	-0.0929185	-0.0956265
ACTA2_+_90751072.23-P2	0.265256	-0.293587	-0.0141657
ACTA2_-_90712449.23-P1	-0.105662	-0.212352	-0.159007
ACTA2_-_90712506.23-P1	-0.0842393	0.193174	0.0544675
ACTA2_-_90751052.23-P2	-1.09897	-0.18299	-0.640979
ACTA2_-_90751066.23-P2	0.742789	1.09797	0.920381
ACTBL2_+_56778209.23-P1P2	-0.0751781	0.47573	0.200276
ACTBL2_+_56778273.23-P1P2	0.0198691	-0.197177	-0.0886537
ACTBL2_+_56778359.23-P1P2	0.270931	-0.00361217	0.133659
ACTBL2_-_56778219.23-P1P2	-0.384521	0.206017	-0.0892522
ACTBL2_-_56778661.23-P1P2	0.46748	0.127336	0.297408
ACTB_+_5569721.23-P1P2	-0.273178	-0.522056	-0.397617
ACTB_+_5570130.23-P1P2	0.0878101	-0.2761	-0.0941447
ACTB_-_5568781.23-P1P2	0.675653	-0.347674	0.163989
ACTB_-_5570006.23-P1P2	0.111518	0.386107	0.248813
ACTB_-_5570191.23-P1P2	-0.501908	-0.0984566	-0.300182
ACTC1_+_35087479.23-P1P2	0.207239	0.227962	0.2176
ACTC1_-_35087222.23-P1P2	-0.369016	-0.149835	-0.259425
ACTC1_-_35087295.23-P1P2	-0.117634	-0.122055	-0.119845
ACTC1_-_35087685.23-P1P2	0.128018	-0.428755	-0.150369
ACTC1_-_35087711.23-P1P2	-0.0156921	0.169114	0.0767107
ACTG1_-_79479746.23-P1P2	-0.364274	0.233434	-0.0654203
ACTG1_-_79479777.23-P1P2	0.477217	-0.857184	-0.189983
ACTG1_-_79479780.23-P1P2	-0.523955	-0.240817	-0.382386
ACTG1_-_79479785.23-P1P2	-0.464516	-1.14459	-0.804553
ACTG1_-_79479816.23-P1P2	-0.0306388	-0.340523	-0.185581
ACTG2_+_74120163.23-P1	-0.0651515	-0.0784189	-0.0717852
ACTG2_+_74120172.23-P1	-0.0603012	0.413093	0.176396
ACTG2_+_74120202.23-P1	0.279218	0.606659	0.442939
ACTG2_+_74128454.23-P2	0.162521	-0.156721	0.00290022
ACTG2_+_74128598.23-P2	0.0198691	-0.285927	-0.133029
ACTG2_-_74120192.23-P1	-0.189812	0.527782	0.168985
ACTG2_-_74120376.23-P1	0.0752121	-0.608455	-0.266622
ACTG2_-_74128450.23-P2	0.071668	0.755354	0.413511
ACTG2_-_74128624.23-P2	0.0644744	0.372058	0.218266
ACTG2_-_74128769.23-P2	-0.0142198	-0.233697	-0.123958
ACTL10_+_32254796.23-P1P2	0.0811221	0.72315	0.402136
ACTL10_-_32254768.23-P1P2	0.334111	-0.883663	-0.274776
ACTL10_-_32254788.23-P1P2	-0.302786	-0.257718	-0.280252
ACTL10_-_32254809.23-P1P2	-0.014308	0.068658	0.027175
ACTL10_-_32254824.23-P1P2	-0.0956081	0.54953	0.226961
ACTL6A_+_179280744.23-P1P2	-0.570563	-0.795727	-0.683145
ACTL6A_+_179280755.23-P1P2	0.419992	1.12182	0.770906
ACTL6A_+_179280849.23-P1P2	0.033501	-0.85987	-0.413184
ACTL6A_-_179280784.23-P1P2	-0.295227	0.0981542	-0.0985364
ACTL6A_-_179280860.23-P1P2	0.98468	-0.379285	0.302697
ACTL6B_+_100253966.23-P1P2	0.246623	0.710489	0.478556
ACTL6B_+_100253969.23-P1P2	-0.0318459	1.73072	0.849436
ACTL6B_+_100254000.23-P1P2	-0.166947	-0.722651	-0.444799
ACTL6B_-_100254007.23-P1P2	0.0464193	-0.0382126	0.00410335
ACTL6B_-_100254010.23-P1P2	0.361103	-0.453122	-0.0460094
ACTL7A_+_111624526.23-P1P2	-0.395168	6.93355	3.26919
ACTL7A_-_111624563.23-P1P2	0.313436	0.00870078	0.161069
ACTL7A_-_111624608.23-P1P2	-0.121603	2.32498	1.10169
ACTL7A_-_111624654.23-P1P2	-0.132134	-0.88676	-0.509447
ACTL7A_-_111624958.23-P1P2	0.0564663	-0.0334815	0.0114924
ACTL7B_+_111617819.23-P1P2	-0.000196517	-0.0206426	-0.0104195
ACTL7B_+_111617857.23-P1P2	0.438236	-0.256271	0.0909827
ACTL7B_+_111618198.23-P1P2	0.195187	0.515111	0.355149
ACTL7B_-_111618185.23-P1P2	-0.491384	0.0524454	-0.219469
ACTL7B_-_111618259.23-P1P2	-0.42201	0.718767	0.148379
ACTL8_+_18081845.23-P1P2	-0.109211	-0.730516	-0.419863
ACTL8_+_18081855.23-P1P2	0.289004	-0.242987	0.0230083
ACTL8_-_18081836.23-P1P2	-0.208572	-0.0714661	-0.140019
ACTL8_-_18081842.23-P1P2	-0.34506	-0.198412	-0.271736
ACTL8_-_18081895.23-P1P2	0.533603	-0.000181318	0.266711
ACTL9_+_8808720.23-P1P2	0.0874324	-0.660457	-0.286512
ACTL9_+_8808755.23-P1P2	0.0106506	-0.362218	-0.175784
ACTL9_+_8808881.23-P1P2	0.608416	0.511116	0.559766
ACTL9_-_8808643.23-P1P2	0.750131	2.01115	1.38064
ACTL9_-_8809073.23-P1P2	0.628629	0.548789	0.588709
ACTN1_+_69445571.23-P1P2	0.0947976	-0.500016	-0.202609
ACTN1_-_69445619.23-P1P2	-0.0984509	-0.41924	-0.258845
ACTN1_-_69445944.23-P1P2	0.389981	0.744307	0.567144
ACTN1_-_69445956.23-P1P2	0.427255	-0.475167	-0.0239559
ACTN1_-_69446029.23-P1P2	-0.39777	0.264875	-0.0664476
ACTN2_+_236849796.23-P1P2	-0.731218	0.653092	-0.0390627
ACTN2_+_236849840.23-P1P2	0.044836	-0.311859	-0.133512
ACTN2_+_236849897.23-P1P2	-0.496043	-0.27125	-0.383647
ACTN2_-_236849849.23-P1P2	0.168071	0.960367	0.564219
ACTN2_-_236850209.23-P1P2	0.177791	0.84251	0.51015
ACTN3_+_66313715.23-P1P2	-0.373473	-0.86277	-0.618122
ACTN3_+_66313730.23-P1P2	0.169203	0.317721	0.243462
ACTN3_+_66313881.23-P1P2	0.0529515	0.214255	0.133603
ACTN3_-_66313676.23-P1P2	-0.108864	-0.0165684	-0.0627163
ACTN3_-_66314441.23-P1P2	-0.108155	-0.0472823	-0.0777187
ACTN4_-_39138303.23-P1P2	0.0348973	-0.802033	-0.383568
ACTN4_-_39138358.23-P1P2	0.48988	0.860277	0.675079
ACTN4_-_39138687.23-P1P2	0.0409904	0.576673	0.308831
ACTN4_-_39138723.23-P1P2	0.540343	0.577216	0.558779
ACTN4_-_39138727.23-P1P2	-0.354811	1.36378	0.504486
ACTR10_+_58666878.23-P1P2	0.31077	-2.17441	-0.931818
ACTR10_+_58666892.23-P1P2	-0.345659	0.157648	-0.0940054
ACTR10_+_58666925.23-P1P2	-0.132134	-0.562683	-0.347409
ACTR10_+_58666938.23-P1P2	-0.420524	0.936342	0.257909
ACTR10_+_58667079.23-P1P2	0.28529	-0.638941	-0.176825
ACTR1A_+_104262452.23-P1P2	0.352066	0.217112	0.284589
ACTR1A_+_104262461.23-P1P2	0.107712	-0.0377057	0.0350034
ACTR1A_-_104261998.23-P1P2	-0.515463	0.112743	-0.20136
ACTR1A_-_104262054.23-P1P2	-0.197959	-0.16955	-0.183754
ACTR1A_-_104262086.23-P1P2	-0.226239	-0.045446	-0.135843
ACTR1B_+_98280441.23-P1P2	0.0125458	0.258559	0.135552
ACTR1B_+_98280464.23-P1P2	-0.538958	0.360396	-0.0892809
ACTR1B_-_98279951.23-P1P2	0.113491	-0.370857	-0.128683
ACTR1B_-_98280407.23-P1P2	0.0745597	0.736592	0.405576
ACTR1B_-_98280450.23-P1P2	-0.270602	-0.81128	-0.540941
ACTR2_+_65455294.23-P1P2	0.165947	-0.425714	-0.129883
ACTR2_+_65455348.23-P1P2	-0.281264	-0.268603	-0.274933
ACTR2_-_65454953.23-P1P2	0.49576	0.342416	0.419088
ACTR2_-_65454971.23-P1P2	-1.20474	-0.309386	-0.757062
ACTR2_-_65455345.23-P1P2	-0.26208	-1.75656	-1.00932
ACTR3B_+_152457249.23-P1P2	0.0131117	-0.29612	-0.141504
ACTR3B_+_152457287.23-P1P2	0.427577	0.319147	0.373362
ACTR3B_+_152457301.23-P1P2	0.243782	-0.103688	0.070047
ACTR3B_+_152457333.23-P1P2	-0.162806	0.0398601	-0.0614728
ACTR3B_+_152457345.23-P1P2	0.99641	-0.00815471	0.494128
ACTR3C_+_150020242.23-P1P2	-0.552178	1.43404	0.440934
ACTR3C_+_150020273.23-P1P2	-0.0353808	-0.293467	-0.164424
ACTR3C_+_150020641.23-P1P2	-0.222087	0.74477	0.261341
ACTR3C_-_150020122.23-P1P2	-0.0520945	0.267671	0.107788
ACTR3C_-_150020411.23-P1P2	-0.487879	0.379441	-0.0542189
ACTR3_+_114647775.23-P1P2	-0.107149	-0.0876081	-0.0973784
ACTR3_+_114648069.23-P1P2	-0.159101	-0.75422	-0.45666
ACTR3_-_114647984.23-P1P2	-0.533471	-1.31653	-0.925001
ACTR3_-_114647989.23-P1P2	-0.23167	-0.166183	-0.198927
ACTR3_-_114648039.23-P1P2	-0.0608353	-0.0903077	-0.0755715
ACTR5_+_37377138.23-P1P2	-1.50764	0.381013	-0.563315
ACTR5_+_37377152.23-P1P2	-0.451954	-0.798498	-0.625226
ACTR5_+_37377158.23-P1P2	-1.23799	-0.573184	-0.905584
ACTR5_-_37377124.23-P1P2	-0.0829993	0.20175	0.0593753
ACTR5_-_37377127.23-P1P2	-0.258018	-0.461461	-0.35974
ACTR6_+_100593852.23-P1P2	0.16035	-0.26424	-0.0519449
ACTR6_+_100594789.23-P1P2	0.297605	0.148777	0.223191
ACTR6_+_100594811.23-P1P2	-0.188718	-0.239827	-0.214272
ACTR6_-_100594606.23-P1P2	-1.08738	-1.3634	-1.22539
ACTR6_-_100594621.23-P1P2	-0.550562	0.697165	0.0733012
ACTR8_+_53916118.23-P1P2	-2.0525	-1.93234	-1.99242
ACTR8_+_53916142.23-P1P2	-3.7201	-2.46175	-3.09092
ACTR8_+_53916157.23-P1P2	-4.08633	-1.96541	-3.02587
ACTR8_-_53915974.23-P1P2	-0.841233	0.411386	-0.214923
ACTR8_-_53916193.23-P1P2	0.3236	-0.261378	0.031111
ACTRT1_+_127185986.23-P1P2	1.21232	-0.292361	0.45998
ACTRT1_+_127186306.23-P1P2	-0.0690818	0.22298	0.0769491
ACTRT1_+_127186328.23-P1P2	-0.753293	-0.0203281	-0.386811
ACTRT1_-_127185969.23-P1P2	-0.117634	-0.578233	-0.347934
ACTRT1_-_127186343.23-P1P2	0.202996	-0.284731	-0.0408671
ACTRT2_+_2938135.23-P1P2	0.109263	0.839407	0.474335
ACTRT2_+_2938467.23-P1P2	-0.315377	-0.586966	-0.451172
ACTRT2_-_2938118.23-P1P2	0.0906495	0.00864991	0.0496497
ACTRT2_-_2938494.23-P1P2	0.409465	0.38409	0.396777
ACTRT2_-_2938499.23-P1P2	-0.157199	0.152194	-0.00250264
ACTRT3_+_169487270.23-P1P2	-0.0607494	-0.853453	-0.457101
ACTRT3_+_169487327.23-P1P2	-0.222676	0.180815	-0.0209307
ACTRT3_+_169487330.23-P1P2	0.0348477	0.242939	0.138894
ACTRT3_+_169487342.23-P1P2	-0.481269	0.266742	-0.107263
ACTRT3_-_169487289.23-P1P2	0.0376647	-0.112421	-0.0373784
ACVR1B_+_52345561.23-P1P2	0.647552	-0.2456	0.200976
ACVR1B_+_52345897.23-P1P2	-0.548974	-2.32234	-1.43566
ACVR1B_+_52345907.23-P1P2	0.268036	-0.370728	-0.051346
ACVR1B_-_52345530.23-P1P2	0.472728	-0.100935	0.185897
ACVR1B_-_52345917.23-P1P2	-0.0852573	0.442611	0.178677
ACVR1C_+_158484889.23-P1P2	0.40059	0.108044	0.254317
ACVR1C_+_158484901.23-P1P2	-0.278129	-1.10367	-0.690898
ACVR1C_+_158484938.23-P1P2	-0.0953866	0.0813244	-0.00703111
ACVR1C_+_158485339.23-P1P2	-0.349045	-0.717668	-0.533357
ACVR1C_-_158485307.23-P1P2	0.869288	-0.0897788	0.389755
ACVR1_+_158732079.23-P1P2	0.230557	-0.113524	0.0585163
ACVR1_+_158732198.23-P1P2	0.152583	0.903099	0.527841
ACVR1_+_158732232.23-P1P2	-0.258287	-0.0690202	-0.163653
ACVR1_+_158732258.23-P1P2	-0.433988	-0.0434411	-0.238714
ACVR1_-_158732511.23-P1P2	-0.0704417	0.0197717	-0.025335
ACVR2A_+_148602294.23-P1P2	0.604832	0.822045	0.713439
ACVR2A_+_148602343.23-P1P2	0.433919	0.736681	0.5853
ACVR2A_+_148602346.23-P1P2	0.412187	-0.420983	-0.00439808
ACVR2A_-_148602102.23-P1P2	-0.127012	0.175494	0.0242413
ACVR2A_-_148602669.23-P1P2	-0.0209165	0.317552	0.148318
ACVR2B_+_38495339.23-P1P2	0.969347	0.798514	0.883931
ACVR2B_+_38495450.23-P1P2	0.852447	0.442258	0.647352
ACVR2B_+_38495606.23-P1P2	-0.00458394	-0.304851	-0.154717
ACVR2B_+_38495842.23-P1P2	-0.0937432	0.392114	0.149185
ACVR2B_-_38495819.23-P1P2	0.0927697	0.182891	0.13783
ACVRL1_+_52300726.23-P1P2	0.314965	1.12562	0.720292
ACVRL1_+_52300742.23-P1P2	0.00840999	-0.517125	-0.254358
ACVRL1_+_52300819.23-P1P2	-0.259817	0.239451	-0.0101826
ACVRL1_-_52300776.23-P1P2	-0.721346	0.401797	-0.159774
ACVRL1_-_52301119.23-P1P2	-0.194956	-0.545418	-0.370187
ACY1_+_52017535.23-P1P2	-0.311337	0.416019	0.0523412
ACY1_+_52017980.23-P1P2	0.494809	-0.0567564	0.219026
ACY1_-_52017547.23-P1P2	0.229074	-0.47888	-0.124903
ACY1_-_52017921.23-P1P2	0.152957	1.01349	0.583223
ACY1_-_52017938.23-P1P2	-0.158606	0.248241	0.0448173
ACY3_+_67414985.23-P2	-0.414405	0.173727	-0.120339
ACY3_+_67415013.23-P2	-0.76685	0.789984	0.0115674
ACY3_+_67417722.23-P1	-0.703921	1.25173	0.273904
ACY3_+_67417960.23-P1	-0.0138403	-0.341453	-0.177647
ACY3_+_67418110.23-P1	0.0111704	-0.101779	-0.045304
ACY3_-_67414577.23-P2	0.0463151	0.489389	0.267852
ACY3_-_67414607.23-P2	-0.272684	-0.134643	-0.203664
ACY3_-_67414970.23-P2	0.587344	-0.109421	0.238962
ACY3_-_67417956.23-P1	-1.59157
ACY3_-_67418149.23-P1	0.180004	0.0867596	0.133382
ACYP1_+_75530659.23-P1	-0.176215	0.216964	0.0203746
ACYP1_+_75530680.23-P1	-0.329861	0.858528	0.264334
ACYP1_-_75530695.23-P1	0.327555	-0.849502	-0.260973
ACYP1_-_75530711.23-P1	-0.475856	1.88259	0.703365
ACYP1_-_75530721.23-P1	-0.0644164	0.944626	0.440105
ACYP1_-_75535758.23-P2	-0.689789	-0.176544	-0.433166
ACYP1_-_75536000.23-P2	0.277005	-0.389994	-0.0564947
ACYP1_-_75536179.23-P2	0.00111105	0.489846	0.245479
ACYP1_-_75536183.23-P2	-0.142325	-0.747699	-0.445012
ACYP1_-_75536194.23-P2	0.0277007	0.268803	0.148252
ACYP2_+_54342830.23-P1P2	-0.686935	0.00960164	-0.338666
ACYP2_-_54342821.23-P1P2	-0.458056	0.646075	0.0940094
ACYP2_-_54343153.23-P1P2	0.372573	0.158184	0.265378
ACYP2_-_54343157.23-P1P2	0.0539949	0.912155	0.483075
ACYP2_-_54343180.23-P1P2	0.173597	0.216324	0.194961
ADAD1_+_123300801.23-P1P2	0.125003	-0.794183	-0.33459
ADAD1_-_123300726.23-P1P2	-0.451594	-0.0660789	-0.258836
ADAD1_-_123300732.23-P1P2	0.494051	-0.20928	0.142385
ADAD1_-_123300755.23-P1P2	0.260073	-0.235595	0.0122387
ADAD1_-_123300758.23-P1P2	-0.539078	1.53883	0.499875
ADAD2_+_84224814.23-P1P2	-0.405895	-0.343171	-0.374533
ADAD2_+_84225182.23-P1P2	0.426441	-0.17241	0.127015
ADAD2_-_84224806.23-P1P2	0.323464	-0.057716	0.132874
ADAD2_-_84224870.23-P1P2	-0.0526995	0.404986	0.176143
ADAD2_-_84224880.23-P1P2	0.0433628	0.309113	0.176238
ADAL_-_43623106.23-P1P2	0.711747	-0.457165	0.127291
ADAL_-_43623112.23-P1P2	-1.04088	6.68358	2.82135
ADAL_-_43623116.23-P1P2	0.0825609	0.0832307	0.0828958
ADAL_-_43623128.23-P1P2	-0.937062	-1.35223	-1.14465
ADAL_-_43623140.23-P1P2
ADAM10_+_59041561.23-P1P2	-0.17807	-0.140756	-0.159413
ADAM10_+_59041886.23-P1P2	-1.3143	-0.173263	-0.743782
ADAM10_-_59041337.23-P1P2	0.461831	-0.354377	0.0537272
ADAM10_-_59041501.23-P1P2	0.510084	0.282769	0.396427
ADAM10_-_59041703.23-P1P2	-0.230358	-0.123156	-0.176757
ADAM11_+_42836733.23-P1P2	-0.0627442	0.274491	0.105873
ADAM11_+_42836787.23-P1P2	0.3695	0.445439	0.40747
ADAM11_+_42836832.23-P1P2	0.872381	-0.322083	0.275149
ADAM11_+_42836963.23-P1P2	-0.158344	0.200972	0.0213143
ADAM11_-_42836572.23-P1P2	-0.193982	-0.303485	-0.248734
ADAM12_+_128076604.23-P1P2	0.676119	-0.345485	0.165317
ADAM12_+_128076607.23-P1P2	-0.699729	-0.718523	-0.709126
ADAM12_-_128076590.23-P1P2	0.140885	0.997157	0.569021
ADAM12_-_128076617.23-P1P2	-0.297472	-0.890383	-0.593927
ADAM12_-_128077031.23-P1P2	0.0110882	0.193834	0.102461
ADAM15_+_155023192.23-P1P2	0.132825	-0.500591	-0.183883
ADAM15_+_155023202.23-P1P2	-0.010309	-0.644624	-0.327467
ADAM15_+_155023394.23-P1P2	0.169265	0.196358	0.182812
ADAM15_+_155024155.23-P1P2	0.284791	0.634945	0.459868
ADAM15_-_155024217.23-P1P2	-0.461556	-0.367102	-0.414329
ADAM17_+_9695837.23-P1P2	-0.131535	0.117593	-0.0069711
ADAM17_+_9695867.23-P1P2	0.00682981	-0.471859	-0.232515
ADAM17_+_9695885.23-P1P2	-0.15448	0.339957	0.0927384
ADAM17_-_9695930.23-P1P2	-0.116579	-0.316689	-0.216634
ADAM17_-_9695934.23-P1P2	-0.102387	1.20547	0.551544
ADAM18_+_39442161.23-P1P2	-0.654145	-0.811499	-0.732822
ADAM18_+_39442286.23-P1P2	0.519584	0.130343	0.324964
ADAM18_+_39442506.23-P1P2	-0.0891818	0.401059	0.155938
ADAM18_-_39442133.23-P1P2	-0.415927	-3.43277	-1.92435
ADAM18_-_39442196.23-P1P2	0.562003	0.129474	0.345738
ADAM19_+_157002746.23-P1P2	-0.198992	0.970001	0.385505
ADAM19_-_157002294.23-P1P2	0.298692	-0.112995	0.0928486
ADAM19_-_157002314.23-P1P2	-0.128322	-0.055248	-0.0917852
ADAM19_-_157002317.23-P1P2	-0.0454473	-0.0717708	-0.0586091
ADAM19_-_157002452.23-P1P2	-0.142684	2.09756	0.977437
ADAM20_+_71001702.23-P1P2	-0.445794	-0.210641	-0.328218
ADAM20_-_71001316.23-P1P2	-0.118271	0.836692	0.359211
ADAM20_-_71001647.23-P1P2	0.246875	0.0473517	0.147113
ADAM20_-_71001696.23-P1P2	-0.177019	0.446589	0.134785
ADAM20_-_71001740.23-P1P2	-0.132134	1.02611	0.446987
ADAM21_+_70918885.23-P1P2	0.165208	-0.757548	-0.29617
ADAM21_+_70919022.23-P1P2	0.412187	-0.168661	0.121763
ADAM21_+_70919032.23-P1P2	0.182957	0.429499	0.306228
ADAM21_-_70918928.23-P1P2	0.417069	-1.11776	-0.350346
ADAM21_-_70919038.23-P1P2	-0.220524	0.440886	0.110181
ADAM22_+_87563621.23-P1P2	0.492842	0.324793	0.408818
ADAM22_+_87563949.23-P1P2	0.271094	-0.224905	0.0230946
ADAM22_-_87563632.23-P1P2	0.657075	-0.235971	0.210552
ADAM22_-_87563945.23-P1P2	-0.479405	0.116075	-0.181665
ADAM22_-_87564057.23-P1P2	-0.187975	-0.259017	-0.223496
ADAM23_+_207308275.23-P1P2	0.28005	-0.533097	-0.126524
ADAM23_+_207308623.23-P1P2	-0.0697681	-0.793442	-0.431605
ADAM23_+_207308716.23-P1P2	-0.154487	0.061799	-0.046344
ADAM23_-_207308263.23-P1P2	0.278181	-0.433684	-0.0777515
ADAM23_-_207308295.23-P1P2	0.161436	0.523555	0.342496
ADAM28_+_24151604.23-P1P2	0.48415	0.495736	0.489943
ADAM28_+_24151615.23-P1P2	0.0429527	-0.493456	-0.225252
ADAM28_+_24151646.23-P1P2	0.427164	0.789624	0.608394
ADAM28_+_24151656.23-P1P2	0.304903	0.223161	0.264032
ADAM28_+_24151691.23-P1P2	0.314997	-0.441705	-0.0633537
ADAM29_+_175839595.23-P1P2	0.0575789	0.148803	0.103191
ADAM29_+_175839605.23-P1P2	-0.726495	0.12119	-0.302653
ADAM29_+_175839643.23-P1P2	0.236886	1.11683	0.676856
ADAM29_-_175839539.23-P1P2	-0.63702	-0.511983	-0.574502
ADAM29_-_175839601.23-P1P2	0.185985	-0.313317	-0.063666
ADAM2_+_39695270.23-P1P2	-0.0469785	0.512596	0.232809
ADAM2_-_39695260.23-P1P2	-0.00393043	-0.0550629	-0.0294967
ADAM2_-_39695623.23-P1P2	0.195329	-0.103455	0.0459369
ADAM2_-_39695635.23-P1P2	0.999529	0.0936984	0.546614
ADAM2_-_39695737.23-P1P2	-0.56752	0.0699729	-0.248774
ADAM30_+_120439037.23-P1P2	-0.873575	-0.38583	-0.629702
ADAM30_+_120439094.23-P1P2	0.610136	-0.558986	0.0255747
ADAM30_+_120439103.23-P1P2	-0.297083	-0.12478	-0.210931
ADAM30_-_120439075.23-P1P2	-0.571491	-0.256943	-0.414217
ADAM30_-_120439090.23-P1P2	0.147263	0.463817	0.30554
ADAM32_+_38965125.23-P1P2	-0.134708	0.474122	0.169707
ADAM32_+_38965287.23-P1P2	-0.673643	0.411208	-0.131218
ADAM32_+_38965299.23-P1P2	0.0818529	0.161423	0.121638
ADAM32_-_38965264.23-P1P2	-0.12393	-0.366437	-0.245184
ADAM32_-_38965521.23-P1P2	0.109136	-0.3109	-0.100882
ADAM33_+_3662271.23-P1P2	-0.120592	-0.319857	-0.220225
ADAM33_+_3662642.23-P1P2	-0.4475	0.253878	-0.0968108
ADAM33_-_3662191.23-P1P2	0.0448062	-0.691026	-0.32311
ADAM33_-_3662194.23-P1P2	0.551392	-0.893533	-0.17107
ADAM33_-_3662638.23-P1P2	0.346614	0.169788	0.258201
ADAM7_+_24298515.23-P1P2	0.0243495	-0.0542096	-0.01493
ADAM7_+_24298519.23-P1P2	-0.720163	1.57366	0.426748
ADAM7_+_24298600.23-P1P2	-0.454062	0.0805309	-0.186766
ADAM7_-_24298558.23-P1P2	-0.597145	0.152194	-0.222475
ADAM7_-_24298561.23-P1P2	-0.676283	-0.0429363	-0.35961
ADAM8_+_135090313.23-P1P2	0.335133	0.869814	0.602474
ADAM8_-_135089929.23-P1P2	-0.418455	-0.0473183	-0.232887
ADAM8_-_135089932.23-P1P2	-0.00995846	0.67183	0.330936
ADAM8_-_135090331.23-P1P2	0.496125	0.222747	0.359436
ADAM8_-_135090373.23-P1P2	-0.286355	-0.201782	-0.244068
ADAM9_+_38854489.23-P1P2	0.303081	-0.521334	-0.109126
ADAM9_+_38854902.23-P1P2	0.353699	0.174432	0.264066
ADAM9_-_38854499.23-P1P2	0.251393	0.394688	0.32304
ADAM9_-_38854525.23-P1P2	0.195604	0.749184	0.472394
ADAM9_-_38854669.23-P1P2	-0.0226914	-0.352342	-0.187516
ADAMDEC1_+_24242051.23-P1P2	-0.142098	0.233114	0.0455078
ADAMDEC1_+_24242054.23-P1P2	-1.16961	0.186065	-0.491772
ADAMDEC1_+_24242074.23-P1P2	-0.150932	0.271898	0.0604835
ADAMDEC1_-_24242003.23-P1P2	0.0429527	0.339957	0.191455
ADAMDEC1_-_24242085.23-P1P2	0.0838099	-0.00802956	0.0378902
ADAMTS10_+_8675521.23-P1P2	-0.183936	0.421495	0.118779
ADAMTS10_+_8675559.23-P1P2	0.326764	-0.581546	-0.127391
ADAMTS10_+_8675562.23-P1P2	-0.26468	-0.112492	-0.188586
ADAMTS10_-_8675371.23-P1P2	0.160961	1.13682	0.64889
ADAMTS10_-_8675595.23-P1P2	0.330412	0.170998	0.250705
ADAMTS12_+_33891838.23-P1P2	-0.199141	0.219007	0.00993336
ADAMTS12_+_33892096.23-P1P2	0.338804	-0.261933	0.0384355
ADAMTS12_-_33891689.23-P1P2	-0.327123	-0.414049	-0.370586
ADAMTS12_-_33892035.23-P1P2	-0.122	0.1658	0.0219
ADAMTS12_-_33892078.23-P1P2	0.055036	-0.942665	-0.443815
ADAMTS13_+_136287462.23-P1P2	-0.565093	0.121632	-0.221731
ADAMTS13_+_136287556.23-P1P2	0.0849816	0.718409	0.401695
ADAMTS13_+_136287621.23-P1P2	-0.0384196	-0.193303	-0.115861
ADAMTS13_-_136287551.23-P1P2	0.0363337	0.993578	0.514956
ADAMTS13_-_136287562.23-P1P2	0.494003	0.822685	0.658344
ADAMTS14_+_72432279.23-P1P2	-0.654165	-0.284559	-0.469362
ADAMTS14_+_72432594.23-P1P2	0.100425	-0.248206	-0.0738903
ADAMTS14_-_72432269.23-P1P2	0.233259	0.383111	0.308185
ADAMTS14_-_72432290.23-P1P2	-0.73397	0.55062	-0.091675
ADAMTS14_-_72432297.23-P1P2	-0.303464	0.401419	0.0489775
ADAMTS15_+_130318578.23-P1P2	0.217593	-0.5694	-0.175904
ADAMTS15_+_130318949.23-P1P2	0.413014	-0.11084	0.151087
ADAMTS15_+_130318978.23-P1P2	-0.235042	0.537805	0.151382
ADAMTS15_+_130318981.23-P1P2	0.056211	0.0906673	0.0734391
ADAMTS15_-_130318977.23-P1P2	-0.0184973	0.972978	0.47724
ADAMTS16_+_5140486.23-P2	-0.339405	0.946875	0.303735
ADAMTS16_+_5140497.23-P2	0.366935	0.640632	0.503784
ADAMTS16_+_5140517.23-P2	0.117901	-0.41353	-0.147814
ADAMTS16_+_5140760.23-P2	0.230624	-0.4858	-0.127588
ADAMTS16_+_5140912.23-P2	0.0733703	0.316496	0.194933
ADAMTS16_+_5146334.23-P1	-0.088983	0.229584	0.0703005
ADAMTS16_+_5146341.23-P1	-0.187244	-0.189253	-0.188248
ADAMTS16_+_5146377.23-P1	0.059311	0.506031	0.282671
ADAMTS16_-_5146381.23-P1
ADAMTS16_-_5146595.23-P1	0.438981	-0.312228	0.0633763
ADAMTS17_+_100882122.23-P1P2	0.0796503	0.572662	0.326156
ADAMTS17_-_100882079.23-P1P2	-0.153868	-0.876921	-0.515394
ADAMTS17_-_100882118.23-P1P2	0.242591	-0.215538	0.0135265
ADAMTS17_-_100882163.23-P1P2	-0.0484369	-0.0160898	-0.0322633
ADAMTS17_-_100882166.23-P1P2	-0.233452	-0.698378	-0.465915
ADAMTS18_+_77468466.23-P1P2	-0.231839	-1.25561	-0.743725
ADAMTS18_+_77468714.23-P1P2	-0.0530334	-0.206461	-0.129747
ADAMTS18_+_77468890.23-P1P2	0.208653	0.25437	0.231511
ADAMTS18_-_77468494.23-P1P2	-0.348683	-1.23324	-0.79096
ADAMTS18_-_77468873.23-P1P2	-0.637173	0.222315	-0.207429
ADAMTS19_+_128796013.23-P1P2	-0.00232664	-0.24597	-0.124148
ADAMTS19_+_128796021.23-P1P2	-0.624098	0.557732	-0.0331834
ADAMTS19_-_128796009.23-P1P2	0.324049	0.348894	0.336471
ADAMTS19_-_128796089.23-P1P2	0.31876	0.681218	0.499989
ADAMTS19_-_128796244.23-P1P2	-0.444524	-0.742142	-0.593333
ADAMTS1_+_28216554.23-P2	-0.00872836	0.490093	0.240682
ADAMTS1_+_28216570.23-P2	-0.384915	-0.294094	-0.339505
ADAMTS1_+_28216594.23-P2	0.38111	0.0759817	0.228546
ADAMTS1_+_28217278.23-P1	0.45037	-0.616731	-0.0831808
ADAMTS1_+_28217659.23-P1	-0.0175449	0.20124	0.0918475
ADAMTS1_+_28217664.23-P1	-0.0368535	0.0454097	0.0042781
ADAMTS1_+_28217696.23-P1	0.13139	0.409992	0.270691
ADAMTS1_-_28216131.23-P2	0.199914	0.171388	0.185651
ADAMTS1_-_28216582.23-P2	-0.162071	0.630425	0.234177
ADAMTS1_-_28217257.23-P1	0.376117	-0.34332	0.0163985
ADAMTS20_+_43945551.23-P1P2	-0.105521	0.138374	0.0164263
ADAMTS20_+_43945593.23-P1P2	0.00144917	-0.255835	-0.127193
ADAMTS20_+_43945604.23-P1P2	-0.438323	0.162833	-0.137745
ADAMTS20_+_43945717.23-P1P2	0.274683	-0.500407	-0.112862
ADAMTS20_-_43945984.23-P1P2	0.386078	0.246316	0.316197
ADAMTS2_+_178772088.23-P1P2	-0.0156088	0.457717	0.221054
ADAMTS2_+_178772185.23-P1P2	0.0902584	0.127501	0.10888
ADAMTS2_-_178772008.23-P1P2	-0.625832	-0.188215	-0.407024
ADAMTS2_-_178772408.23-P1P2	0.505978	-0.825847	-0.159934
ADAMTS2_-_178772444.23-P1P2	0.115981	0.47745	0.296716
ADAMTS3_-_73434871.23-P1P2	-0.448773	-0.0579681	-0.253371
ADAMTS3_-_73434879.23-P1P2	-0.0856398	0.687761	0.30106
ADAMTS3_-_73434891.23-P1P2	-0.303853	-0.309159	-0.306506
ADAMTS3_-_73434922.23-P1P2	-0.110978	0.367207	0.128114
ADAMTS3_-_73434972.23-P1P2	0.410115	0.393161	0.401638
ADAMTS4_+_161168828.23-P1P2	-0.3571	-0.490107	-0.423604
ADAMTS4_-_161168418.23-P1P2	-1.03142	0.153882	-0.438769
ADAMTS4_-_161168458.23-P1P2	0.505559	-0.187003	0.159278
ADAMTS4_-_161168616.23-P1P2	0.813418	-0.289219	0.2621
ADAMTS4_-_161168836.23-P1P2	0.248189	0.209951	0.22907
ADAMTS5_+_28339356.23-P1P2	-0.389922	0.0560871	-0.166918
ADAMTS5_+_28339363.23-P1P2	-0.0620421	-0.370681	-0.216362
ADAMTS5_-_28338950.23-P1P2	-0.795099	-0.794367	-0.794733
ADAMTS5_-_28339372.23-P1P2	0.0307029	-0.146265	-0.0577813
ADAMTS5_-_28339421.23-P1P2	-0.531857	0.157527	-0.187165
ADAMTS6_+_64777310.23-P1P2	-0.300011	1.30844	0.504216
ADAMTS6_+_64777340.23-P1P2	-0.368615	0.910533	0.270959
ADAMTS6_+_64777661.23-P1P2	-0.114641	0.133457	0.00940832
ADAMTS6_-_64777602.23-P1P2	0.229603	0.208691	0.219147
ADAMTS6_-_64777679.23-P1P2	-0.138603	0.588078	0.224737
ADAMTS7_+_79103687.23-P1P2	-0.0345787	0.0146905	-0.00994408
ADAMTS7_-_79103352.23-P1P2	-0.179549	-0.396082	-0.287816
ADAMTS7_-_79103383.23-P1P2	0.221725	0.985462	0.603593
ADAMTS7_-_79103411.23-P1P2	-0.183103	-1.05388	-0.618494
ADAMTS7_-_79103729.23-P1P2	-0.212735	-0.383525	-0.29813
ADAMTS8_+_130298490.23-P1P2	0.292662	0.0142967	0.15348
ADAMTS8_-_130297973.23-P1P2	0.367503	-0.642229	-0.137363
ADAMTS8_-_130298054.23-P1P2	0.0244274	-0.703497	-0.339535
ADAMTS8_-_130298160.23-P1P2	0.334898	0.809023	0.57196
ADAMTS8_-_130298510.23-P1P2	-0.618042	0.38018	-0.118931
ADAMTS9_+_64673234.23-P1P2	0.250619	-0.802718	-0.276049
ADAMTS9_-_64673170.23-P1P2	0.185781	-0.429166	-0.121693
ADAMTS9_-_64673267.23-P1P2	0.222202	-0.177167	0.0225179
ADAMTS9_-_64673280.23-P1P2	0.644989	-0.547837	0.0485758
ADAMTS9_-_64673627.23-P1P2	-0.125079	0.192351	0.033636
ADAMTSL1_+_18474148.23-P1P2	0.3641	0.141032	0.252566
ADAMTSL1_+_18474201.23-P1P2	0.228433	0.084013	0.156223
ADAMTSL1_+_18474327.23-P1P2	0.079098	0.559355	0.319227
ADAMTSL1_-_18474157.23-P1P2	0.0861423	-0.510393	-0.212125
ADAMTSL1_-_18474595.23-P1P2	-0.227496	-0.000154572	-0.113825
ADAMTSL2_+_136399841.23-P1P2	-0.347472	0.326023	-0.0107241
ADAMTSL2_+_136400219.23-P1P2	0.12375	0.234972	0.179361
ADAMTSL2_+_136400253.23-P1P2	0.216022	-0.215039	0.000491513
ADAMTSL2_-_136399802.23-P1P2	-0.204738	0.543783	0.169523
ADAMTSL2_-_136399861.23-P1P2	-0.0376164
ADAMTSL3_+_84322918.23-P1P2	-0.336574	-0.0688328	-0.202703
ADAMTSL3_-_84322944.23-P1P2	0.164259	-0.319914	-0.0778273
ADAMTSL3_-_84322947.23-P1P2	-0.430657	-0.283491	-0.357074
ADAMTSL3_-_84323067.23-P1P2	0.0625736	-0.990232	-0.463829
ADAMTSL3_-_84323104.23-P1P2	0.575832	0.39612	0.485976
ADAMTSL4_+_150521897.23-P1P2	0.0225482	-0.324244	-0.150848
ADAMTSL4_+_150521916.23-P1P2	0.310501	-1.64538	-0.667442
ADAMTSL4_+_150521953.23-P1P2	-0.17807	0.262853	0.0423914
ADAMTSL4_+_150522285.23-P1P2	0.116452	-0.126205	-0.00487633
ADAMTSL4_-_150521934.23-P1P2	-0.165049	-0.278253	-0.221651
ADAMTSL5_-_1512942.23-P1P2	0.669787	-0.0861048	0.291841
ADAMTSL5_-_1512947.23-P1P2	0.210703	0.115839	0.163271
ADAMTSL5_-_1512963.23-P1P2	-0.197802	0.435705	0.118951
ADAMTSL5_-_1512979.23-P1P2	0.450798	-0.100193	0.175302
ADAMTSL5_-_1513012.23-P1P2	0.399185	-0.585467	-0.093141
ADAP1_+_994248.23-P1P2	0.369647	0.184975	0.277311
ADAP1_+_994276.23-P1P2	-0.545158	-0.419334	-0.482246
ADAP1_+_994279.23-P1P2	-0.00063655	0.1159	0.0576316
ADAP1_+_994282.23-P1P2	0.0793442	-0.0858196	-0.00323769
ADAP1_-_993847.23-P1P2	-0.268364	-0.208524	-0.238444
ADAP2_+_29249325.23-P1P2	0.701047	-1.12225	-0.210599
ADAP2_+_29249375.23-P1P2	0.0913409	-0.35025	-0.129455
ADAP2_+_29249417.23-P1P2	0.0524322	0.547603	0.300017
ADAP2_-_29249001.23-P1P2	-0.294496	0.293172	-0.000661888
ADAP2_-_29249406.23-P1P2	0.0845748	-0.00640867	0.0390831
ADARB1_+_46493796.23-P1P2	-0.475436	-0.531153	-0.503294
ADARB1_+_46494884.23-P1P2	0.217679	0.187136	0.202407
ADARB1_+_46494897.23-P1P2	0.511164	0.525211	0.518187
ADARB1_-_46493823.23-P1P2	0.0624864	-0.497786	-0.21765
ADARB1_-_46493831.23-P1P2	0.00596829	-0.658551	-0.326292
ADARB2_+_1779243.23-ENST00000381312.1	0.0694363	0.596882	0.333159
ADARB2_+_1779248.23-ENST00000381312.1	-0.0110679	-0.247841	-0.129455
ADARB2_+_1779269.23-ENST00000381312.1	-0.344821	0.277725	-0.0335482
ADARB2_+_1779687.23-ENST00000381312.1	0.179163	0.00658249	0.0928725
ADARB2_-_1779460.23-ENST00000381312.1	0.0568202	0.481247	0.269033
ADAR_+_154580643.23-P1	0.28907	0.380041	0.334555
ADAR_+_154600408.23-P2	-0.528435	1.00565	0.238605
ADAR_+_154600411.23-P2	-0.840368	-0.0143324	-0.42735
ADAR_+_154600419.23-P2	-0.604246	0.35195	-0.126148
ADAR_-_154580605.23-P1	-0.273606	-0.268811	-0.271209
ADAR_-_154580611.23-P1	0.405523	0.876669	0.641096
ADAR_-_154580629.23-P1	-0.518367	-0.480378	-0.499373
ADAR_-_154580652.23-P1	0.181926	0.0308208	0.106373
ADAR_-_154599983.23-P2	0.410868	0.383585	0.397226
ADAR_-_154600448.23-P2	-0.152393	-0.335034	-0.243714
ADAT1_+_75656919.23-P1P2	0.496055	0.408434	0.452245
ADAT1_+_75657125.23-P1P2	0.143905	0.118829	0.131367
ADAT1_+_75657171.23-P1P2	-0.121175	-0.140124	-0.13065
ADAT1_-_75656724.23-P1P2	0.167879	0.15146	0.15967
ADAT1_-_75656732.23-P1P2	0.0150197	0.465077	0.240048
ADAT2_+_143771740.23-P1P2		-1.11833
ADAT2_+_143771779.23-P1P2	-0.0542541	-0.647064	-0.350659
ADAT2_+_143771782.23-P1P2	0.479301	1.94125	1.21027
ADAT2_-_143771413.23-P1P2	0.12431	-0.838185	-0.356938
ADAT2_-_143771826.23-P1P2	-0.687776	-0.773805	-0.730791
ADAT3_+_1905424.23-P1	0.346299	-0.593535	-0.123618
ADAT3_+_1905431.23-P1	-0.140191	-0.331102	-0.235647
ADAT3_+_1905450.23-P1	-0.305562	0.32434	0.00938922
ADAT3_+_1907955.23-P2	0.18158	0.298183	0.239882
ADAT3_+_1908001.23-P2	-0.654555	6.20204	2.77374
ADAT3_-_1905405.23-P1	-3.04396	-3.09235	-3.06816
ADAT3_-_1905438.23-P1	-2.14168	-1.52136	-1.83152
ADAT3_-_1908013.23-P2	-1.0761	0.000190942	-0.537955
ADAT3_-_1908397.23-P2	0.250215	0.10141	0.175812
ADAT3_-_1908429.23-P2	-0.351352	0.697119	0.172883
ADA_+_43280282.23-P1P2	0.0990021	0.384325	0.241664
ADA_+_43280285.23-P1P2	0.0269735	-0.295404	-0.134215
ADA_+_43280303.23-P1P2	0.239182	-0.693543	-0.227181
ADA_+_43280315.23-P1P2	0.0885351	-0.135931	-0.0236981
ADA_-_43279996.23-P1P2	0.490011	2.81006	1.65003
ADCK1_+_78266506.23-P1P2	0.209482	0.893661	0.551572
ADCK1_-_78266512.23-P1P2	-0.208251	-0.388473	-0.298362
ADCK1_-_78266523.23-P1P2	0.554206	0.675109	0.614657
ADCK1_-_78266828.23-P1P2	-0.924573	-0.934394	-0.929483
ADCK1_-_78266900.23-P1P2	0.0185664	0.0847948	0.0516806
ADCK2_+_140372748.23-P1P2	0.983698	-0.684307	0.149695
ADCK2_+_140373084.23-P1P2	0.073557	0.285535	0.179546
ADCK2_+_140373152.23-P1P2	-0.241322	0.0876871	-0.0768172
ADCK2_-_140373160.23-P1P2	0.206816	1.28232	0.74457
ADCK2_-_140373404.23-P1P2	-0.0924339	0.334397	0.120982
ADCK3_+_227128242.23-P1P2	-0.719571	-0.308162	-0.513867
ADCK3_+_227128400.23-P1P2	0.0605994	-0.135931	-0.037666
ADCK3_-_227128046.23-P1P2	0.34432	0.235162	0.289741
ADCK3_-_227128055.23-P1P2	0.0306208	-0.696792	-0.333086
ADCK3_-_227128078.23-P1P2	0.138465	0.106325	0.122395
ADCK4_+_41222752.23-P1P2	0.232499	0.561	0.396749
ADCK4_-_41222351.23-P1P2	-0.128775	0.309377	0.0903012
ADCK4_-_41222709.23-P1P2	-0.265331	-0.0548063	-0.160069
ADCK4_-_41222769.23-P1P2	0.465669	1.01928	0.742476
ADCK4_-_41222791.23-P1P2	0.00326714	-0.189959	-0.093346
ADCK5_+_145597793.23-P1P2	0.210894	0.050798	0.130846
ADCK5_-_145597191.23-P1P2	-0.187005	0.141078	-0.0229637
ADCK5_-_145597250.23-P1P2	-0.144207	-1.25202	-0.698112
ADCK5_-_145597781.23-P1P2	0.169173	0.25295	0.211061
ADCK5_-_145597789.23-P1P2	-0.137428	0.921008	0.39179
ADCY10_+_167883329.23-P1P2	-0.0424793	0.231095	0.0943078
ADCY10_-_167882907.23-P1P2	0.211489	-1.19657	-0.492541
ADCY10_-_167882911.23-P1P2	-0.0622577	-0.0204454	-0.0413515
ADCY10_-_167882918.23-P1P2	-1.23389	-0.80706	-1.02047
ADCY10_-_167883077.23-P1P2	-0.276144	0.579939	0.151897
ADCY1_+_45614267.23-P1P2	-0.169703	0.158346	-0.00567844
ADCY1_+_45614427.23-P1P2	0.0926529	0.437699	0.265176
ADCY1_+_45614650.23-P1P2	-0.391548	-0.829304	-0.610426
ADCY1_+_45614673.23-P1P2	-0.22861	-0.000416381	-0.114513
ADCY1_-_45614627.23-P1P2	0.348818	0.0431701	0.195994
ADCY2_+_7396541.23-P1P2	0.0179391	-0.159935	-0.0709979
ADCY2_+_7396596.23-P1P2	0.303176	0.427201	0.365188
ADCY2_+_7396661.23-P1P2	0.280859	-0.505317	-0.112229
ADCY2_-_7396414.23-P1P2	-0.606452	-1.41727	-1.01186
ADCY2_-_7396575.23-P1P2	0.557165	0.138732	0.347948
ADCY3_+_25142736.23-P1P2	0.633121	1.25697	0.945045
ADCY3_-_25142720.23-P1P2	-0.528277	-0.162815	-0.345546
ADCY3_-_25142849.23-P1P2	0.353293	0.219939	0.286616
ADCY3_-_25143044.23-P1P2	-0.915015	-0.465354	-0.690185
ADCY3_-_25143049.23-P1P2	0.216794	0.726449	0.471621
ADCY4_+_24803901.23-P1P2	-0.498017	0.319003	-0.0895069
ADCY4_-_24804056.23-P1P2	0.670285	-0.876542	-0.103129
ADCY4_-_24804217.23-P1P2	-0.075348	0.149559	0.0371055
ADCY4_-_24804227.23-P1P2	-0.205826	-0.223117	-0.214472
ADCY4_-_24804232.23-P1P2	-0.167301	-0.700096	-0.433698
ADCY5_+_123168382.23-P1P2	0.356691	-0.549185	-0.0962469
ADCY5_+_123168593.23-P1P2	0.167023	0.0646016	0.115812
ADCY5_+_123168613.23-P1P2	0.0408389	0.665264	0.353051
ADCY5_-_123168354.23-P1P2	-0.507988	0.110002	-0.198993
ADCY5_-_123168357.23-P1P2	-0.133022	0.43778	0.152379
ADCY6_+_49182403.23-P1P2	-0.834053	-1.13206	-0.983055
ADCY6_+_49182840.23-P1P2	-0.0791409	0.660381	0.29062
ADCY6_-_49182447.23-P1P2	0.954353	-0.270299	0.342027
ADCY6_-_49182451.23-P1P2	0.335645	-0.655884	-0.160119
ADCY6_-_49182454.23-P1P2	0.425508	-0.447022	-0.0107573
ADCY7_+_50300487.23-P1P2	0.191568	-0.794929	-0.301681
ADCY7_-_50300493.23-P1P2	-0.111375	-0.031291	-0.0713332
ADCY7_-_50300498.23-P1P2	-0.203906	-0.26978	-0.236843
ADCY7_-_50300519.23-P1P2	-0.519838	0.537132	0.00864706
ADCY7_-_50300524.23-P1P2	-0.0408423	0.367471	0.163314
ADCY8_+_132052698.23-P1P2	0.295147	0.35021	0.322678
ADCY8_+_132053037.23-P1P2	-0.366022	-0.363027	-0.364525
ADCY8_-_132052844.23-P1P2	-0.209423	-0.341516	-0.27547
ADCY8_-_132053083.23-P1P2	-1.29787	-0.913694	-1.10578
ADCY8_-_132053093.23-P1P2	-0.227855	-0.277311	-0.252583
ADCY9_+_4166382.23-P1P2	0.183894	1.40233	0.793112
ADCY9_+_4166432.23-P1P2	-0.139568	-0.368541	-0.254055
ADCY9_-_4166007.23-P1P2	0.0364711	-0.150653	-0.0570911
ADCY9_-_4166218.23-P1P2	0.267797	0.34984	0.308818
ADCY9_-_4166392.23-P1P2	-0.293454	-0.965862	-0.629658
ADCYAP1R1_+_31092317.23-P1P2	0.636751	0.0654824	0.351117
ADCYAP1R1_+_31092343.23-P1P2	0.336898	-1.91507	-0.789085
ADCYAP1R1_+_31092380.23-P1P2	0.585149	-0.017036	0.284057
ADCYAP1R1_+_31092421.23-P1P2
ADCYAP1R1_-_31092299.23-P1P2	-0.030757	-0.518204	-0.27448
ADCYAP1_+_904729.23-P1P2	-0.0357656	-0.552458	-0.294112
ADCYAP1_+_904799.23-P1P2	-0.115594	-0.137058	-0.126326
ADCYAP1_+_904824.23-P1P2	0.0689397	0.57882	0.32388
ADCYAP1_+_904967.23-P1P2	-0.5532	-0.296172	-0.424686
ADCYAP1_-_904647.23-P1P2	-0.584311	0.0269838	-0.278664
ADC_+_33546832.23-P1P2	0.00204783	0.145993	0.0740203
ADC_+_33546850.23-P1P2	0.0871675	-0.428267	-0.17055
ADC_+_33546977.23-P1P2	0.249801	0.0667955	0.158298
ADC_-_33546826.23-P1P2	0.133358	1.92097	1.02716
ADC_-_33546829.23-P1P2	-0.338178	-0.623344	-0.480761
ADD1_+_2846015.23-P1P2	0.75611	-0.0290912	0.363509
ADD1_-_2845596.23-P1P2	-0.166691	1.00157	0.41744
ADD1_-_2845605.23-P1P2	-0.0987754	-1.07702	-0.587895
ADD1_-_2845697.23-P1P2	-0.250955	0.801975	0.27551
ADD1_-_2845997.23-P1P2	-0.280679	-0.282901	-0.28179
ADD2_+_70995010.23-P1P2	-0.546506	-0.370903	-0.458705
ADD2_+_70995142.23-P1P2	-0.134286	0.261013	0.0633636
ADD2_+_70995263.23-P1P2	0.304172	0.625792	0.464982
ADD2_+_70995300.23-P1P2	-0.107366	0.265966	0.0793001
ADD2_-_70994876.23-P1P2	0.159799	-0.295265	-0.0677328
ADD3_+_111767932.23-P1P2	0.310687	-0.0238798	0.143403
ADD3_+_111768327.23-P1P2	-0.191269	-0.130552	-0.16091
ADD3_-_111767767.23-P1P2	-0.119651	0.36525	0.1228
ADD3_-_111767783.23-P1P2	0.207367	0.133411	0.170389
ADD3_-_111767791.23-P1P2	-0.0747207	0.675329	0.300304
ADGB_+_146920153.23-P1P2	-0.409041	-0.679964	-0.544502
ADGB_+_146920457.23-P1P2	0.22456	-0.0551309	0.0847143
ADGB_+_146920504.23-P1P2	-0.0422874
ADGB_-_146920345.23-P1P2	-1.16384
ADGB_-_146920535.23-P1P2	0.12123	-0.11509	0.00306999
ADH1A_+_100212126.23-P1P2	-0.539422	-0.29173	-0.415576
ADH1A_-_100211701.23-P1P2	-0.3093	0.261193	-0.0240532
ADH1A_-_100211816.23-P1P2	-0.0105628	0.378544	0.183991
ADH1A_-_100212118.23-P1P2	-0.277711	0.21318	-0.0322654
ADH1A_-_100212162.23-P1P2	-0.0732403	-0.0615876	-0.067414
ADH1B_+_100242040.23-P1P2	0.611685	-0.338694	0.136496
ADH1B_+_100242511.23-P1P2	0.0127093	0.186546	0.0996274
ADH1B_-_100242120.23-P1P2	-0.858569	2.23311	0.687273
ADH1B_-_100242280.23-P1P2	0.995723	0.41496	0.705342
ADH1B_-_100242333.23-P1P2	0.207496	0.337801	0.272648
ADH1C_+_100273655.23-P1P2	0.280942	-2.53666	-1.12786
ADH1C_-_100273471.23-P1P2	0.221503	0.199947	0.210725
ADH1C_-_100273518.23-P1P2	0.343164	-1.47984	-0.568338
ADH1C_-_100273879.23-P1P2	0.352768	-1.28003	-0.463629
ADH1C_-_100273923.23-P1P2	-0.0516103	0.120814	0.0346017
ADH4_+_100065429.23-P1P2	0.246784	0.189079	0.217932
ADH4_+_100065433.23-P1P2	-0.0219165	0.847381	0.412732
ADH4_+_100065444.23-P1P2	1.29289	-1.54023	-0.123673
ADH4_+_100065450.23-P1P2
ADH4_-_100065227.23-P1P2	0.168732	0.904756	0.536744
ADH5_+_100009684.23-P1P2	0.226563	0.518976	0.37277
ADH5_+_100009798.23-P1P2	-0.0641952	0.139458	0.0376314
ADH5_+_100009821.23-P1P2	0.152064	-0.7091	-0.278518
ADH5_+_100009838.23-P1P2	0.459591	0.626393	0.542992
ADH5_-_100009831.23-P1P2	0.0761646	0.0691947	0.0726796
ADH6_+_100140186.23-P1P2	-0.443803	0.490242	0.0232193
ADH6_+_100140286.23-P1P2	0.321936	0.27694	0.299438
ADH6_-_100140386.23-P1P2	-0.315525	0.0287993	-0.143363
ADH6_-_100140394.23-P1P2	-0.287312	-0.137629	-0.21247
ADH6_-_100140413.23-P1P2	0.210281	0.572346	0.391313
ADH7_+_100355983.23-P1P2	0.113923	-0.296543	-0.09131
ADH7_+_100356142.23-P1P2	-0.205551	-0.254917	-0.230234
ADH7_+_100356385.23-P1P2	-0.278915	0.0939385	-0.0924884
ADH7_+_100356481.23-P1P2	-0.112096	-0.296324	-0.20421
ADH7_-_100356092.23-P1P2
ADHFE1_+_67344685.23-P1P2	0.233819	-0.405219	-0.0857001
ADHFE1_+_67344765.23-P1P2	0.366383	-0.0670841	0.149649
ADHFE1_-_67344732.23-P1P2	-0.445209	-0.802291	-0.62375
ADHFE1_-_67344792.23-P1P2	-0.216693	0.557954	0.17063
ADHFE1_-_67345102.23-P1P2	-0.233112	0.686059	0.226473
ADI1_+_3523254.23-P1P2	-0.465834	-0.645787	-0.55581
ADI1_+_3523275.23-P1P2	-0.314132	-0.664181	-0.489156
ADI1_-_3523067.23-P1P2	-0.220773	0.561865	0.170546
ADI1_-_3523293.23-P1P2	0.422354	-1.02608	-0.301865
ADI1_-_3523313.23-P1P2	0.305026	0.321398	0.313212
ADIG_+_37209880.23-P1P2	-0.305172	0.125624	-0.0897736
ADIG_+_37209891.23-P1P2	-0.681325	-0.590345	-0.635835
ADIG_+_37209902.23-P1P2	0.347876	-0.395621	-0.0238726
ADIG_+_37209911.23-P1P2	-0.0246304	-0.759344	-0.391987
ADIG_+_37210368.23-P1P2	0.302978	-0.822214	-0.259618
ADIPOQ_+_186560448.23-P1P2	0.390922	0.494022	0.442472
ADIPOQ_+_186560496.23-P1P2	-0.532368	0.417639	-0.0573641
ADIPOQ_+_186560526.23-P1P2
ADIPOQ_-_186560537.23-P1P2	0.0156691	0.12197	0.0688196
ADIPOQ_-_186560924.23-P1P2	-0.0737237	-1.04373	-0.558725
ADIPOR1_+_202926923.23-P1P2	-0.0732403	-0.398122	-0.235681
ADIPOR1_+_202926993.23-P1P2	-0.853628	0.300671	-0.276479
ADIPOR1_+_202927394.23-P1P2	-0.23331	0.266202	0.0164458
ADIPOR1_-_202926990.23-P1P2	0.527211	-0.447674	0.0397684
ADIPOR1_-_202927375.23-P1P2	-0.77219	-0.949318	-0.860754
ADIPOR2_+_1800595.23-P1P2	0.661638	-0.329186	0.166226
ADIPOR2_-_1800242.23-P1P2	0.018779	-0.339523	-0.160372
ADIPOR2_-_1800250.23-P1P2	-0.208938	0.222495	0.00677879
ADIPOR2_-_1800256.23-P1P2	-0.219489	-0.502503	-0.360996
ADIPOR2_-_1800278.23-P1P2	-0.358131	-0.418963	-0.388547
ADIRF_+_88728033.23-P1P2	-0.384442	-0.267595	-0.326019
ADIRF_-_88728314.23-P1P2	0.334474	0.10949	0.221982
ADIRF_-_88728503.23-P1P2	0.268749	-0.819982	-0.275616
ADIRF_-_88728567.23-P1P2	-0.0424968	0.00192756	-0.0202846
ADIRF_-_88728681.23-P1P2	0.183894	0.199428	0.191661
ADK_+_75911404.23-P2	0.238108	0.363827	0.300967
ADK_+_75911444.23-P2	-0.272248	0.916531	0.322141
ADK_+_75936517.23-P1	0.299205	-0.173206	0.0629995
ADK_+_75936538.23-P1	-0.0157166	-0.676916	-0.346316
ADK_+_75936570.23-P1	-0.380114	-0.00426871	-0.192191
ADK_+_75936748.23-P1	-0.0969193	-0.147971	-0.122445
ADK_-_75911021.23-P2	-0.206266	-0.149573	-0.177919
ADK_-_75911025.23-P2	-1.51422	-1.11084	-1.31253
ADK_-_75911437.23-P2	-0.196104	-0.382954	-0.289529
ADK_-_75936578.23-P1	0.189102	-0.611045	-0.210972
ADM2_+_50920011.23-P1P2	-0.107886	0.309893	0.101003
ADM2_+_50920227.23-P1P2	0.363824	0.30337	0.333597
ADM2_+_50920298.23-P1P2	-0.419214	0.26641	-0.0764021
ADM2_+_50920473.23-P1P2	0.0819301	-0.0261177	0.0279062
ADM2_-_50920028.23-P1P2	-1.4347	1.05908	-0.187806
ADM5_+_50191684.23-P1P2
ADM5_+_50191838.23-P1P2	-0.657089	0.639597	-0.00874609
ADM5_+_50191862.23-P1P2	-0.702883	0.420351	-0.141266
ADM5_+_50191867.23-P1P2	0.250779	0.619973	0.435376
ADM5_-_50191704.23-P1P2	-0.431115	-0.529183	-0.480149
ADM_+_10326660.23-P1P2	-0.0706052	-0.310552	-0.190579
ADM_+_10327266.23-P1P2	0.414983	0.848347	0.631665
ADM_+_10327276.23-P1P2	0.400473	0.772138	0.586305
ADM_+_10327290.23-P1P2	-0.117873	-0.181348	-0.149611
ADM_-_10327037.23-P1P2	0.320149	1.01792	0.669032
ADNP2_+_77867421.23-P1P2	0.334549	1.13405	0.734298
ADNP2_+_77867603.23-P1P2	0.0579579	-0.156898	-0.0494702
ADNP2_-_77867208.23-P1P2	-0.122484	-0.198583	-0.160534
ADNP2_-_77867536.23-P1P2	-0.113397	-0.445708	-0.279552
ADNP2_-_77867623.23-P1P2	0.274429	-0.310995	-0.0182831
ADNP_+_49547892.23-P1P2	-0.120309	-0.931557	-0.525933
ADNP_-_49547603.23-P1P2	0.508576	-0.349564	0.0795056
ADNP_-_49547651.23-P1P2	0.471182	-0.32462	0.0732812
ADNP_-_49547707.23-P1P2	0.320936	0.0559381	0.188437
ADNP_-_49547964.23-P1P2	-0.182474	-0.61729	-0.399882
ADORA1_+_203096891.23-P1P2	-0.17308	1.03854	0.432729
ADORA1_+_203097450.23-P1P2	0.061984	0.635632	0.348808
ADORA1_+_203097472.23-P1P2	-0.459939	-0.130285	-0.295112
ADORA1_+_203097506.23-P1P2	-0.1799	0.557263	0.188681
ADORA1_-_203096974.23-P1P2	-0.591007	0.722943	0.0659676
ADORA2A_+_24820308.23-P1P2	0.0471057	0.736766	0.391936
ADORA2A_-_24819888.23-P1P2	0.150462	0.109276	0.129869
ADORA2A_-_24819903.23-P1P2	0.119954	0.282492	0.201223
ADORA2A_-_24819947.23-P1P2	0.762608	0.142046	0.452327
ADORA2A_-_24820281.23-P1P2	0.827224	0.706783	0.767003
ADORA2B_+_15848686.23-P1P2	0.510416	-0.597889	-0.0437366
ADORA2B_+_15848965.23-P1P2	0.102331	-1.28023	-0.588947
ADORA2B_-_15848659.23-P1P2	0.049364	-0.623131	-0.286884
ADORA2B_-_15848791.23-P1P2	0.178567	-1.39557	-0.608501
ADORA2B_-_15848949.23-P1P2	0.630827	0.443748	0.537288
ADORA3_+_112031013.23-P1	0.0104704	0.241949	0.12621
ADORA3_+_112031386.23-P1	0.384619	0.331434	0.358027
ADORA3_+_112031407.23-P1	0.415454	2.42629	1.42087
ADORA3_+_112031411.23-P1	-0.261313	1.30151	0.520098
ADORA3_+_112031418.23-P1	0.666322	0.0781935	0.372258
ADORA3_+_112045890.23-P2	-0.677312	0.0907935	-0.293259
ADORA3_+_112046055.23-P2	0.00693005	-1.10057	-0.546821
ADORA3_+_112046115.23-P2	-0.225848	0.0672125	-0.079318
ADORA3_+_112046284.23-P2	-0.520127	1.15715	0.318511
ADORA3_-_112046251.23-P2	-0.458494	0.965302	0.253404
ADO_+_64565053.23-P1P2	-0.155322	0.290932	0.0678049
ADO_+_64565065.23-P1P2	0.0500311	0.504438	0.277234
ADO_-_64564623.23-P1P2	-0.134063	-0.588019	-0.361041
ADO_-_64564781.23-P1P2	-0.199026	-0.382208	-0.290617
ADO_-_64565135.23-P1P2	-0.0948426	-0.256195	-0.175519
ADPGK_+_73075721.23-P1P2	0.237365	0.504211	0.370788
ADPGK_+_73076060.23-P1P2	0.00789646	0.984975	0.496436
ADPGK_+_73076066.23-P1P2	0.354644	-0.280563	0.0370404
ADPGK_+_73076082.23-P1P2
ADPGK_-_73075645.23-P1P2	-0.731517	-0.409293	-0.570405
ADPRHL1_+_114103395.23-P2	-0.605588	0.038023	-0.283783
ADPRHL1_+_114107397.23-P1	0.515963	-0.505763	0.00510017
ADPRHL1_+_114107429.23-P1	0.118611	0.551574	0.335092
ADPRHL1_+_114107533.23-P1	-0.243165	-0.0191242	-0.131145
ADPRHL1_+_114107537.23-P1	0.179256	0.996421	0.587838
ADPRHL1_+_114107772.23-P1	0.379806	0.680573	0.53019
ADPRHL1_-_114103032.23-P2	0.441893	-0.116643	0.162625
ADPRHL1_-_114103049.23-P2	-0.23018	0.761873	0.265847
ADPRHL1_-_114103424.23-P2	0.12144	0.0767418	0.0990909
ADPRHL1_-_114103435.23-P2	0.514118	1.08293	0.798525
ADPRHL2_+_36554555.23-P1P2	-0.278804	0.0151123	-0.131846
ADPRHL2_+_36554875.23-P1P2	-0.0550181	-0.204348	-0.129683
ADPRHL2_+_36554891.23-P1P2	-0.51428	0.369326	-0.0724768
ADPRHL2_+_36554907.23-P1P2	0.642799	-1.25413	-0.305663
ADPRHL2_-_36554711.23-P1P2	1.39172	1.08823	1.23998
ADPRH_+_119298367.23-P1P2	-0.0497699	-0.248964	-0.149367
ADPRH_+_119298491.23-P1P2	0.244621	-0.615475	-0.185427
ADPRH_+_119298604.23-P1P2	0.247146	-0.642337	-0.197596
ADPRH_+_119298662.23-P1P2	-0.418573	-0.496218	-0.457395
ADPRH_+_119298740.23-P1P2	0.673544	0.576808	0.625176
ADPRM_+_10600917.23-P1P2	-0.281742	0.99052	0.354389
ADPRM_+_10600945.23-P1P2	-0.162588	0.0608451	-0.0508713
ADPRM_+_10600958.23-P1P2
ADPRM_-_10600957.23-P1P2	0.278129	-0.384702	-0.0532864
ADPRM_-_10600988.23-P1P2	-0.0605496	-0.311139	-0.185844
ADRA1A_+_26724406.23-P1P2	-0.154294	-0.188989	-0.171641
ADRA1A_-_26724311.23-P1P2	0.0699543	0.262618	0.166286
ADRA1A_-_26724340.23-P1P2	1.2939	1.33662	1.31526
ADRA1A_-_26724356.23-P1P2	-0.615435	0.0189275	-0.298254
ADRA1A_-_26724373.23-P1P2	-0.706566	-0.964202	-0.835384
ADRA1B_+_159343520.23-P1P2	-0.3962	0.474122	0.0389611
ADRA1B_+_159344209.23-P1P2	-0.613169	-0.128178	-0.370673
ADRA1B_+_159344222.23-P1P2	-0.711196	-0.620205	-0.665701
ADRA1B_-_159343504.23-P1P2	-0.0178635	-0.507228	-0.262546
ADRA1B_-_159343900.23-P1P2	-0.424315	-1.10257	-0.763444
ADRA1D_+_4229485.23-P1P2	1.10138	-0.183617	0.458882
ADRA1D_-_4229164.23-P1P2	0.418063	0.639708	0.528886
ADRA1D_-_4229250.23-P1P2	-0.1043	0.0152216	-0.0445391
ADRA1D_-_4229495.23-P1P2	0.39118	0.126568	0.258874
ADRA1D_-_4229926.23-P1P2	0.330182	-0.0561633	0.137009
ADRA2A_-_112837142.23-P1P2	0.0499389	-0.350538	-0.150299
ADRA2A_-_112837201.23-P1P2	0.285641	0.0609767	0.173309
ADRA2A_-_112837216.23-P1P2	-0.191422	0.32352	0.0660493
ADRA2A_-_112837238.23-P1P2	-0.375405	-1.31074	-0.843074
ADRA2A_-_112837251.23-P1P2	-0.506942	1.29041	0.391734
ADRA2B_+_96781839.23-P1P2	-0.203591	0.14905	-0.0272705
ADRA2B_-_96781873.23-P1P2	-0.0898763	-0.24577	-0.167823
ADRA2B_-_96781894.23-P1P2	0.00299529	-1.41569	-0.70635
ADRA2B_-_96782243.23-P1P2	0.791917	0.525499	0.658708
ADRA2B_-_96782246.23-P1P2	0.106378	-0.0113047	0.0475367
ADRA2C_+_3768074.23-P1P2	-1.09132	-0.76419	-0.927752
ADRA2C_+_3768082.23-P1P2	0.283527	0.298804	0.291165
ADRA2C_+_3768098.23-P1P2	-0.605204	-0.213233	-0.409218
ADRA2C_-_3767700.23-P1P2	-0.500101	-0.245166	-0.372634
ADRA2C_-_3767888.23-P1P2	-0.266375	0.0256321	-0.120372
ADRB1_+_115804002.23-P1P2	-0.436287	-0.476583	-0.456435
ADRB1_-_115803895.23-P1P2	-0.171774	-0.84944	-0.510607
ADRB1_-_115804061.23-P1P2	0.0235853	0.120277	0.0719311
ADRB1_-_115804069.23-P1P2	0.334856	-0.0232713	0.155792
ADRB1_-_115804075.23-P1P2	-0.0367144	-0.40436	-0.220537
ADRB2_+_148206220.23-P1P2	-0.686116	-1.41054	-1.04833
ADRB2_+_148206227.23-P1P2	0.509073	-0.238231	0.135421
ADRB2_-_148206186.23-P1P2	-0.421465	-0.397236	-0.40935
ADRB2_-_148206207.23-P1P2	0.202874	0.320089	0.261481
ADRB2_-_148206413.23-P1P2	-0.3063	1.10083	0.397267
ADRB3_+_37822768.23-P1P2	0.241019	-0.998984	-0.378982
ADRB3_-_37822919.23-P1P2	-0.0285355	-0.943196	-0.485866
ADRB3_-_37823380.23-P1P2	-0.139514	0.665347	0.262917
ADRB3_-_37823667.23-P1P2	-0.0992668	-0.0244467	-0.0618568
ADRB3_-_37823742.23-P1P2	0.09073	0.233114	0.161922
ADRBK1_+_67033933.23-P1P2	-0.113269	0.159741	0.0232358
ADRBK1_+_67034195.23-P1P2	-0.697731	0.849631	0.0759501
ADRBK1_+_67034566.23-P1P2	0.0261609	0.716616	0.371388
ADRBK1_-_67033953.23-P1P2	-0.316884	-0.541038	-0.428961
ADRBK1_-_67034001.23-P1P2	0.245898	0.110052	0.177975
ADRBK2_+_25960616.23-P1P2	0.0747953	-0.197034	-0.0611192
ADRBK2_-_25960625.23-P1P2	-0.174005	-0.629279	-0.401642
ADRBK2_-_25960628.23-P1P2	0.6105	-1.22548	-0.307491
ADRBK2_-_25960707.23-P1P2	0.131556	0.693518	0.412537
ADRBK2_-_25960854.23-P1P2	0.322024	-0.223127	0.0494484
ADRM1_+_60877224.23-P1P2	0.337181	0.230921	0.284051
ADRM1_+_60878013.23-P1P2	0.0856021	-0.147043	-0.0307203
ADRM1_+_60878508.23-P1P2	-0.245822	-0.601251	-0.423536
ADRM1_-_60878073.23-P1P2	0.184284	0.243321	0.213803
ADRM1_-_60878094.23-P1P2	1.21991	0.443261	0.831588
ADSL_+_40742907.23-P1P2	0.110216	-0.62391	-0.256847
ADSL_-_40742556.23-P1P2	0.18294	0.132251	0.157596
ADSL_-_40742584.23-P1P2	-0.385486	0.296152	-0.0446669
ADSL_-_40742729.23-P1P2	-0.143326	0.956986	0.40683
ADSL_-_40742737.23-P1P2	-0.0539348	0.0828956	0.0144804
ADSSL1_+_105190776.23-P1P2	-0.467806	-0.551831	-0.509818
ADSSL1_+_105190789.23-P1P2	0.150448	-0.016513	0.0669677
ADSSL1_+_105190984.23-P1P2	-0.061244	-0.197129	-0.129186
ADSSL1_-_105190591.23-P1P2	0.0913904	-0.455421	-0.182015
ADSSL1_-_105190615.23-P1P2	-0.119375	-0.0600871	-0.0897309
ADSS_+_244614826.23-P1P2	0.407666	-0.262266	0.0727
ADSS_-_244614690.23-P1P2	0.408911	-0.00311013	0.202901
ADSS_-_244614820.23-P1P2	0.142539	-0.483006	-0.170233
ADSS_-_244614958.23-P1P2	0.838866	-0.32112	0.258873
ADSS_-_244615191.23-P1P2	0.324263	0.57572	0.449991
ADTRP_+_11779004.23-P1P2	0.164534	-0.32244	-0.0789527
ADTRP_+_11779041.23-P1P2	-0.267511	-0.776534	-0.522023
ADTRP_-_11778993.23-P1P2	0.170203	0.154827	0.162515
ADTRP_-_11779009.23-P1P2	0.254889	-0.140794	0.0570478
ADTRP_-_11779051.23-P1P2	-0.124947	-0.675681	-0.400314
AEBP1_+_44143999.23-P1P2	0.218614	-0.0989907	0.0598119
AEBP1_+_44144173.23-P1P2	0.0302857	0.442112	0.236199
AEBP1_+_44144323.23-P1P2	0.675221	-0.336746	0.169238
AEBP1_+_44144374.23-P1P2	0.165825	-0.520403	-0.177289
AEBP1_-_44144382.23-P1P2	-0.661062	-0.541007	-0.601035
AEBP2_+_19592640.23-P1P2	-0.581582	0.0146905	-0.283446
AEBP2_+_19592658.23-P1P2	-0.0061261	0.187278	0.0905759
AEBP2_+_19592704.23-P1P2	-0.257079	0.564408	0.153664
AEBP2_-_19592882.23-P1P2	0.20791	0.140005	0.173957
AEBP2_-_19593012.23-P1P2	-0.0430483	-0.495344	-0.269196
AEN_+_89164562.23-P1P2	-0.207867	-0.988982	-0.598424
AEN_+_89164789.23-P1P2	-0.10035	0.062014	-0.0191682
[truncated: 14,384 more rows]
