# Supplementary material for: Loss of Fanconi anemia proteins causes a reliance on lysosomal exocytosis
Source: Cell Death Dis. 2025 Nov 4;16(1):791. doi: 10.1038/s41419-025-08164-0 (PMC12586712; doi:10.1038/s41419-025-08164-0)
Supplement: Supplementary file 7 — Table S6 [file 41419_2025_8164_MOESM7_ESM.xls]

## Sheet: TableS6_FANCD2null-FuLAG06_resu
	T0	T0	Tf	Tf
	Rep1	Rep2	Rep1	Rep2
	/Users/gilbertlab/Desktop/Screen_data/FuLAG06/FuLAG06_counts/output/count_files/FaduFancd2--growthscreenT0FU-349_S80_L004_R1_001_CRISPRi_v2_human.trim_1_29_forward.fa.counts	/Users/gilbertlab/Desktop/Screen_data/FuLAG06/FuLAG06_counts/output/count_files/FaduFancd2--growthscreenT0FU-352_S79_L004_R1_001_CRISPRi_v2_human.trim_1_29_forward.fa.counts	/Users/gilbertlab/Desktop/Screen_data/FuLAG06/FuLAG06_counts/output/count_files/FaduFancd2--growthscreenTfFU-350_S81_L004_R1_001_CRISPRi_v2_human.trim_1_29_forward.fa.counts	/Users/gilbertlab/Desktop/Screen_data/FuLAG06/FuLAG06_counts/output/count_files/FaduFancd2--growthscreenTfFU-351_S82_L004_R1_001_CRISPRi_v2_human.trim_1_29_forward.fa.counts
sgId
A1BG_+_58858549.23-P1	249	155	178	154
A1BG_+_58858964.23-P1	489	489	187	156
A1BG_+_58864367.23-P2	532	591	313	312
A1BG_-_58858617.23-P1	190	167	158	116
A1BG_-_58858630.23-P1	381	280	305	232
A1BG_-_58858788.23-P1	318	277	165	232
A1BG_-_58864354.23-P2	261	145	195	204
A1BG_-_58864360.23-P2	341	369	290	323
A1BG_-_58864822.23-P2	388	362	365	263
A1BG_-_58864840.23-P2	857	1092	424	316
A1CF_+_52645000.23-P1P2	593	712	419	363
A1CF_+_52645080.23-P1P2	340	313	210	233
A1CF_+_52645339.23-P1P2	705	883	514	702
A1CF_-_52645011.23-P1P2	874	771	508	796
A1CF_-_52645373.23-P1P2	800	1177	498	474
A2ML1_+_8975211.23-P1P2	65	51	16	30
A2ML1_+_8975278.23-P1P2	652	612	428	495
A2ML1_-_8975582.23-P1P2	743	790	647	457
A2ML1_-_8975593.23-P1P2	182	122	108	52
A2ML1_-_8975664.23-P1P2	710	772	637	688
A2M_+_9268141.23-P1P2	1029	1155	583	916
A2M_+_9268487.23-P1P2	710	315	402	310
A2M_+_9268495.23-P1P2	569	366	564	322
A2M_-_9268273.23-P1P2	1099	996	693	675
A2M_-_9268387.23-P1P2	630	558	376	628
A3GALT2_+_33786649.23-ENST00000442999.3	443	559	354	303
A3GALT2_+_33786659.23-ENST00000442999.3	139	152	74	90
A3GALT2_+_33786675.23-ENST00000442999.3	145	48	29	62
A3GALT2_+_33786682.23-ENST00000442999.3	53	39	16	19
A3GALT2_-_33786280.23-ENST00000442999.3	218	46	90	185
A4GALT_+_43116425.23-P1P2	840	947	362	196
A4GALT_+_43116792.23-P1P2	650	632	451	474
A4GALT_-_43116431.23-P1P2	773	991	485	509
A4GALT_-_43116434.23-P1P2	669	469	407	394
A4GALT_-_43116819.23-P1P2	347	185	239	208
A4GNT_+_137850968.23-P1P2	192	198	56	74
A4GNT_+_137851024.23-P1P2	495	577	325	428
A4GNT_+_137851178.23-P1P2	208	128	93	152
A4GNT_-_137851117.23-P1P2	666	272	415	287
A4GNT_-_137851121.23-P1P2	191	225	50	147
AAAS_+_53714983.23-P1P2	281	530	324	267
AAAS_+_53715355.23-P1P2	550	490	165	202
AAAS_-_53715371.23-P1P2	765	664	735	712
AAAS_-_53715389.23-P1P2	622	769	571	569
AAAS_-_53715438.23-P1P2	499	376	362	299
AACS_+_125549983.23-P1P2	842	408	391	417
AACS_+_125549999.23-P1P2	535	649	378	349
AACS_+_125550002.23-P1P2	403	247	302	265
AACS_+_125550035.23-P1P2	741	472	449	457
AACS_-_125550169.23-P1P2	541	398	208	237
AADACL2_+_151451732.23-P1P2	7	0	0	0
AADACL2_+_151451926.23-P1P2	281	323	113	118
AADACL2_+_151452121.23-P1P2	380	108	346	230
AADACL2_-_151451828.23-P1P2	406	129	228	208
AADACL2_-_151451961.23-P1P2	156	0	28	72
AADACL3_+_12776115.23-P1P2	709	1022	540	640
AADACL3_+_12776133.23-P1P2	568	553	383	300
AADACL3_+_12776213.23-P1P2	359	365	317	256
AADACL3_+_12776313.23-P1P2	256	155	130	104
AADACL3_+_12776495.23-P1P2	1071	1270	740	532
AADACL4_+_12704573.23-P1P2	858	1176	638	585
AADACL4_+_12704601.23-P1P2	426	200	373	328
AADACL4_+_12704653.23-P1P2	808	655	487	470
AADACL4_+_12704714.23-P1P2	263	258	98	136
AADACL4_-_12704768.23-P1P2	501	332	474	432
AADAC_+_151532013.23-P1P2	349	321	371	315
AADAC_+_151532371.23-P1P2	774	415	403	250
AADAC_-_151531905.23-P1P2	581	493	432	555
AADAC_-_151531939.23-P1P2	467	370	367	306
AADAC_-_151531954.23-P1P2	568	595	429	560
AADAT_+_171010904.23-P1P2	790	467	560	589
AADAT_+_171010929.23-P1P2	556	535	428	332
AADAT_+_171011392.23-P1P2	335	258	158	292
AADAT_-_171011321.23-P1P2	512	488	269	162
AADAT_-_171011368.23-P1P2	946	768	598	644
AAED1_+_99417117.23-P1P2	464	323	226	303
AAED1_+_99417233.23-P1P2	27	0	47	7
AAED1_+_99417525.23-P1P2	419	519	286	330
AAED1_+_99417589.23-P1P2	537	580	430	531
AAED1_-_99417574.23-P1P2	468	651	538	498
AAGAB_+_67546965.23-P1P2	1	0	6	24
AAGAB_-_67546714.23-P1P2	180	168	132	38
AAGAB_-_67546928.23-P1P2	138	145	73	39
AAGAB_-_67546952.23-P1P2	1095	1184	671	773
AAGAB_-_67546997.23-P1P2	173	94	135	69
AAK1_+_69870290.23-P1P2	1072	640	725	531
AAK1_+_69870701.23-P1P2	1072	786	731	446
AAK1_-_69870541.23-P1P2	498	601	496	391
AAK1_-_69870791.23-P1P2	1027	826	861	911
AAK1_-_69870794.23-P1P2	306	419	254	291
AAMDC_+_77532426.23-P1P2	546	754	461	357
AAMDC_-_77532187.23-P1P2	492	597	512	472
AAMDC_-_77532222.23-P1P2	86	80	46	72
AAMDC_-_77532236.23-P1P2	387	285	341	225
AAMDC_-_77532634.23-P1P2	179	255	125	113
AAMP_+_219134841.23-P1P2	705	475	140	198
AAMP_+_219134851.23-P1P2	709	547	373	311
AAMP_-_219134415.23-P1P2	313	230	293	201
AAMP_-_219134424.23-P1P2	917	583	571	731
AAMP_-_219134469.23-P1P2	522	866	287	254
AANAT_+_74463718.23-P1P2	197	92	101	296
AANAT_+_74463735.23-P1P2	952	661	774	707
AANAT_+_74464088.23-P1P2	233	307	176	148
AANAT_-_74464175.23-P1P2	453	341	212	238
AANAT_-_74464185.23-P1P2	327	73	172	170
AAR2_+_34824386.23-P1P2	206	469	218	194
AAR2_+_34824488.23-P1P2	16	43	85	47
AAR2_+_34824681.23-P1P2	431	492	244	251
AAR2_-_34824417.23-P1P2	179	417	144	109
AAR2_-_34824425.23-P1P2	284	318	236	344
AARD_+_117950477.23-P1P2	1251	1220	645	682
AARD_+_117950489.23-P1P2	259	185	84	132
AARD_+_117950882.23-P1P2	1481	1126	817	768
AARD_+_117950890.23-P1P2	174	94	47	87
AARD_-_117950494.23-P1P2	244	325	165	119
AARS2_+_44280650.23-P1P2	695	631	419	367
AARS2_+_44281006.23-P1P2	760	328	445	435
AARS2_+_44281027.23-P1P2	478	327	145	130
AARS2_+_44281044.23-P1P2	400	499	119	135
AARS2_+_44281056.23-P1P2	334	415	152	225
AARSD1_+_41116203.23-P1	1994	2191	1345	1396
AARSD1_+_41116412.23-P1	368	498	207	308
AARSD1_+_41116417.23-P1	789	734	454	470
AARSD1_+_41132061.23-P2	2331	2577	1732	1796
AARSD1_+_41132078.23-P2	417	309	240	427
AARSD1_-_41116243.23-P1	1249	832	722	1018
AARSD1_-_41116425.23-P1	790	715	575	549
AARSD1_-_41131712.23-P2	1248	1568	971	1030
AARSD1_-_41132037.23-P2	718	670	488	641
AARSD1_-_41132088.23-P2	3639	3992	2834	2660
AARS_+_70323318.23-P1P2	438	726	163	180
AARS_+_70323322.23-P1P2	388	555	227	220
AARS_+_70323353.23-P1P2	290	518	177	172
AARS_+_70323362.23-P1P2	1225	1354	818	664
AARS_-_70323332.23-P1P2	538	355	352	333
AASDHPPT_+_105948405.23-P1P2	228	182	216	80
AASDHPPT_+_105948450.23-P1P2	675	744	388	534
AASDHPPT_+_105948813.23-P1P2	663	734	478	515
AASDHPPT_-_105948374.23-P1P2	731	691	427	348
AASDHPPT_-_105948417.23-P1P2	741	709	405	611
AASDH_+_57253570.23-P1P2	1130	808	810	773
AASDH_-_57253280.23-P1P2	125	183	61	35
AASDH_-_57253356.23-P1P2	483	858	329	370
AASDH_-_57253362.23-P1P2	1090	1071	625	650
AASDH_-_57253588.23-P1P2	316	403	246	214
AASS_+_121784000.23-P1P2	298	183	175	187
AASS_+_121784219.23-P1P2	673	613	592	519
AASS_+_121784247.23-P1P2	331	232	221	228
AASS_-_121784277.23-P1P2	869	698	603	704
AASS_-_121784328.23-P1P2	183	221	170	230
AATF_-_35306286.23-P1P2	529	407	108	214
AATF_-_35306312.23-P1P2	621	502	280	365
AATF_-_35306333.23-P1P2	887	833	600	542
AATF_-_35306340.23-P1P2	773	767	364	340
AATF_-_35306346.23-P1P2	443	329	194	162
AATK_+_79139571.23-ENST00000326724.4	598	228	336	299
AATK_+_79139589.23-ENST00000326724.4	751	689	467	629
AATK_+_79139592.23-ENST00000326724.4	965	1011	833	844
AATK_-_79139586.23-ENST00000326724.4	282	203	243	125
AATK_-_79139956.23-ENST00000326724.4	1101	665	566	480
ABAT_+_8768492.23-P1	841	741	716	694
ABAT_+_8768682.23-P1	489	292	250	357
ABAT_+_8807445.23-P2	692	857	473	430
ABAT_+_8807450.23-P2	844	695	644	474
ABAT_+_8807464.23-P2	1310	1278	1010	818
ABAT_+_8807492.23-P2	181	242	64	194
ABAT_+_8807696.23-P2	593	975	588	533
ABAT_-_8768504.23-P1	1202	762	703	809
ABAT_-_8768523.23-P1	625	771	473	364
ABAT_-_8768533.23-P1	917	889	564	678
ABCA10_+_67224811.23-P1P2	777	862	342	391
ABCA10_+_67224929.23-P1P2	208	250	139	140
ABCA10_-_67224447.23-P1P2	1152	1334	707	670
ABCA10_-_67224767.23-P1P2	1186	1029	882	990
ABCA10_-_67224823.23-P1P2	409	310	281	258
ABCA12_+_216002996.23-P1P2	563	518	321	335
ABCA12_+_216003308.23-P1P2	637	331	265	334
ABCA12_+_216003314.23-P1P2	492	586	560	441
ABCA12_+_216003340.23-P1P2	661	518	458	528
ABCA12_-_216002923.23-P1P2	218	63	126	130
ABCA13_+_48211090.23-P1P2	628	414	432	514
ABCA13_+_48211097.23-P1P2	427	434	256	183
ABCA13_+_48211145.23-P1P2	549	555	417	388
ABCA13_+_48211160.23-P1P2	957	669	491	453
ABCA13_-_48211093.23-P1P2	514	256	510	392
ABCA1_-_107689997.23-P1P2	227	129	289	174
ABCA1_-_107690031.23-P1P2	928	823	624	539
ABCA1_-_107690385.23-P1P2	419	224	217	251
ABCA1_-_107690389.23-P1P2	482	377	250	301
ABCA1_-_107690394.23-P1P2	481	273	294	317
ABCA2_+_139922190.23-P1P2	332	340	193	230
ABCA2_+_139922201.23-P1P2	172	101	191	139
ABCA2_+_139922272.23-P1P2	674	426	384	561
ABCA2_+_139922669.23-P1P2	699	647	456	611
ABCA2_-_139922596.23-P1P2	420	686	454	406
ABCA3_+_2390336.23-P1P2	478	240	270	362
ABCA3_+_2390611.23-P1P2	526	400	460	303
ABCA3_-_2390323.23-P1P2	494	435	304	319
ABCA3_-_2390333.23-P1P2	270	259	149	214
ABCA3_-_2390704.23-P1P2	290	91	213	247
ABCA4_+_94586668.23-P1P2	112	247	158	133
ABCA4_-_94586219.23-P1P2	339	382	209	117
ABCA4_-_94586232.23-P1P2	828	435	353	481
ABCA4_-_94586250.23-P1P2	452	238	319	318
ABCA4_-_94586658.23-P1P2	985	635	590	554
ABCA5_-_67322851.23-P1P2	411	382	408	393
ABCA5_-_67322872.23-P1P2	924	829	643	659
ABCA5_-_67322891.23-P1P2	742	587	356	318
ABCA5_-_67323220.23-P1P2	823	782	572	360
ABCA5_-_67323280.23-P1P2	461	373	275	264
ABCA6_+_67137842.23-P1P2	1017	829	562	585
ABCA6_+_67138008.23-P1P2	563	217	221	312
ABCA6_+_67138026.23-P1P2	1460	1220	719	710
ABCA6_+_67138050.23-P1P2	616	715	422	388
ABCA6_-_67137854.23-P1P2	802	949	524	577
ABCA7_+_1040413.23-P1	758	500	356	321
ABCA7_+_1040513.23-P1	1132	409	572	843
ABCA7_+_1040577.23-P1	919	801	724	628
ABCA7_+_1041292.23-P2	501	348	435	494
ABCA7_+_1041297.23-P2	689	979	569	637
ABCA7_+_1041311.23-P2	413	206	221	297
ABCA7_-_1040133.23-P1	548	287	314	265
ABCA7_-_1040209.23-P1	340	572	292	305
ABCA7_-_1041459.23-P2	782	727	641	764
ABCA7_-_1041717.23-P2	872	405	550	573
ABCA8_+_66950959.23-P1P2	1220	1015	1015	937
ABCA8_+_66951401.23-P1P2	210	48	80	189
ABCA8_-_66951372.23-P1P2	586	302	362	259
ABCA8_-_66951525.23-P1P2	779	742	580	636
ABCA8_-_66951528.23-P1P2	677	714	355	413
ABCA9_+_67057085.23-P1P2	857	732	468	418
ABCA9_-_67056649.23-P1P2	524	228	312	316
ABCA9_-_67057012.23-P1P2	512	636	343	326
ABCA9_-_67057053.23-P1P2	662	404	522	613
ABCA9_-_67057069.23-P1P2	695	652	386	384
ABCB10_+_229694285.23-P1P2	433	449	119	85
ABCB10_+_229694413.23-P1P2	386	500	200	180
ABCB10_-_229694297.23-P1P2	475	469	161	333
ABCB10_-_229694457.23-P1P2	391	414	213	252
ABCB10_-_229694467.23-P1P2	590	376	510	452
ABCB11_+_169887409.23-P1P2	949	859	429	464
ABCB11_+_169887811.23-P1P2	1022	726	595	644
ABCB11_-_169887416.23-P1P2	506	488	349	378
ABCB11_-_169887784.23-P1P2	1175	693	678	850
ABCB11_-_169887796.23-P1P2	561	541	279	364
ABCB1_-_87342256.23-ENST00000265724.3	651	646	285	368
ABCB1_-_87342302.23-ENST00000265724.3	476	509	288	224
ABCB1_-_87342654.23-ENST00000265724.3	843	956	504	708
ABCB1_-_87342657.23-ENST00000265724.3	738	548	417	496
ABCB1_-_87342674.23-ENST00000265724.3	815	612	347	450
ABCB4_+_87104933.23-P1P2	676	392	545	437
ABCB4_+_87104939.23-P1P2	588	714	371	521
ABCB4_+_87105008.23-P1P2	335	534	205	281
ABCB4_-_87104608.23-P1P2	283	386	200	241
ABCB4_-_87104975.23-P1P2	534	522	354	256
ABCB5_+_20687051.23-P1P2	105	54	93	134
ABCB5_+_20687218.23-P1P2	45	53	3	27
ABCB5_+_20687242.23-P1P2	664	1165	606	552
ABCB5_+_20687409.23-P1P2	0	0	0	0
ABCB5_-_20687396.23-P1P2	1148	1087	734	830
ABCB6_+_220083500.23-P1P2	962	908	661	704
ABCB6_-_220083181.23-P1P2	940	674	687	604
ABCB6_-_220083194.23-P1P2	305	219	187	130
ABCB6_-_220083468.23-P1P2	639	572	330	321
ABCB6_-_220083604.23-P1P2	909	489	512	519
ABCB7_+_74375885.23-P1P2	286	140	42	26
ABCB7_+_74376070.23-P1P2	476	443	272	169
ABCB7_-_74375964.23-P1P2	174	96	51	44
ABCB7_-_74376019.23-P1P2	843	830	129	114
ABCB7_-_74376044.23-P1P2	448	212	87	180
ABCB8_+_150725965.23-P1P2	717	590	419	421
ABCB8_-_150725551.23-P1P2	172	1	117	122
ABCB8_-_150725580.23-P1P2	1463	1361	935	955
ABCB8_-_150725928.23-P1P2	545	616	429	417
ABCB8_-_150725975.23-P1P2	1114	1042	702	1033
ABCB9_+_123450546.23-P1	564	352	355	324
ABCB9_+_123450566.23-P1	524	506	380	482
ABCB9_+_123450826.23-P1	1471	1582	1008	904
ABCB9_+_123450970.23-P1	584	831	341	526
ABCB9_+_123465727.23-P2	430	495	296	207
ABCB9_-_123450999.23-P1	584	551	445	557
ABCB9_-_123465422.23-P2	1037	952	480	551
ABCB9_-_123465699.23-P2	1730	1553	1122	1221
ABCB9_-_123465738.23-P2	622	504	419	505
ABCB9_-_123465787.23-P2	997	733	643	431
ABCC10_+_43395315.23-P1P2	283	343	124	180
ABCC10_-_43395330.23-P1P2	174	48	70	43
ABCC10_-_43395343.23-P1P2	107	184	158	155
ABCC10_-_43395891.23-P1P2	56	0	43	66
ABCC10_-_43395984.23-P1P2	314	355	245	338
ABCC11_+_48278130.23-P1	129	112	72	58
ABCC11_+_48281001.23-P2	1289	829	675	641
ABCC11_+_48281042.23-P2	790	534	403	409
ABCC11_+_48281345.23-P2	40	1	51	62
ABCC11_+_48281428.23-P2	595	203	307	296
ABCC11_-_48277852.23-P1	536	863	343	273
ABCC11_-_48278103.23-P1	141	2	128	129
ABCC11_-_48278122.23-P1	823	352	552	597
ABCC11_-_48278125.23-P1	136	54	111	92
ABCC11_-_48280980.23-P2	632	942	568	562
ABCC12_+_48180636.23-ENST00000311303.3	787	1102	549	555
ABCC12_-_48180314.23-ENST00000311303.3	480	1293	415	421
ABCC12_-_48180643.23-ENST00000311303.3	379	543	239	333
ABCC12_-_48180648.23-ENST00000311303.3	426	429	295	300
ABCC12_-_48180679.23-ENST00000311303.3	466	873	427	456
ABCC1_+_16043482.23-P1P2	394	623	261	333
ABCC1_+_16043921.23-P1P2	601	476	500	649
ABCC1_-_16043871.23-P1P2	321	171	297	220
ABCC1_-_16043934.23-P1P2	936	793	552	477
ABCC1_-_16044002.23-P1P2	700	613	496	346
ABCC2_+_101542515.23-P1P2	168	91	141	146
ABCC2_+_101542910.23-P1P2	200	178	69	67
ABCC2_+_101542914.23-P1P2	244	326	153	158
ABCC2_+_101542981.23-P1P2	83	173	93	106
ABCC2_-_101542808.23-P1P2	55	42	51	59
ABCC3_+_48712248.23-P1P2	428	426	395	282
ABCC3_+_48712270.23-P1P2	428	514	369	394
ABCC3_+_48712450.23-P1P2	657	839	311	299
ABCC3_+_48712559.23-P1P2	832	463	487	475
ABCC3_+_48712662.23-P1P2	497	639	295	292
ABCC4_+_95953430.23-P1P2	361	491	446	355
ABCC4_+_95953641.23-P1P2	817	916	586	579
ABCC4_+_95953668.23-P1P2	439	586	346	351
ABCC4_-_95953614.23-P1P2	532	412	318	409
ABCC4_-_95953652.23-P1P2	278	203	308	233
ABCC5_+_183735648.23-P1P2	530	584	295	285
ABCC5_+_183735692.23-P1P2	571	679	434	403
ABCC5_-_183735259.23-P1P2	407	347	169	121
ABCC5_-_183735312.23-P1P2	1521	1548	860	843
ABCC5_-_183735467.23-P1P2	521	524	458	400
ABCC6_+_16316916.23-ENST00000205557.7	0	0	0	0
ABCC6_+_16317287.23-ENST00000205557.7	286	139	104	238
ABCC6_+_16317296.23-ENST00000205557.7	711	517	510	329
ABCC6_-_16317235.23-ENST00000205557.7	385	549	245	325
ABCC6_-_16317247.23-ENST00000205557.7	930	1513	815	573
ABCC8_+_17497953.23-P1P2	1426	1326	1046	724
ABCC8_+_17498387.23-P1P2	478	320	316	429
ABCC8_-_17497979.23-P1P2	656	570	425	273
ABCC8_-_17497997.23-P1P2	246	185	217	288
ABCC8_-_17498220.23-P1P2	127	340	225	185
ABCC9_+_22093672.23-P1P2	792	657	731	545
ABCC9_+_22093678.23-P1P2	607	444	258	360
ABCC9_+_22093937.23-P1P2	264	218	113	160
ABCC9_+_22093941.23-P1P2	395	784	254	311
ABCC9_+_22094309.23-P1P2	959	1061	795	606
ABCD1_+_152990414.23-P1P2	985	637	553	465
ABCD1_+_152990711.23-P1P2	666	1265	590	604
ABCD1_-_152990338.23-P1P2	251	505	190	175
ABCD1_-_152990379.23-P1P2	381	459	418	254
ABCD1_-_152990703.23-P1P2	1250	1302	769	651
ABCD2_+_40013099.23-P1P2	454	271	292	352
ABCD2_+_40013514.23-P1P2	819	697	539	520
ABCD2_+_40013594.23-P1P2	1069	1513	604	836
ABCD2_-_40013191.23-P1P2	266	201	202	206
ABCD2_-_40013610.23-P1P2	764	504	497	600
ABCD3_+_94884002.23-P1P2	520	974	238	183
ABCD3_+_94884009.23-P1P2	543	413	334	314
ABCD3_+_94884032.23-P1P2	773	1052	410	556
ABCD3_+_94884473.23-P1P2	388	156	224	347
ABCD3_-_94883974.23-P1P2	333	472	214	173
ABCD4_+_74769611.23-P1P2	613	705	415	429
ABCD4_+_74769649.23-P1P2	804	619	470	363
ABCD4_-_74769631.23-P1P2	799	620	597	501
ABCD4_-_74769682.23-P1P2	698	623	642	689
ABCD4_-_74769729.23-P1P2	628	370	365	513
ABCE1_+_146019317.23-P1P2	1355	1938	503	528
ABCE1_+_146019463.23-P1P2	831	781	525	578
ABCE1_+_146019842.23-P1P2	381	295	303	388
ABCE1_-_146019502.23-P1P2	341	352	6	2
ABCE1_-_146019516.23-P1P2	136	178	40	7
ABCF1_+_30539238.23-P1	689	531	146	133
ABCF1_+_30539469.23-P1	928	1314	643	554
ABCF1_+_30539647.23-P1	387	457	382	585
ABCF1_+_30546312.23-P2	254	289	273	251
ABCF1_+_30546315.23-P2	388	637	416	363
ABCF1_-_30539232.23-P1	829	506	523	452
ABCF1_-_30539602.23-P1	748	619	328	307
ABCF1_-_30546344.23-P2	799	764	456	557
ABCF1_-_30546354.23-P2	1060	1017	552	665
ABCF1_-_30546366.23-P2	872	724	638	526
ABCF2_+_150923872.23-P1P2	440	185	208	270
ABCF2_+_150923902.23-P1P2	154	212	82	137
ABCF2_+_150924236.23-P1P2	260	390	182	173
ABCF2_+_150924287.23-P1P2	414	254	347	376
ABCF2_-_150923882.23-P1P2	499	328	267	254
ABCF3_-_183903980.23-P1P2	1005	976	539	505
ABCF3_-_183903991.23-P1P2	1228	1602	730	622
ABCF3_-_183904021.23-P1P2	227	185	213	116
ABCF3_-_183904356.23-P1P2	487	871	375	372
ABCF3_-_183904380.23-P1P2	339	600	301	416
ABCG1_+_43639544.23-P1P2	648	678	636	498
ABCG1_+_43639681.23-P1P2	37	0	14	7
ABCG1_-_43639282.23-P1P2	1565	1408	980	978
ABCG1_-_43639541.23-P1P2	636	560	333	390
ABCG1_-_43639626.23-P1P2	1309	858	699	873
ABCG2_+_89079974.23-P1P2	325	372	260	257
ABCG2_+_89080025.23-P1P2	889	929	620	615
ABCG2_+_89080044.23-P1P2	72	0	74	104
ABCG2_-_89079989.23-P1P2	797	902	650	566
ABCG2_-_89080000.23-P1P2	10	59	26	0
ABCG4_+_119019794.23-P1P2	751	915	468	633
ABCG4_+_119019855.23-P1P2	275	287	165	235
ABCG4_-_119019784.23-P1P2	864	671	737	557
ABCG4_-_119019798.23-P1P2	0	0	0	0
ABCG4_-_119019811.23-P1P2	31	106	28	40
ABCG5_+_44065447.23-P1P2	521	297	378	368
ABCG5_+_44065865.23-P1P2	181	264	152	151
ABCG5_-_44065428.23-P1P2	569	370	373	387
ABCG5_-_44065433.23-P1P2	392	188	249	178
ABCG5_-_44065840.23-P1P2	79	101	5	1
ABCG8_+_44066166.23-P1P2	534	590	327	345
ABCG8_+_44066180.23-P1P2	156	142	230	101
ABCG8_+_44066323.23-P1P2	88	287	128	80
ABCG8_+_44066333.23-P1P2	362	225	197	252
ABCG8_-_44066172.23-P1P2	1022	628	728	656
ABHD10_+_111697851.23-P1P2	540	435	414	411
ABHD10_+_111698093.23-P1P2	772	687	545	596
ABHD10_+_111698316.23-P1P2	713	514	307	410
ABHD10_-_111697877.23-P1P2	394	347	297	344
ABHD10_-_111697914.23-P1P2	347	190	287	336
ABHD11_+_73152656.23-P1P2	841	846	580	445
ABHD11_+_73152963.23-P1P2	867	755	480	414
ABHD11_-_73152688.23-P1P2	421	475	257	223
ABHD11_-_73153094.23-P1P2	470	244	298	335
ABHD11_-_73153135.23-P1P2	555	522	543	555
ABHD12B_+_51339177.23-P1P2	1000	1039	364	612
ABHD12B_-_51338832.23-P1P2	74	68	64	84
ABHD12B_-_51338864.23-P1P2	428	915	456	426
ABHD12B_-_51338885.23-P1P2	1649	1474	1128	1154
ABHD12B_-_51339227.23-P1P2	117	140	75	56
ABHD12_+_25371393.23-P1P2	506	471	507	357
ABHD12_+_25371436.23-P1P2	586	443	479	467
ABHD12_-_25371053.23-P1P2	348	432	200	197
ABHD12_-_25371057.23-P1P2	586	579	430	401
ABHD12_-_25371489.23-P1P2	245	280	231	157
ABHD13_+_108870795.23-P1P2	746	557	423	450
ABHD13_+_108870811.23-P1P2	376	185	255	218
ABHD13_+_108871228.23-P1P2	647	823	487	418
ABHD13_-_108870880.23-P1P2	873	955	473	617
ABHD13_-_108871256.23-P1P2	450	506	232	278
ABHD14A_+_52009149.23-P1P2	783	842	570	844
ABHD14A_+_52009194.23-P1P2	234	139	131	129
ABHD14A_+_52009255.23-P1P2	727	907	454	587
ABHD14A_-_52009122.23-P1P2	458	353	358	372
ABHD14A_-_52009160.23-P1P2	492	291	298	322
ABHD14B_+_52007815.23-P1	1514	1596	821	890
ABHD14B_+_52016945.23-P2	953	1011	480	664
ABHD14B_+_52017325.23-P2	1133	1097	746	784
ABHD14B_+_52017350.23-P2	936	630	746	861
ABHD14B_-_52007985.23-P1	1555	1303	822	957
ABHD14B_-_52007995.23-P1	849	861	590	712
ABHD14B_-_52008027.23-P1	1091	1415	924	881
ABHD14B_-_52008040.23-P1	1202	749	856	849
ABHD14B_-_52016965.23-P2	794	832	492	556
ABHD14B_-_52017383.23-P2	589	496	308	433
ABHD15_-_27893577.23-P1P2	1594	1746	1028	1017
ABHD15_-_27893641.23-P1P2	99	116	63	97
ABHD15_-_27893654.23-P1P2	358	447	242	271
ABHD15_-_27893980.23-P1P2	745	623	647	542
ABHD15_-_27894008.23-P1P2	1293	1177	818	998
ABHD16A_+_31671120.23-P1P2	1332	1357	1023	902
ABHD16A_+_31671138.23-P1P2	225	157	153	134
ABHD16A_-_31670671.23-P1P2	1755	1206	997	1193
ABHD16A_-_31670679.23-P1P2	209	254	83	108
ABHD16A_-_31670764.23-P1P2	1507	1663	911	775
ABHD16B_+_62492825.23-P1P2	364	556	164	181
ABHD16B_+_62492837.23-P1P2	340	383	414	304
ABHD16B_+_62492887.23-P1P2	10	51	44	76
ABHD16B_+_62493236.23-P1P2	663	661	418	575
ABHD16B_-_62492870.23-P1P2	740	549	431	369
ABHD17A_+_1885470.23-P1P2	236	276	181	126
ABHD17A_-_1885045.23-P1P2	975	649	619	567
ABHD17A_-_1885076.23-P1P2	691	586	362	498
ABHD17A_-_1885099.23-P1P2	400	780	361	565
ABHD17A_-_1885483.23-P1P2	362	401	116	160
ABHD17B_+_74525655.23-P1P2	240	317	102	111
ABHD17B_+_74525862.23-P1P2	1053	1183	768	817
ABHD17B_+_74526089.23-P1P2	220	86	157	215
ABHD17B_-_74525690.23-P1P2	550	522	425	408
ABHD17B_-_74525704.23-P1P2	857	1005	642	658
ABHD17C_+_80987662.23-P1P2	236	286	182	136
ABHD17C_+_80987703.23-P1P2	271	190	193	199
ABHD17C_+_80987878.23-P1P2	86	138	43	68
ABHD17C_+_80987887.23-P1P2	432	267	342	291
ABHD17C_+_80988086.23-P1P2	22	0	19	6
ABHD1_+_27347075.23-P1P2	836	584	634	652
ABHD1_+_27347086.23-P1P2	738	704	522	381
ABHD1_+_27347095.23-P1P2	625	674	341	341
ABHD1_+_27347132.23-P1P2	686	588	409	410
ABHD1_-_27346733.23-P1P2	928	1122	425	741
ABHD2_+_89631693.23-P1P2	545	612	376	408
ABHD2_+_89632075.23-P1P2	639	320	320	287
ABHD2_-_89631738.23-P1P2	746	370	543	562
ABHD2_-_89631760.23-P1P2	302	403	186	244
ABHD2_-_89632154.23-P1P2	535	405	336	334
ABHD3_+_19284354.23-P1P2	142	187	73	141
ABHD3_+_19284534.23-P1P2	322	100	203	186
ABHD3_+_19284717.23-P1P2	540	229	215	394
ABHD3_+_19284728.23-P1P2	321	412	263	169
ABHD3_-_19284770.23-P1P2	882	1209	588	758
ABHD4_+_23067515.23-P1P2	638	532	401	546
ABHD4_+_23067613.23-P1P2	662	612	480	502
ABHD4_-_23067199.23-P1P2	638	704	543	496
ABHD4_-_23067625.23-P1P2	376	499	356	219
ABHD4_-_23067680.23-P1P2	702	997	535	449
ABHD5_+_43732395.23-P1P2	289	308	240	171
ABHD5_+_43732521.23-P1P2	226	237	208	198
ABHD5_+_43732806.23-P1P2	391	355	363	336
ABHD5_-_43732422.23-P1P2	441	775	491	411
ABHD5_-_43732464.23-P1P2	467	459	343	237
ABHD6_+_58223718.23-P1P2	582	362	263	417
ABHD6_+_58223966.23-P1P2	307	98	110	239
ABHD6_-_58223553.23-P1P2	387	237	315	312
ABHD6_-_58223594.23-P1P2	603	354	382	338
ABHD6_-_58223914.23-P1P2	889	596	526	633
ABHD8_+_17413753.23-P1P2	128	173	111	76
ABHD8_-_17413788.23-P1P2	616	641	432	372
ABHD8_-_17414169.23-P1P2	423	287	275	257
ABHD8_-_17414173.23-P1P2	243	340	268	265
ABHD8_-_17414201.23-P1P2	255	362	225	243
ABI1_+_27149446.23-P1P2	931	881	470	516
ABI1_+_27149474.23-P1P2	817	542	503	659
ABI1_+_27149800.23-P1P2	844	402	457	482
ABI1_-_27149837.23-P1P2	603	578	331	409
ABI1_-_27149855.23-P1P2	592	463	361	229
ABI2_+_204193030.23-P1P2	852	496	546	608
ABI2_+_204193079.23-P1P2	1005	507	641	559
ABI2_+_204193458.23-P1P2	1433	1273	1029	894
ABI2_-_204193058.23-P1P2	551	525	371	295
ABI2_-_204193288.23-P1P2	348	741	283	331
ABI3BP_+_100712238.23-P1P2	314	241	224	199
ABI3BP_+_100712307.23-P1P2	262	473	215	314
ABI3BP_-_100712220.23-P1P2	192	304	157	150
ABI3BP_-_100712267.23-P1P2	198	187	159	177
ABI3BP_-_100712320.23-P1P2	925	1159	749	628
ABI3_+_47287798.23-P1P2	645	311	240	365
ABI3_+_47288122.23-P1P2	994	897	657	557
ABI3_+_47288159.23-P1P2	402	332	239	248
ABI3_+_47288524.23-P1P2	682	508	335	401
ABI3_-_47288028.23-P1P2	242	299	66	190
ABL1_+_133589617.23-ENST00000372348.2	403	722	334	295
ABL1_+_133589629.23-ENST00000372348.2	616	519	239	279
ABL1_+_133589636.23-ENST00000372348.2	647	656	488	430
ABL1_-_133589228.23-ENST00000372348.2	369	439	310	403
ABL1_-_133589268.23-ENST00000372348.2	316	220	248	209
ABL2_+_179112168.23-P1	496	249	223	315
ABL2_+_179112186.23-P1	168	102	48	99
ABL2_+_179198340.23-P2	1192	427	715	871
ABL2_+_179198398.23-P2	451	843	351	386
ABL2_+_179198565.23-P2	439	239	217	296
ABL2_+_179198740.23-P2	647	638	527	433
ABL2_-_179112151.23-P1	161	210	144	234
ABL2_-_179112154.23-P1	37	42	53	38
ABL2_-_179112158.23-P1	463	359	136	323
ABL2_-_179198834.23-P2	391	283	173	358
ABLIM1_+_116417743.23-ENST00000277895.5	1735	1604	946	1004
ABLIM1_+_116417829.23-ENST00000277895.5	423	498	397	371
ABLIM1_+_116418018.23-ENST00000277895.5	789	934	389	566
ABLIM1_-_116417795.23-ENST00000277895.5	576	590	426	517
ABLIM1_-_116417810.23-ENST00000277895.5	781	674	542	367
ABLIM2_+_8160016.23-P1P2	818	516	424	398
ABLIM2_+_8160141.23-P1P2	381	294	314	317
ABLIM2_+_8160204.23-P1P2	530	377	268	164
ABLIM2_+_8160523.23-P1P2	123	113	171	204
ABLIM2_-_8160138.23-P1P2	533	566	292	283
ABLIM3_+_148521102.23-P1P2	426	256	260	330
ABLIM3_+_148521451.23-P1P2	581	629	246	300
ABLIM3_-_148521229.23-P1P2	1020	885	608	750
ABLIM3_-_148521482.23-P1P2	1703	1657	891	1098
ABLIM3_-_148521503.23-P1P2	500	387	391	397
ABO_+_136150190.23-P1	299	553	265	378
ABO_+_136150601.23-P1	1007	1148	835	687
ABO_-_136130692.23-P2	916	738	417	537
ABO_-_136130921.23-P2	517	533	316	505
ABO_-_136130955.23-P2	139	92	41	63
ABO_-_136130959.23-P2	208	143	157	152
ABO_-_136130966.23-P2	400	358	194	270
ABO_-_136150219.23-P1	461	255	279	297
ABO_-_136150600.23-P1	1064	1116	895	805
ABO_-_136150606.23-P1	951	851	540	558
ABRACL_+_139349876.23-P1P2	885	866	660	672
ABRACL_+_139349879.23-P1P2	159	385	338	248
ABRACL_+_139349931.23-P1P2	797	638	530	675
ABRACL_+_139350209.23-P1P2	481	711	338	209
ABRACL_-_139350119.23-P1P2	330	221	123	101
ABRA_+_107782019.23-P1P2	834	1063	599	715
ABRA_+_107782392.23-P1P2	434	318	354	433
ABRA_+_107782399.23-P1P2	1249	1158	583	723
ABRA_+_107782422.23-P1P2	907	777	641	632
ABRA_-_107782350.23-P1P2	575	574	365	570
ABR_+_1082842.23-P1P2	891	690	455	564
ABR_+_1082862.23-P1P2	42	1	109	53
ABR_+_1083266.23-P1P2	387	333	437	236
ABR_-_1083256.23-P1P2	279	181	227	186
ABR_-_1083263.23-P1P2	572	550	507	483
ABT1_+_26597184.23-P1P2	675	762	505	520
ABT1_+_26597412.23-P1P2	899	845	631	695
ABT1_-_26597263.23-P1P2	1005	1175	612	851
ABT1_-_26597427.23-P1P2	646	542	509	598
ABT1_-_26597617.23-P1P2	544	398	338	410
ABTB1_+_127391808.23-P1P2	711	313	515	564
ABTB1_+_127391828.23-P1P2	619	593	327	331
ABTB1_+_127391831.23-P1P2	454	590	280	314
ABTB1_+_127392221.23-P1P2	1057	512	787	570
ABTB1_-_127392198.23-P1P2	381	412	314	219
ABTB2_-_34379074.23-P1P2	516	541	472	374
ABTB2_-_34379146.23-P1P2	903	478	443	546
ABTB2_-_34379310.23-P1P2	635	690	411	359
ABTB2_-_34379465.23-P1P2	843	726	449	460
ABTB2_-_34379521.23-P1P2	560	218	366	339
ACAA1_+_38178488.23-P1P2	660	591	466	328
ACAA1_+_38178517.23-P1P2	315	728	256	246
ACAA1_+_38178570.23-P1P2	553	443	234	335
ACAA1_-_38178168.23-P1P2	610	970	488	431
ACAA1_-_38178575.23-P1P2	713	807	410	338
ACAA2_+_47339850.23-P1P2	956	697	852	758
ACAA2_-_47339449.23-P1P2	593	792	388	473
ACAA2_-_47339855.23-P1P2	678	617	489	450
ACAA2_-_47339858.23-P1P2	653	744	421	378
ACAA2_-_47339876.23-P1P2	925	636	654	489
ACACA_+_35715534.23-P1P2	243	93	208	343
ACACA_+_35715655.23-P1P2	316	160	198	160
ACACA_-_35715847.23-P1P2	458	582	399	374
ACACA_-_35715992.23-P1P2	1191	791	751	719
ACACA_-_35716002.23-P1P2	374	443	226	206
ACACB_+_109569160.23-P1	312	303	191	178
ACACB_+_109569170.23-P1	1135	846	650	759
ACACB_+_109592574.23-P2	834	864	493	546
ACACB_+_109592655.23-P2	774	838	469	466
ACACB_+_109592908.23-P2	227	325	211	150
ACACB_-_109569178.23-P1	365	247	204	242
ACACB_-_109569231.23-P1	450	257	280	384
ACACB_-_109569639.23-P1	559	812	411	460
ACACB_-_109592496.23-P2	549	393	416	500
ACACB_-_109592519.23-P2	756	777	646	570
ACAD10_+_112124115.23-P1P2	541	458	310	268
ACAD10_-_112123894.23-P1P2	498	296	231	362
ACAD10_-_112123907.23-P1P2	472	307	307	285
ACAD10_-_112123925.23-P1P2	697	887	631	516
ACAD10_-_112124210.23-P1P2	498	360	342	338
ACAD11_+_132378312.23-P1P2	833	1256	665	640
ACAD11_+_132379379.23-P1P2	625	951	390	532
ACAD11_-_132378623.23-P1P2	205	233	200	229
ACAD11_-_132378633.23-P1P2	880	1151	673	682
ACAD11_-_132379444.23-P1P2	310	55	273	167
ACAD8_+_134123511.23-P1P2	888	736	705	582
ACAD8_-_134123448.23-P1P2	742	423	476	686
ACAD8_-_134123455.23-P1P2	835	756	522	584
ACAD8_-_134123502.23-P1P2	851	796	791	738
ACAD8_-_134123507.23-P1P2	661	1088	404	385
ACAD9_+_128598604.23-P1P2	542	492	378	305
ACAD9_-_128598499.23-P1P2	221	191	88	107
ACAD9_-_128598508.23-P1P2	572	665	260	219
ACAD9_-_128598528.23-P1P2	496	587	257	345
ACAD9_-_128598541.23-P1P2	631	615	462	452
ACADL_+_211089722.23-P1P2	431	271	220	98
ACADL_-_211089695.23-P1P2	529	901	376	419
ACADL_-_211090030.23-P1P2	678	1162	418	302
ACADL_-_211090048.23-P1P2	513	412	181	178
ACADL_-_211090095.23-P1P2	796	593	651	610
ACADM_+_76190107.23-P1P2	805	1042	589	631
ACADM_+_76190432.23-P1P2	753	639	365	315
ACADM_+_76190695.23-P1P2	412	407	214	280
ACADM_-_76190475.23-P1P2	385	173	344	260
ACADM_-_76190633.23-P1P2	826	796	448	741
ACADSB_+_124768874.23-P1P2	726	601	617	624
ACADSB_+_124768891.23-P1P2	283	337	197	186
ACADSB_+_124768941.23-P1P2	275	299	252	136
ACADSB_+_124768944.23-P1P2	534	327	355	466
ACADSB_-_124768552.23-P1P2	869	742	414	621
ACADS_+_121163685.23-P1P2	1742	1423	1205	1371
ACADS_+_121164090.23-P1P2	472	368	384	212
ACADS_-_121163653.23-P1P2	1150	1511	753	729
ACADS_-_121163657.23-P1P2	1171	946	805	512
ACADS_-_121163671.23-P1P2	1339	1442	799	1063
ACADVL_-_7123221.23-P1P2	470	398	267	210
ACADVL_-_7123283.23-P1P2	639	567	401	348
ACADVL_-_7123639.23-P1P2	412	711	357	321
ACADVL_-_7123665.23-P1P2	460	493	323	521
ACADVL_-_7123677.23-P1P2	861	476	531	476
ACAN_+_89347139.23-P1P2	238	173	251	188
ACAN_+_89347148.23-P1P2	68	93	41	67
ACAN_+_89347151.23-P1P2	20	90	50	46
ACAN_-_89346701.23-P1P2	431	371	169	294
ACAN_-_89347101.23-P1P2	1228	920	883	952
ACAP1_+_7239854.23-P1P2	387	164	306	188
ACAP1_+_7239956.23-P1P2	473	511	363	269
ACAP1_+_7240320.23-P1P2	380	702	188	298
ACAP1_-_7239866.23-P1P2	487	349	360	421
ACAP1_-_7240242.23-P1P2	450	318	300	294
ACAP2_+_195163707.23-P1P2	905	1174	678	651
ACAP2_-_195163352.23-P1P2	549	537	405	393
ACAP2_-_195163362.23-P1P2	720	316	332	517
ACAP2_-_195163395.23-P1P2	527	348	335	251
ACAP2_-_195163655.23-P1P2	864	856	544	710
ACAP3_+_1243258.23-P1P2	1485	1856	1353	975
ACAP3_+_1243337.23-P1P2	849	1013	528	523
ACAP3_-_1243095.23-P1P2	1434	1381	811	903
ACAP3_-_1243221.23-P1P2	1127	731	974	726
ACAP3_-_1243235.23-P1P2	729	665	582	577
ACAT1_+_107992288.23-P1P2	45	286	32	18
ACAT1_+_107992310.23-P1P2	442	402	450	254
ACAT1_+_107992321.23-P1P2	449	560	318	238
ACAT1_-_107992364.23-P1P2	874	842	634	594
ACAT1_-_107992733.23-P1P2	742	620	459	426
ACAT2_+_160183436.23-P1P2	25	107	27	73
ACAT2_+_160183505.23-P1P2	613	742	475	463
ACAT2_-_160183054.23-P1P2	497	821	497	486
ACAT2_-_160183095.23-P1P2	663	588	434	407
ACAT2_-_160183174.23-P1P2	1199	990	879	963
ACBD3_+_226374329.23-P1P2	252	333	221	183
ACBD3_+_226374366.23-P1P2	476	608	354	274
ACBD3_-_226373992.23-P1P2	660	427	424	484
ACBD3_-_226374403.23-P1P2	482	451	302	293
ACBD3_-_226374411.23-P1P2	439	476	218	252
ACBD4_+_43210021.23-P2	651	578	434	436
ACBD4_+_43210042.23-P2	767	700	373	388
ACBD4_+_43210060.23-P2	0	0	0	0
ACBD4_+_43210408.23-P2	268	361	260	143
ACBD4_+_43213087.23-P1	603	733	401	418
ACBD4_+_43213412.23-P1	27	45	25	30
ACBD4_-_43210055.23-P2	769	700	558	466
ACBD4_-_43213050.23-P1	176	95	76	25
ACBD4_-_43213072.23-P1	893	556	426	496
ACBD4_-_43213075.23-P1	373	314	213	170
ACBD5_+_27529332.23-P1P2	431	493	215	363
ACBD5_+_27529682.23-P1P2	611	818	397	355
ACBD5_+_27529701.23-P1P2	672	894	322	285
ACBD5_+_27529710.23-P1P2	1292	1246	628	596
ACBD5_-_27529679.23-P1P2	419	205	146	158
ACBD6_+_180471319.23-P1P2	811	914	483	654
ACBD6_+_180471354.23-P1P2	560	807	506	457
ACBD6_+_180471617.23-P1P2	753	697	587	405
ACBD6_-_180471532.23-P1P2	365	267	191	172
ACBD6_-_180471707.23-P1P2	842	729	361	384
ACBD7_+_15130520.23-P1P2	770	786	364	463
ACBD7_+_15130776.23-P1P2	546	454	295	307
ACBD7_-_15130379.23-P1P2	758	943	507	686
ACBD7_-_15130397.23-P1P2	184	398	123	53
ACBD7_-_15130438.23-P1P2	167	274	147	137
ACCSL_+_44069616.23-ENST00000378832.1	560	508	418	370
ACCSL_+_44069971.23-ENST00000378832.1	1076	860	733	650
ACCSL_+_44069981.23-ENST00000378832.1	80	248	139	189
ACCSL_-_44069582.23-ENST00000378832.1	453	161	198	196
ACCSL_-_44069930.23-ENST00000378832.1	0	0	0	0
ACCS_+_44087946.23-P1P2	314	319	232	207
ACCS_+_44088028.23-P1P2	291	346	292	249
ACCS_+_44088091.23-P1P2	936	598	600	573
ACCS_+_44088215.23-P1P2	337	130	279	196
ACCS_-_44088090.23-P1P2	646	787	578	551
ACD_+_67693748.23-P1P2	1745	1807	1211	1316
ACD_+_67694124.23-P1P2	1478	1259	773	611
ACD_-_67693904.23-P1P2	511	483	356	481
ACD_-_67693957.23-P1P2	244	234	165	206
ACD_-_67694143.23-P1P2	1037	1057	364	513
ACE2_+_15619016.23-P1P2	69	33	30	60
ACE2_+_15619087.23-P1P2	243	201	135	138
ACE2_-_15618594.23-P1P2	355	408	292	261
ACE2_-_15618975.23-P1P2	141	71	139	99
ACE2_-_15619013.23-P1P2	465	400	302	408
ACER1_+_6333110.23-P1P2	724	757	531	431
ACER1_+_6333137.23-P1P2	470	364	352	310
ACER1_+_6333164.23-P1P2	417	541	406	312
ACER1_-_6333545.23-P1P2	196	162	122	52
ACER1_-_6333558.23-P1P2	322	421	330	344
ACER2_+_19409007.23-P1P2	577	466	461	484
ACER2_+_19409248.23-P1P2	978	624	510	693
ACER2_+_19409376.23-P1P2	917	864	471	438
ACER2_+_19409383.23-P1P2	490	281	344	404
ACER2_-_19409474.23-P1P2	769	490	589	643
ACER3_+_76571969.23-P1P2	463	435	277	222
ACER3_-_76571978.23-P1P2	152	217	80	108
ACER3_-_76572000.23-P1P2	516	219	339	291
ACER3_-_76572003.23-P1P2	694	742	407	447
ACER3_-_76572404.23-P1P2	736	745	522	369
ACE_+_61554448.23-P1	491	321	352	292
ACE_+_61554829.23-P1	1185	875	695	646
ACE_+_61562272.23-P2	766	840	754	637
ACE_+_61562293.23-P2	398	49	270	237
ACE_-_61554428.23-P1	665	543	497	702
ACE_-_61554458.23-P1	1263	862	905	776
ACE_-_61554461.23-P1	1039	846	894	613
ACE_-_61562238.23-P2	987	871	605	497
ACE_-_61562443.23-P2	382	620	168	286
ACE_-_61562661.23-P2	498	462	286	277
ACHE_+_100493456.23-P1	1047	1109	657	719
ACHE_+_100493473.23-P1	613	1215	353	308
ACHE_+_100494559.23-P2	520	697	427	436
ACHE_+_100494570.23-P2	737	730	439	533
ACHE_-_100493122.23-P1	155	250	93	70
ACHE_-_100493427.23-P1	395	302	222	192
ACHE_-_100493486.23-P1	445	547	305	384
ACHE_-_100494233.23-P2	1105	911	696	570
ACHE_-_100494236.23-P2	498	668	421	246
ACHE_-_100494578.23-P2	1607	1598	1086	1194
ACIN1_+_23564314.23-P1	996	456	611	512
ACIN1_-_23540292.23-P2	416	331	310	149
ACIN1_-_23540722.23-P2	532	434	281	258
ACIN1_-_23540730.23-P2	245	251	113	77
ACIN1_-_23540744.23-P2	421	638	356	371
ACIN1_-_23540756.23-P2	645	318	329	372
ACIN1_-_23563847.23-P1	452	464	400	269
ACIN1_-_23563913.23-P1	520	442	331	327
ACIN1_-_23564262.23-P1	550	797	531	461
ACIN1_-_23564284.23-P1	598	867	408	448
ACKR2_+_42850956.23-P1P2	317	105	241	181
ACKR2_-_42850976.23-P1P2	445	395	213	347
ACKR2_-_42850992.23-P1P2	724	552	542	494
ACKR2_-_42851020.23-P1P2	1182	1179	882	972
ACKR2_-_42851479.23-P1P2	566	711	645	493
ACKR3_+_237476473.23-P2	540	782	462	516
ACKR3_+_237476822.23-P2	163	210	77	123
ACKR3_+_237478500.23-P1	838	715	436	449
ACKR3_+_237478916.23-P1	261	532	177	156
ACKR3_+_237478950.23-P1	867	552	605	513
ACKR3_-_237476493.23-P2	593	450	360	540
ACKR3_-_237476505.23-P2	1013	1012	530	497
ACKR3_-_237476900.23-P2	678	724	555	678
ACKR3_-_237478578.23-P1	375	225	181	206
ACKR3_-_237478610.23-P1	296	196	279	120
ACKR4_+_132316377.23-P1P2	545	286	444	315
ACKR4_-_132316111.23-P1P2	1359	734	860	772
ACKR4_-_132316167.23-P1P2	54	0	34	34
ACKR4_-_132316171.23-P1P2	62	60	65	76
ACKR4_-_132316525.23-P1P2	953	462	493	452
ACLY_+_40074807.23-P1P2	876	1321	856	813
ACLY_+_40075121.23-P1P2	436	250	162	207
ACLY_-_40074817.23-P1P2	325	424	251	200
ACLY_-_40075090.23-P1P2	327	459	157	328
ACLY_-_40075227.23-P1P2	323	181	113	30
ACMSD_+_135596183.23-P1P2	825	1203	536	576
ACMSD_-_135596123.23-P1P2	1340	1286	1015	1105
ACMSD_-_135596200.23-P1P2	373	445	288	392
ACMSD_-_135596354.23-P1P2	464	464	185	273
ACMSD_-_135596438.23-P1P2	884	926	379	543
ACN9_+_96747104.23-P1P2	432	432	296	289
ACN9_+_96747240.23-P1P2	576	499	401	276
ACN9_+_96747363.23-P1P2	476	447	234	232
ACN9_-_96747046.23-P1P2	461	636	307	434
ACN9_-_96747065.23-P1P2	539	249	344	349
ACO1_+_32384680.23-P1P2	401	628	241	319
ACO1_+_32385057.23-P1P2	545	499	508	454
ACO1_-_32384733.23-P1P2	702	838	536	468
ACO1_-_32385047.23-P1P2	665	802	446	558
ACO1_-_32385064.23-P1P2	410	446	309	339
ACO2_+_41865203.23-P1P2	763	1124	300	302
ACO2_+_41865228.23-P1P2	611	569	307	396
ACO2_+_41865345.23-P1P2	594	288	228	430
ACO2_-_41865209.23-P1P2	568	598	319	259
ACO2_-_41865534.23-P1P2	377	404	286	400
ACOT11_+_55007947.23-P2	347	323	235	223
ACOT11_+_55007963.23-P2	445	385	240	283
ACOT11_+_55008406.23-P2	1032	716	516	499
ACOT11_+_55013888.23-P1	520	306	446	479
ACOT11_+_55013964.23-P1	301	179	284	409
ACOT11_+_55013970.23-P1	696	377	340	397
ACOT11_-_55008004.23-P2	319	403	247	192
ACOT11_-_55008376.23-P2	505	345	368	418
ACOT11_-_55013950.23-P1	636	664	323	295
ACOT11_-_55014234.23-P1	359	249	100	176
ACOT12_+_80689628.23-P1P2	736	520	503	485
ACOT12_+_80689672.23-P1P2	484	442	331	389
ACOT12_+_80689929.23-P1P2	105	124	64	103
ACOT12_-_80689574.23-P1P2	174	185	87	154
ACOT12_-_80689897.23-P1P2	609	461	370	505
ACOT13_+_24667341.23-P1P2	584	402	418	377
ACOT13_-_24667329.23-P1P2	1336	1096	899	1007
ACOT13_-_24667371.23-P1P2	700	584	393	543
ACOT13_-_24667386.23-P1P2	250	504	72	144
ACOT13_-_24667473.23-P1P2	486	205	241	272
ACOT1_+_74003818.23-P1P2	671	859	552	697
ACOT1_+_74003843.23-P1P2	788	567	562	548
ACOT1_+_74004100.23-P1P2	1067	816	642	640
ACOT1_-_74004062.23-P1P2	553	570	354	469
ACOT1_-_74004076.23-P1P2	618	542	437	431
ACOT2_+_74035740.23-P1P2	392	690	349	369
ACOT2_+_74035970.23-P1P2	281	115	264	260
ACOT2_+_74036024.23-P1P2	450	571	254	211
ACOT2_-_74036051.23-P1P2	538	702	485	643
ACOT2_-_74036501.23-P1P2	667	477	409	494
ACOT4_+_74058635.23-P1P2	444	425	235	387
ACOT4_+_74058647.23-P1P2	508	610	364	441
ACOT4_+_74058910.23-P1P2	922	698	514	588
ACOT4_+_74058918.23-P1P2	500	321	316	413
ACOT4_-_74059268.23-P1P2	826	798	619	568
ACOT6_+_74077704.23-P1P2	1266	1233	767	804
ACOT6_+_74077926.23-P1P2	548	259	512	501
ACOT6_+_74078053.23-P1P2	941	821	549	707
ACOT6_-_74077984.23-P1P2	700	507	541	522
ACOT6_-_74078059.23-P1P2	492	330	352	347
ACOT7_+_6453356.23-P1P2	459	503	355	364
ACOT7_-_6453334.23-P1P2	724	829	702	597
ACOT7_-_6453369.23-P1P2	494	561	397	376
ACOT7_-_6453388.23-P1P2	416	483	363	302
ACOT7_-_6453406.23-P1P2	655	615	516	469
ACOT8_+_44485553.23-P1P2	424	820	339	514
ACOT8_+_44486016.23-P1P2	501	530	326	278
ACOT8_-_44485597.23-P1P2	232	276	203	225
ACOT8_-_44485992.23-P1P2	791	719	422	317
ACOT8_-_44486001.23-P1P2	1131	705	564	537
ACOT9_+_23761133.23-P1P2	731	938	424	492
ACOT9_+_23761350.23-P1P2	248	285	126	101
ACOT9_+_23761360.23-P1P2	304	297	287	432
ACOT9_-_23761316.23-P1P2	407	489	290	221
ACOT9_-_23761394.23-P1P2	680	445	338	342
ACOX1_+_73975227.23-P1P2	436	505	276	297
ACOX1_-_73975169.23-P1P2	920	733	524	528
ACOX1_-_73975193.23-P1P2	507	523	350	319
ACOX1_-_73975196.23-P1P2	639	838	497	640
ACOX1_-_73975245.23-P1P2	1000	1105	664	741
ACOX2_+_58512428.23-P2	696	1234	408	557
ACOX2_+_58512441.23-P2	404	298	202	259
ACOX2_+_58522520.23-P1	598	701	301	352
ACOX2_+_58522852.23-P1	1226	1172	810	731
ACOX2_+_58522860.23-P1	381	505	272	210
ACOX2_+_58522888.23-P1	438	248	434	378
ACOX2_+_58522893.23-P1	403	243	291	334
ACOX2_-_58512038.23-P2	516	660	299	443
ACOX2_-_58512043.23-P2	735	629	654	582
ACOX2_-_58512435.23-P2	557	501	328	340
ACOX3_+_8430113.23-P1	1451	733	901	832
ACOX3_+_8430140.23-P1	783	704	548	371
ACOX3_+_8442373.23-P2	804	442	422	487
ACOX3_+_8442383.23-P2	468	432	223	287
ACOX3_+_8442467.23-P2	389	273	220	170
ACOX3_-_8430094.23-P1	387	524	254	254
ACOX3_-_8430121.23-P1	481	412	404	232
ACOX3_-_8430129.23-P1	405	244	249	234
ACOX3_-_8442419.23-P2	552	140	335	215
ACOX3_-_8442435.23-P2	566	553	403	408
ACOXL_+_111490271.23-P1P2	1025	881	634	823
ACOXL_+_111490547.23-P1P2	621	458	501	396
ACOXL_+_111490560.23-P1P2	406	616	292	407
ACOXL_+_111490595.23-P1P2	760	648	455	461
ACOXL_-_111490612.23-P1P2	619	504	248	319
ACP1_+_264980.23-P1P2	1084	1189	853	806
ACP1_+_265303.23-P1P2	138	100	54	81
ACP1_-_264967.23-P1P2	727	488	398	432
ACP1_-_264970.23-P1P2	418	183	189	225
ACP1_-_265107.23-P1P2	323	137	311	246
ACP2_+_47270320.23-P1P2	649	642	324	356
ACP2_+_47270332.23-P1P2	154	181	24	20
ACP2_-_47269915.23-P1P2	330	577	262	243
ACP2_-_47269958.23-P1P2	316	363	252	283
ACP2_-_47270385.23-P1P2	555	500	409	325
ACP5_+_11688472.23-P1	171	187	54	152
ACP5_-_11688086.23-P1	436	381	235	334
ACP5_-_11688414.23-P1	1049	1299	879	580
ACP5_-_11688437.23-P1	743	760	549	553
ACP5_-_11688455.23-P1	435	243	326	228
ACP5_-_11689356.23-P2	777	798	378	529
ACP5_-_11689724.23-P2	725	1003	506	646
ACP5_-_11689727.23-P2	863	793	603	437
ACP5_-_11689744.23-P2	307	258	210	195
ACP5_-_11689771.23-P2	924	812	607	618
ACP6_+_147141956.23-P1P2	1801	1578	989	1229
ACP6_+_147142159.23-P1P2	99	209	58	54
ACP6_-_147142348.23-P1P2	412	587	322	398
ACP6_-_147142356.23-P1P2	630	233	380	336
ACP6_-_147142393.23-P1P2	732	569	448	478
ACPL2_+_140950942.23-P1P2	694	495	469	548
ACPL2_+_140950963.23-P1P2	0	0	0	0
ACPL2_+_140951037.23-P1P2	118	2	61	107
ACPL2_+_140951203.23-P1P2	1063	968	586	702
ACPL2_-_140950647.23-P1P2	510	416	252	347
ACPP_+_132036268.23-P1P2	795	603	509	552
ACPP_+_132036293.23-P1P2	383	328	281	318
ACPP_+_132036338.23-P1P2	252	136	151	105
ACPP_+_132036504.23-P1P2	166	123	59	112
ACPP_+_132036703.23-P1P2	442	470	332	362
ACPT_+_51293697.23-ENST00000270593.1	416	634	355	304
ACPT_+_51293761.23-ENST00000270593.1	796	818	641	668
ACPT_+_51294074.23-ENST00000270593.1	239	1	176	144
ACPT_-_51293910.23-ENST00000270593.1	695	754	592	546
ACPT_-_51294122.23-ENST00000270593.1	476	232	267	232
ACRBP_+_6756555.23-P1P2	1413	891	693	983
ACRBP_+_6756569.23-P1P2	758	664	677	502
ACRBP_+_6756572.23-P1P2	1660	1832	1187	1048
ACRBP_-_6756126.23-P1P2	585	325	286	323
ACRBP_-_6756147.23-P1P2	399	585	288	258
ACRC_-_70797923.23-P1P2	569	317	234	334
ACRC_-_70798359.23-P1P2	427	318	313	305
ACRC_-_70798376.23-P1P2	253	100	129	86
ACRC_-_70798717.23-P1P2	90	320	47	83
ACRC_-_70798784.23-P1P2	1156	829	780	625
ACRV1_+_125550253.23-P1P2	756	618	463	542
ACRV1_+_125550420.23-P1P2	552	795	382	445
ACRV1_+_125550697.23-P1P2	1409	990	1010	951
ACRV1_-_125550324.23-P1P2	620	738	407	663
ACRV1_-_125550695.23-P1P2	541	440	171	290
ACR_+_51177061.23-P1P2	703	507	438	332
ACR_+_51177099.23-P1P2	667	558	488	408
ACR_-_51176666.23-P1P2	397	308	418	333
ACR_-_51176714.23-P1P2	736	594	639	510
ACR_-_51176829.23-P1P2	1097	767	587	450
ACSBG1_+_78526472.23-P1P2	480	405	212	346
ACSBG1_+_78526497.23-P1P2	381	361	345	252
ACSBG1_+_78526814.23-P1P2	492	555	325	385
ACSBG1_+_78526846.23-P1P2	436	254	284	353
ACSBG1_-_78526810.23-P1P2	973	872	525	558
ACSBG2_+_6135737.23-P1P2	356	352	175	192
ACSBG2_-_6135670.23-P1P2	407	335	222	283
ACSBG2_-_6135684.23-P1P2	866	1006	387	591
ACSBG2_-_6135704.23-P1P2	807	731	514	428
ACSBG2_-_6135770.23-P1P2	589	493	256	480
ACSF2_+_48503620.23-P1P2	1309	1391	918	869
ACSF2_+_48503830.23-P1P2	617	786	612	417
ACSF2_-_48503625.23-P1P2	819	698	336	487
ACSF2_-_48503638.23-P1P2	436	854	278	235
ACSF2_-_48503858.23-P1P2	740	510	342	533
ACSF3_+_89160267.23-P1P2	542	533	457	330
ACSF3_+_89160393.23-P1P2	909	925	712	678
ACSF3_+_89160580.23-P1P2	223	455	291	147
ACSF3_-_89160263.23-P1P2	560	348	340	362
ACSF3_-_89160302.23-P1P2	885	757	654	725
ACSL1_+_185746700.23-P1P2	662	1050	528	453
ACSL1_+_185747071.23-P1P2	640	397	510	488
ACSL1_+_185747074.23-P1P2	1463	1320	913	876
ACSL1_+_185747085.23-P1P2	510	469	373	414
ACSL1_-_185746686.23-P1P2	440	356	231	234
ACSL3_+_223725692.23-P1P2	191	201	232	130
ACSL3_+_223726215.23-P1P2	902	855	572	404
ACSL3_-_223725802.23-P1P2	420	311	324	176
ACSL3_-_223725834.23-P1P2	564	447	366	382
ACSL3_-_223726162.23-P1P2	1074	888	839	737
ACSL4_+_108976382.23-P1P2	610	492	303	311
ACSL4_-_108976096.23-P1P2	408	458	356	263
ACSL4_-_108976106.23-P1P2	636	889	546	606
ACSL4_-_108976456.23-P1P2	1587	1784	1165	1024
ACSL4_-_108976463.23-P1P2	702	775	508	568
ACSL5_+_114136352.23-P1	736	832	609	643
ACSL5_+_114136372.23-P1	217	259	109	55
ACSL5_-_114133923.23-P2	903	670	552	506
ACSL5_-_114133956.23-P2	645	743	506	458
ACSL5_-_114133986.23-P2	478	686	449	511
ACSL5_-_114134322.23-P2	599	435	437	412
ACSL5_-_114134410.23-P2	825	624	490	425
ACSL5_-_114136013.23-P1	136	134	119	55
ACSL5_-_114136040.23-P1	718	768	707	404
ACSL5_-_114136407.23-P1	690	462	463	418
ACSL6_+_131310427.23-P2	560	921	458	315
ACSL6_+_131346969.23-P1	555	413	365	274
ACSL6_+_131347320.23-P1	806	578	470	365
ACSL6_+_131347346.23-P1	862	589	582	536
ACSL6_-_131310249.23-P2	796	645	526	435
ACSL6_-_131310298.23-P2	513	501	353	256
ACSL6_-_131310302.23-P2	247	191	117	169
ACSL6_-_131310682.23-P2	574	704	425	363
ACSL6_-_131347379.23-P1	439	491	370	435
ACSL6_-_131347437.23-P1	441	252	242	314
ACSM1_+_20686984.23-P1P2	797	730	437	504
ACSM1_+_20687058.23-P1P2	738	624	563	511
ACSM1_-_20687024.23-P1P2	665	805	444	441
ACSM1_-_20687076.23-P1P2	655	435	256	389
ACSM1_-_20687521.23-P1P2	576	211	413	333
ACSM2A_-_20462920.23-P1P2	176	55	35	102
ACSM2A_-_20462957.23-P1P2	1496	1032	753	1060
ACSM2A_-_20463169.23-P1P2	1383	1460	892	774
ACSM2A_-_20463214.23-P1P2	996	1181	841	882
ACSM2A_-_20463283.23-P1P2	624	520	273	295
ACSM2B_+_20587244.23-P1P2	770	558	434	419
ACSM2B_+_20587247.23-P1P2	689	491	269	330
ACSM2B_+_20587316.23-P1P2	996	1181	841	882
ACSM2B_+_20587361.23-P1P2	1383	1460	892	774
ACSM2B_+_20587573.23-P1P2	1496	1032	753	1060
ACSM3_+_20775307.23-P1P2	834	1052	503	611
ACSM3_+_20775331.23-P1P2	834	713	424	623
ACSM3_+_20775412.23-P1P2	264	131	181	199
ACSM3_-_20775380.23-P1P2	871	928	461	495
ACSM3_-_20775771.23-P1P2	619	888	366	484
ACSM4_+_7456947.23-ENST00000399422.4	476	325	324	323
ACSM4_+_7457146.23-ENST00000399422.4	99	209	50	22
ACSM4_+_7457164.23-ENST00000399422.4	589	464	460	353
ACSM4_+_7457340.23-ENST00000399422.4	535	273	185	233
ACSM4_+_7457345.23-ENST00000399422.4	587	252	343	525
ACSM5_-_20420881.23-P1P2	1069	1095	673	738
ACSM5_-_20421144.23-P1P2	1089	1373	906	953
ACSM5_-_20421170.23-P1P2	809	934	462	547
ACSM5_-_20421270.23-P1P2	674	690	467	563
ACSM5_-_20421315.23-P1P2	493	489	354	446
ACSS1_+_25038329.23-P1P2	557	411	301	406
ACSS1_+_25038734.23-P1P2	354	360	284	281
ACSS1_+_25038767.23-P1P2	90	143	58	90
ACSS1_-_25038359.23-P1P2	523	691	313	379
ACSS1_-_25038372.23-P1P2	239	272	172	250
ACSS2_+_33464457.23-P1P2	1166	709	714	826
ACSS2_-_33464420.23-P1P2	1538	1500	934	1048
ACSS2_-_33464423.23-P1P2	819	1025	612	688
ACSS2_-_33464453.23-P1P2	250	400	172	102
ACSS2_-_33464808.23-P1P2	353	264	303	275
ACSS3_+_81471956.23-P1P2	577	397	160	257
ACSS3_-_81471886.23-P1P2	249	233	173	148
ACSS3_-_81471913.23-P1P2	510	535	390	462
ACSS3_-_81472068.23-P1P2	692	660	331	333
ACSS3_-_81472074.23-P1P2	653	600	419	404
ACTA1_+_229568301.23-P2	1177	1241	827	914
ACTA1_+_229569744.23-P1	486	162	242	289
ACTA1_-_229568328.23-P2	465	532	345	393
ACTA1_-_229568723.23-P2	818	1078	433	573
ACTA1_-_229568745.23-P2	1021	1161	715	687
ACTA1_-_229568779.23-P2	326	404	195	234
ACTA1_-_229569627.23-P1	720	380	434	393
ACTA1_-_229569754.23-P1	481	883	515	543
ACTA1_-_229569824.23-P1	376	265	378	301
ACTA1_-_229569839.23-P1	1347	1495	869	736
ACTA2_+_90712275.23-P1	460	544	298	270
ACTA2_+_90712443.23-P1	762	742	489	571
ACTA2_+_90712479.23-P1	494	579	389	295
ACTA2_+_90750678.23-P2	575	615	274	301
ACTA2_+_90750694.23-P2	1589	1440	976	972
ACTA2_+_90751072.23-P2	329	332	260	195
ACTA2_-_90712449.23-P1	882	861	539	535
ACTA2_-_90712506.23-P1	869	859	539	707
ACTA2_-_90751052.23-P2	430	328	132	208
ACTA2_-_90751066.23-P2	578	366	636	564
ACTBL2_+_56778209.23-P1P2	1192	897	744	898
ACTBL2_+_56778273.23-P1P2	807	680	538	427
ACTBL2_+_56778359.23-P1P2	726	823	576	591
ACTBL2_-_56778219.23-P1P2	405	342	204	284
ACTBL2_-_56778661.23-P1P2	947	922	861	725
ACTB_+_5569721.23-P1P2	680	1131	370	567
ACTB_+_5570130.23-P1P2	674	656	471	390
ACTB_-_5568781.23-P1P2	159	251	167	142
ACTB_-_5570006.23-P1P2	587	490	417	461
ACTB_-_5570191.23-P1P2	631	348	293	234
ACTC1_+_35087479.23-P1P2	274	204	208	172
ACTC1_-_35087222.23-P1P2	656	675	334	438
ACTC1_-_35087295.23-P1P2	462	452	280	299
ACTC1_-_35087685.23-P1P2	668	718	480	384
ACTC1_-_35087711.23-P1P2	575	551	374	446
ACTG1_-_79479746.23-P1P2	462	410	236	347
ACTG1_-_79479777.23-P1P2	378	463	346	184
ACTG1_-_79479780.23-P1P2	363	325	166	198
ACTG1_-_79479785.23-P1P2	277	519	132	169
ACTG1_-_79479816.23-P1P2	654	744	421	423
ACTG2_+_74120163.23-P1	498	484	313	330
ACTG2_+_74120172.23-P1	666	338	420	324
ACTG2_+_74120202.23-P1	490	291	391	319
ACTG2_+_74128454.23-P2	534	607	393	392
ACTG2_+_74128598.23-P2	558	420	372	248
ACTG2_-_74120192.23-P1	791	475	456	493
ACTG2_-_74120376.23-P1	537	737	372	348
ACTG2_-_74128450.23-P2	424	302	293	367
ACTG2_-_74128624.23-P2	621	571	427	532
ACTG2_-_74128769.23-P2	364	539	237	330
ACTL10_+_32254796.23-P1P2	611	345	425	410
ACTL10_-_32254768.23-P1P2	941	1161	780	453
ACTL10_-_32254788.23-P1P2	1240	1405	661	846
ACTL10_-_32254809.23-P1P2	897	751	584	567
ACTL10_-_32254824.23-P1P2	234	205	144	216
ACTL6A_+_179280744.23-P1P2	1057	1061	468	440
ACTL6A_+_179280755.23-P1P2	474	270	417	423
ACTL6A_+_179280849.23-P1P2	948	1321	638	524
ACTL6A_-_179280784.23-P1P2	474	340	254	262
ACTL6A_-_179280860.23-P1P2	166	374	216	207
ACTL6B_+_100253966.23-P1P2	755	455	589	536
ACTL6B_+_100253969.23-P1P2	852	262	548	626
ACTL6B_+_100254000.23-P1P2	741	800	434	349
ACTL6B_-_100254007.23-P1P2	673	736	457	516
ACTL6B_-_100254010.23-P1P2	193	232	163	122
ACTL7A_+_111624526.23-P1P2	108	0	54	87
ACTL7A_-_111624563.23-P1P2	1274	1418	1041	1027
ACTL7A_-_111624608.23-P1P2	182	28	110	101
ACTL7A_-_111624654.23-P1P2	220	244	132	95
ACTL7A_-_111624958.23-P1P2	253	236	173	166
ACTL7B_+_111617819.23-P1P2	543	279	357	198
ACTL7B_+_111617857.23-P1P2	541	584	482	352
ACTL7B_+_111618198.23-P1P2	623	347	469	357
ACTL7B_-_111618185.23-P1P2	434	363	203	271
ACTL7B_-_111618259.23-P1P2	868	579	426	686
ACTL8_+_18081845.23-P1P2	333	673	203	292
ACTL8_+_18081855.23-P1P2	295	457	237	278
ACTL8_-_18081836.23-P1P2	717	759	408	520
ACTL8_-_18081842.23-P1P2	481	416	249	261
ACTL8_-_18081895.23-P1P2	602	646	573	465
ACTL9_+_8808720.23-P1P2	876	887	612	404
ACTL9_+_8808755.23-P1P2	471	641	312	359
ACTL9_+_8808881.23-P1P2	402	308	403	316
ACTL9_-_8808643.23-P1P2	302	51	334	148
ACTL9_-_8809073.23-P1P2	481	433	489	456
ACTN1_+_69445571.23-P1P2	272	387	191	197
ACTN1_-_69445619.23-P1P2	508	743	312	400
ACTN1_-_69445944.23-P1P2	636	369	548	445
ACTN1_-_69445956.23-P1P2	449	587	397	304
ACTN1_-_69446029.23-P1P2	555	437	277	378
ACTN2_+_236849796.23-P1P2	154	53	61	60
ACTN2_+_236849840.23-P1P2	401	469	272	272
ACTN2_+_236849897.23-P1P2	1540	1549	718	924
ACTN2_-_236849849.23-P1P2	513	252	379	353
ACTN2_-_236850209.23-P1P2	523	330	389	426
ACTN3_+_66313715.23-P1P2	528	533	268	211
ACTN3_+_66313730.23-P1P2	541	438	400	393
ACTN3_+_66313881.23-P1P2	582	455	397	380
ACTN3_-_66313676.23-P1P2	738	659	450	469
ACTN3_-_66314441.23-P1P2	895	877	546	611
ACTN4_-_39138303.23-P1P2	573	729	386	301
ACTN4_-_39138358.23-P1P2	457	391	422	511
ACTN4_-_39138687.23-P1P2	1051	733	711	787
ACTN4_-_39138723.23-P1P2	549	540	525	580
ACTN4_-_39138727.23-P1P2	846	292	435	541
ACTR10_+_58666878.23-P1P2	141	232	115	37
ACTR10_+_58666892.23-P1P2	802	660	415	530
ACTR10_+_58666925.23-P1P2	695	794	417	387
ACTR10_+_58666938.23-P1P2	287	188	141	259
ACTR10_+_58667079.23-P1P2	151	199	121	92
ACTR1A_+_104262452.23-P1P2	280	239	235	200
ACTR1A_+_104262461.23-P1P2	669	750	474	526
ACTR1A_-_104261998.23-P1P2	750	519	345	404
ACTR1A_-_104262054.23-P1P2	710	489	407	313
ACTR1A_-_104262086.23-P1P2	322	248	181	173
ACTR1B_+_98280441.23-P1P2	395	281	262	242
ACTR1B_+_98280464.23-P1P2	506	343	229	317
ACTR1B_-_98279951.23-P1P2	440	573	313	319
ACTR1B_-_98280407.23-P1P2	660	426	457	511
ACTR1B_-_98280450.23-P1P2	499	819	272	336
ACTR2_+_65455294.23-P1P2	61	153	45	82
ACTR2_+_65455348.23-P1P2	706	502	382	300
ACTR2_-_65454953.23-P1P2	206	149	191	136
ACTR2_-_65454971.23-P1P2	326	210	93	122
ACTR2_-_65455345.23-P1P2	476	582	261	124
ACTR3B_+_152457249.23-P1P2	428	307	284	180
ACTR3B_+_152457287.23-P1P2	666	540	589	485
ACTR3B_+_152457301.23-P1P2	542	503	422	337
ACTR3B_+_152457333.23-P1P2	412	554	242	410
ACTR3B_+_152457345.23-P1P2	93	183	122	131
ACTR3C_+_150020242.23-P1P2	417	146	187	284
ACTR3C_+_150020273.23-P1P2	692	984	444	578
ACTR3C_+_150020641.23-P1P2	761	315	429	380
ACTR3C_-_150020122.23-P1P2	298	240	189	208
ACTR3C_-_150020411.23-P1P2	723	551	339	516
ACTR3_+_114647775.23-P1P2	706	462	431	313
ACTR3_+_114648069.23-P1P2	450	567	265	242
ACTR3_-_114647984.23-P1P2	722	730	328	211
ACTR3_-_114647989.23-P1P2	950	837	532	537
ACTR3_-_114648039.23-P1P2	579	593	365	401
ACTR5_+_37377138.23-P1P2	640	240	148	225
ACTR5_+_37377152.23-P1P2	285	302	137	125
ACTR5_+_37377158.23-P1P2	556	341	155	165
ACTR5_-_37377124.23-P1P2	356	279	221	231
ACTR5_-_37377127.23-P1P2	371	438	204	229
ACTR6_+_100593852.23-P1P2	792	689	582	413
ACTR6_+_100594789.23-P1P2	537	317	434	253
ACTR6_+_100594811.23-P1P2	260	456	150	278
ACTR6_-_100594606.23-P1P2	656	604	203	169
ACTR6_-_100594621.23-P1P2	1136	317	510	370
ACTR8_+_53916118.23-P1P2	511	615	81	116
ACTR8_+_53916142.23-P1P2	481	352	24	46
ACTR8_+_53916157.23-P1P2	465	396	18	73
ACTR8_-_53915974.23-P1P2	188	94	69	90
ACTR8_-_53916193.23-P1P2	367	328	302	197
ACTRT1_+_127185986.23-P1P2	233	609	355	358
ACTRT1_+_127186306.23-P1P2	970	1039	608	873
ACTRT1_+_127186328.23-P1P2	787	417	307	296
ACTRT1_-_127185969.23-P1P2	429	477	260	230
ACTRT1_-_127186343.23-P1P2	979	797	741	471
ACTRT2_+_2938135.23-P1P2	571	413	405	532
ACTRT2_+_2938467.23-P1P2	721	603	381	289
ACTRT2_-_2938118.23-P1P2	527	359	369	260
ACTRT2_-_2938494.23-P1P2	379	281	331	264
ACTRT2_-_2938499.23-P1P2	329	300	194	240
ACTRT3_+_169487270.23-P1P2	184	256	116	102
ACTRT3_+_169487327.23-P1P2	811	549	457	448
ACTRT3_+_169487330.23-P1P2	527	439	355	374
ACTRT3_+_169487342.23-P1P2	397	239	187	207
ACTRT3_-_169487289.23-P1P2	846	913	571	608
ACVR1B_+_52345561.23-P1P2	366	499	377	303
ACVR1B_+_52345897.23-P1P2	178	132	80	19
ACVR1B_+_52345907.23-P1P2	317	458	251	255
ACVR1B_-_52345530.23-P1P2	480	508	438	341
ACVR1B_-_52345917.23-P1P2	434	324	269	317
ACVR1C_+_158484889.23-P1P2	803	647	697	502
ACVR1C_+_158484901.23-P1P2	852	1003	462	336
ACVR1C_+_158484938.23-P1P2	814	751	501	572
ACVR1C_+_158485339.23-P1P2	1693	1928	874	844
ACVR1C_-_158485307.23-P1P2	169	136	203	92
ACVR1_+_158732079.23-P1P2	442	538	341	358
ACVR1_+_158732198.23-P1P2	576	309	421	416
ACVR1_+_158732232.23-P1P2	211	204	116	140
ACVR1_+_158732258.23-P1P2	226	345	110	241
ACVR1_-_158732511.23-P1P2	618	496	387	362
ACVR2A_+_148602294.23-P1P2	107	44	107	56
ACVR2A_+_148602343.23-P1P2	913	506	811	607
ACVR2A_+_148602346.23-P1P2	712	1021	623	549
ACVR2A_-_148602102.23-P1P2	656	476	395	387
ACVR2A_-_148602669.23-P1P2	574	457	372	410
ACVR2B_+_38495339.23-P1P2	247	234	318	293
ACVR2B_+_38495450.23-P1P2	486	412	577	403
ACVR2B_+_38495606.23-P1P2	714	604	468	352
ACVR2B_+_38495842.23-P1P2	1063	561	655	530
ACVR2B_-_38495819.23-P1P2	656	465	460	380
ACVRL1_+_52300726.23-P1P2	445	226	364	355
ACVRL1_+_52300742.23-P1P2	316	493	209	248
ACVRL1_+_52300819.23-P1P2	366	413	201	351
ACVRL1_-_52300776.23-P1P2	850	634	339	603
ACVRL1_-_52301119.23-P1P2	618	669	355	330
ACY1_+_52017535.23-P1P2	468	304	248	292
ACY1_+_52017980.23-P1P2	1144	1322	1060	915
ACY1_-_52017547.23-P1P2	471	604	363	312
ACY1_-_52017921.23-P1P2	119	75	87	109
ACY1_-_52017938.23-P1P2	275	207	162	177
ACY3_+_67414985.23-P2	604	399	298	324
ACY3_+_67415013.23-P2	295	143	114	178
ACY3_+_67417722.23-P1	218	49	88	84
ACY3_+_67417960.23-P1	866	792	564	450
ACY3_+_67418110.23-P1	1414	1349	937	905
ACY3_-_67414577.23-P2	1000	658	679	665
ACY3_-_67414607.23-P2	948	825	516	541
ACY3_-_67414970.23-P2	415	508	410	339
ACY3_-_67417956.23-P1	55	0	12	12
ACY3_-_67418149.23-P1	345	327	257	250
ACYP1_+_75530659.23-P1	720	637	419	533
ACYP1_+_75530680.23-P1	799	357	418	466
ACYP1_-_75530695.23-P1	509	851	420	340
ACYP1_-_75530711.23-P1	478	165	226	438
ACYP1_-_75530721.23-P1	326	236	205	327
ACYP1_-_75535758.23-P2	314	292	128	186
ACYP1_-_75536000.23-P2	674	810	537	445
ACYP1_-_75536179.23-P2	658	365	433	369
ACYP1_-_75536183.23-P2	663	842	395	361
ACYP1_-_75536194.23-P2	643	490	431	425
ACYP2_+_54342830.23-P1P2	781	781	319	566
ACYP2_-_54342821.23-P1P2	211	79	101	89
ACYP2_-_54343153.23-P1P2	538	661	458	531
ACYP2_-_54343157.23-P1P2	564	389	385	527
ACYP2_-_54343180.23-P1P2	627	715	465	598
ADAD1_+_123300801.23-P1P2	463	713	332	296
ADAD1_-_123300726.23-P1P2	730	714	351	491
ADAD1_-_123300732.23-P1P2	460	705	426	439
ADAD1_-_123300755.23-P1P2	414	507	326	310
ADAD1_-_123300758.23-P1P2	316	109	143	228
ADAD2_+_84224814.23-P1P2	405	437	201	248
ADAD2_+_84225182.23-P1P2	705	1113	623	711
ADAD2_-_84224806.23-P1P2	982	1333	808	922
ADAD2_-_84224870.23-P1P2	1060	748	672	713
ADAD2_-_84224880.23-P1P2	1005	879	681	784
ADAL_-_43623106.23-P1P2	221	246	238	129
ADAL_-_43623112.23-P1P2	194	1	62	74
ADAL_-_43623116.23-P1P2	698	632	486	482
ADAL_-_43623128.23-P1P2	198	344	68	97
ADAL_-_43623140.23-P1P2	19	0	32	10
ADAM10_+_59041561.23-P1P2	819	804	476	525
ADAM10_+_59041886.23-P1P2	503	307	133	196
ADAM10_-_59041337.23-P1P2	710	1220	643	687
ADAM10_-_59041501.23-P1P2	881	797	825	698
ADAM10_-_59041703.23-P1P2	942	1000	528	661
ADAM11_+_42836733.23-P1P2	1123	828	707	721
ADAM11_+_42836787.23-P1P2	392	254	333	249
ADAM11_+_42836832.23-P1P2	319	290	384	167
ADAM11_+_42836963.23-P1P2	611	458	360	379
ADAM11_-_42836572.23-P1P2	421	360	242	210
ADAM12_+_128076604.23-P1P2	1224	1419	1286	804
ADAM12_+_128076607.23-P1P2	1156	1088	468	476
ADAM12_-_128076590.23-P1P2	160	119	116	171
ADAM12_-_128076617.23-P1P2	314	533	168	207
ADAM12_-_128077031.23-P1P2	824	572	546	471
ADAM15_+_155023192.23-P1P2	749	1018	540	518
ADAM15_+_155023202.23-P1P2	628	810	410	373
ADAM15_+_155023394.23-P1P2	637	571	471	471
ADAM15_+_155024155.23-P1P2	573	636	459	711
ADAM15_-_155024217.23-P1P2	756	765	361	427
ADAM17_+_9695837.23-P1P2	803	749	482	585
ADAM17_+_9695867.23-P1P2	778	996	514	517
ADAM17_+_9695885.23-P1P2	347	259	205	236
ADAM17_-_9695930.23-P1P2	615	737	373	426
ADAM17_-_9695934.23-P1P2	480	206	294	342
ADAM18_+_39442161.23-P1P2	426	412	178	169
ADAM18_+_39442286.23-P1P2	366	316	345	249
ADAM18_+_39442506.23-P1P2	364	324	225	308
ADAM18_-_39442133.23-P1P2	140	405	69	27
ADAM18_-_39442196.23-P1P2	547	480	531	378
ADAM19_+_157002746.23-P1P2	714	334	409	471
ADAM19_-_157002294.23-P1P2	727	1005	588	669
ADAM19_-_157002314.23-P1P2	630	420	379	291
ADAM19_-_157002317.23-P1P2	802	765	511	524
ADAM19_-_157002452.23-P1P2	183	37	109	114
ADAM20_+_71001702.23-P1P2	957	778	462	484
ADAM20_-_71001316.23-P1P2	794	413	481	531
ADAM20_-_71001647.23-P1P2	446	535	348	398
ADAM20_-_71001696.23-P1P2	827	529	481	519
ADAM20_-_71001740.23-P1P2	165	118	99	173
ADAM21_+_70918885.23-P1P2	217	364	160	155
ADAM21_+_70919022.23-P1P2	400	420	350	269
ADAM21_+_70919032.23-P1P2	564	394	421	382
ADAM21_-_70918928.23-P1P2	295	627	259	208
ADAM21_-_70919038.23-P1P2	746	483	421	472
ADAM22_+_87563621.23-P1P2	482	539	446	486
ADAM22_+_87563949.23-P1P2	552	638	438	393
ADAM22_-_87563632.23-P1P2	461	656	478	401
ADAM22_-_87563945.23-P1P2	335	364	158	284
ADAM22_-_87564057.23-P1P2	518	502	299	302
ADAM23_+_207308275.23-P1P2	506	601	404	299
ADAM23_+_207308623.23-P1P2	415	638	260	265
ADAM23_+_207308716.23-P1P2	1019	885	602	665
ADAM23_-_207308263.23-P1P2	306	394	244	210
ADAM23_-_207308295.23-P1P2	548	459	403	475
ADAM28_+_24151604.23-P1P2	324	265	298	269
ADAM28_+_24151615.23-P1P2	93	88	63	45
ADAM28_+_24151646.23-P1P2	397	270	351	336
ADAM28_+_24151656.23-P1P2	602	595	489	500
ADAM28_+_24151691.23-P1P2	489	749	400	397
ADAM29_+_175839595.23-P1P2	472	426	323	340
ADAM29_+_175839605.23-P1P2	385	341	153	267
ADAM29_+_175839643.23-P1P2	653	351	506	548
ADAM29_-_175839539.23-P1P2	622	620	263	313
ADAM29_-_175839601.23-P1P2	885	1241	662	719
ADAM2_+_39695270.23-P1P2	773	629	492	646
ADAM2_-_39695260.23-P1P2	764	723	501	501
ADAM2_-_39695623.23-P1P2	607	682	457	457
ADAM2_-_39695635.23-P1P2	375	453	493	348
ADAM2_-_39695737.23-P1P2	595	352	264	266
ADAM30_+_120439037.23-P1P2	574	412	206	227
ADAM30_+_120439094.23-P1P2	543	573	545	280
ADAM30_+_120439103.23-P1P2	796	624	426	412
ADAM30_-_120439075.23-P1P2	339	244	150	147
ADAM30_-_120439090.23-P1P2	677	562	493	558
ADAM32_+_38965125.23-P1P2	187	128	112	128
ADAM32_+_38965287.23-P1P2	883	539	364	516
ADAM32_+_38965299.23-P1P2	1082	857	753	690
ADAM32_-_38965264.23-P1P2	643	890	388	497
ADAM32_-_38965521.23-P1P2	423	641	300	372
ADAM33_+_3662271.23-P1P2	830	671	502	387
ADAM33_+_3662642.23-P1P2	786	671	379	576
ADAM33_-_3662191.23-P1P2	889	980	603	437
ADAM33_-_3662194.23-P1P2	385	609	371	236
ADAM33_-_3662638.23-P1P2	598	652	500	528
ADAM7_+_24298515.23-P1P2	643	587	430	407
ADAM7_+_24298519.23-P1P2	471	182	188	390
ADAM7_+_24298600.23-P1P2	650	779	312	593
ADAM7_-_24298558.23-P1P2	421	350	183	280
ADAM7_-_24298561.23-P1P2	819	913	337	638
ADAM8_+_135090313.23-P1P2	651	244	540	321
ADAM8_-_135089929.23-P1P2	687	722	338	503
ADAM8_-_135089932.23-P1P2	562	320	367	367
ADAM8_-_135090331.23-P1P2	496	419	460	352
ADAM8_-_135090373.23-P1P2	434	532	234	333
ADAM9_+_38854489.23-P1P2	355	317	288	159
ADAM9_+_38854902.23-P1P2	845	853	710	693
ADAM9_-_38854499.23-P1P2	405	280	317	265
ADAM9_-_38854525.23-P1P2	413	219	311	265
ADAM9_-_38854669.23-P1P2	516	532	334	300
ADAMDEC1_+_24242051.23-P1P2	339	260	202	220
ADAMDEC1_+_24242054.23-P1P2	325	221	95	181
ADAMDEC1_+_24242074.23-P1P2	309	367	183	319
ADAMDEC1_-_24242003.23-P1P2	465	259	315	236
ADAMDEC1_-_24242085.23-P1P2	993	968	692	693
ADAMTS10_+_8675521.23-P1P2	482	335	279	323
ADAMTS10_+_8675559.23-P1P2	656	819	541	394
ADAMTS10_+_8675562.23-P1P2	581	437	318	291
ADAMTS10_-_8675371.23-P1P2	438	283	322	448
ADAMTS10_-_8675595.23-P1P2	687	686	568	556
ADAMTS12_+_33891838.23-P1P2	639	327	366	274
ADAMTS12_+_33892096.23-P1P2	386	528	321	317
ADAMTS12_-_33891689.23-P1P2	704	670	369	362
ADAMTS12_-_33892035.23-P1P2	662	686	400	554
ADAMTS12_-_33892078.23-P1P2	770	825	526	309
ADAMTS13_+_136287462.23-P1P2	675	489	300	383
ADAMTS13_+_136287556.23-P1P2	1213	710	846	841
ADAMTS13_+_136287621.23-P1P2	745	675	477	425
ADAMTS13_-_136287551.23-P1P2	697	413	470	592
ADAMTS13_-_136287562.23-P1P2	284	161	263	205
ADAMTS14_+_72432279.23-P1P2	785	714	328	422
ADAMTS14_+_72432594.23-P1P2	505	523	356	317
ADAMTS14_-_72432269.23-P1P2	643	687	497	645
ADAMTS14_-_72432290.23-P1P2	387	202	153	213
ADAMTS14_-_72432297.23-P1P2	899	468	479	445
ADAMTS15_+_130318578.23-P1P2	1028	1447	786	702
ADAMTS15_+_130318949.23-P1P2	747	804	654	536
ADAMTS15_+_130318978.23-P1P2	673	421	376	440
ADAMTS15_+_130318981.23-P1P2	392	497	268	381
ADAMTS15_-_130318977.23-P1P2	724	443	470	626
ADAMTS16_+_5140486.23-P2	406	196	211	272
ADAMTS16_+_5140497.23-P2	421	188	357	211
ADAMTS16_+_5140517.23-P2	384	568	274	307
ADAMTS16_+_5140760.23-P2	569	852	439	438
ADAMTS16_+_5140912.23-P2	847	657	586	589
ADAMTS16_+_5146334.23-P1	516	372	319	314
ADAMTS16_+_5146341.23-P1	587	586	339	370
ADAMTS16_+_5146377.23-P1	451	313	309	320
ADAMTS16_-_5146381.23-P1	31	0	0	10
ADAMTS16_-_5146595.23-P1	442	733	394	425
ADAMTS17_+_100882122.23-P1P2	780	580	542	621
ADAMTS17_-_100882079.23-P1P2	758	926	448	363
ADAMTS17_-_100882118.23-P1P2	626	650	487	403
ADAMTS17_-_100882163.23-P1P2	692	604	440	430
ADAMTS17_-_100882166.23-P1P2	1273	1402	712	622
ADAMTS18_+_77468466.23-P1P2	609	796	341	240
ADAMTS18_+_77468714.23-P1P2	1106	920	701	574
ADAMTS18_+_77468890.23-P1P2	912	637	693	547
ADAMTS18_-_77468494.23-P1P2	397	418	205	128
ADAMTS18_-_77468873.23-P1P2	395	256	167	215
ADAMTS19_+_128796013.23-P1P2	393	425	258	258
ADAMTS19_+_128796021.23-P1P2	811	419	346	444
ADAMTS19_-_128796009.23-P1P2	458	433	377	397
ADAMTS19_-_128796089.23-P1P2	606	596	497	688
ADAMTS19_-_128796244.23-P1P2	892	783	431	337
ADAMTS1_+_28216554.23-P2	1019	539	666	545
ADAMTS1_+_28216570.23-P2	701	700	353	411
ADAMTS1_+_28216594.23-P2	543	481	465	365
ADAMTS1_+_28217278.23-P1	522	852	469	400
ADAMTS1_+_28217659.23-P1	625	441	406	365
ADAMTS1_+_28217664.23-P1	415	424	266	315
ADAMTS1_+_28217696.23-P1	983	713	708	682
ADAMTS1_-_28216131.23-P2	805	840	608	681
ADAMTS1_-_28216582.23-P2	422	201	248	224
ADAMTS1_-_28217257.23-P1	648	897	553	509
ADAMTS20_+_43945551.23-P1P2	931	708	569	561
ADAMTS20_+_43945593.23-P1P2	670	753	441	454
ADAMTS20_+_43945604.23-P1P2	509	304	247	245
ADAMTS20_+_43945717.23-P1P2	264	393	210	200
ADAMTS20_-_43945984.23-P1P2	462	534	397	456
ADAMTS2_+_178772088.23-P1P2	741	796	482	787
ADAMTS2_+_178772185.23-P1P2	780	604	546	475
ADAMTS2_-_178772008.23-P1P2	758	766	323	484
ADAMTS2_-_178772408.23-P1P2	453	815	423	331
ADAMTS2_-_178772444.23-P1P2	675	433	481	434
ADAMTS3_-_73434871.23-P1P2	658	509	317	352
ADAMTS3_-_73434879.23-P1P2	631	307	391	356
ADAMTS3_-_73434891.23-P1P2	704	728	375	423
ADAMTS3_-_73434922.23-P1P2	519	434	316	403
ADAMTS3_-_73434972.23-P1P2	697	678	609	641
ADAMTS4_+_161168828.23-P1P2	561	478	288	245
ADAMTS4_-_161168418.23-P1P2	544	427	175	342
ADAMTS4_-_161168458.23-P1P2	391	457	365	289
ADAMTS4_-_161168616.23-P1P2	360	460	416	271
ADAMTS4_-_161168836.23-P1P2	694	508	542	423
ADAMTS5_+_28339356.23-P1P2	1098	803	551	601
ADAMTS5_+_28339363.23-P1P2	1078	1083	679	603
ADAMTS5_-_28338950.23-P1P2	285	371	108	154
ADAMTS5_-_28339372.23-P1P2	1194	907	802	590
ADAMTS5_-_28339421.23-P1P2	708	675	322	542
ADAMTS6_+_64777310.23-P1P2	352	106	188	189
ADAMTS6_+_64777340.23-P1P2	646	402	329	544
ADAMTS6_+_64777661.23-P1P2	1011	775	614	612
ADAMTS6_-_64777602.23-P1P2	834	964	643	802
ADAMTS6_-_64777679.23-P1P2	149	73	89	79
ADAMTS7_+_79103687.23-P1P2	405	264	260	192
ADAMTS7_-_79103352.23-P1P2	732	563	425	308
ADAMTS7_-_79103383.23-P1P2	283	134	217	191
ADAMTS7_-_79103411.23-P1P2	701	894	406	310
ADAMTS7_-_79103729.23-P1P2	319	270	181	149
ADAMTS8_+_130298490.23-P1P2	442	458	356	333
ADAMTS8_-_130297973.23-P1P2	534	826	453	381
ADAMTS8_-_130298054.23-P1P2	474	846	317	374
ADAMTS8_-_130298160.23-P1P2	545	310	452	391
ADAMTS8_-_130298510.23-P1P2	999	809	428	758
ADAMTS9_+_64673234.23-P1P2	836	1197	654	494
ADAMTS9_-_64673170.23-P1P2	480	750	359	401
ADAMTS9_-_64673267.23-P1P2	807	523	619	333
ADAMTS9_-_64673280.23-P1P2	496	662	510	326
ADAMTS9_-_64673627.23-P1P2	272	248	164	204
ADAMTSL1_+_18474148.23-P1P2	475	519	402	412
ADAMTSL1_+_18474201.23-P1P2	614	612	473	467
ADAMTSL1_+_18474327.23-P1P2	1205	838	837	889
ADAMTSL1_-_18474157.23-P1P2	351	556	245	281
ADAMTSL1_-_18474595.23-P1P2	641	696	360	501
ADAMTSL2_+_136399841.23-P1P2	714	410	369	370
ADAMTSL2_+_136400219.23-P1P2	663	635	475	538
ADAMTSL2_+_136400253.23-P1P2	1181	1306	902	810
ADAMTSL2_-_136399802.23-P1P2	326	283	186	297
ADAMTSL2_-_136399861.23-P1P2	64	44	41	28
ADAMTSL3_+_84322918.23-P1P2	386	440	201	302
ADAMTSL3_-_84322944.23-P1P2	608	593	448	342
ADAMTSL3_-_84322947.23-P1P2	535	563	261	333
ADAMTSL3_-_84323067.23-P1P2	233	367	160	133
ADAMTSL3_-_84323104.23-P1P2	201	209	197	198
ADAMTSL4_+_150521897.23-P1P2	807	1040	539	598
ADAMTSL4_+_150521916.23-P1P2	233	239	190	55
ADAMTSL4_+_150521953.23-P1P2	351	323	204	279
ADAMTSL4_+_150522285.23-P1P2	1076	1416	767	934
ADAMTSL4_-_150521934.23-P1P2	266	251	156	149
ADAMTSL5_-_1512942.23-P1P2	456	665	477	451
ADAMTSL5_-_1512947.23-P1P2	548	432	417	337
ADAMTSL5_-_1512963.23-P1P2	839	685	481	667
ADAMTSL5_-_1512979.23-P1P2	632	810	568	544
ADAMTSL5_-_1513012.23-P1P2	414	519	359	249
ADAP1_+_994248.23-P1P2	472	446	401	365
ADAP1_+_994276.23-P1P2	1114	1109	502	597
ADAP1_+_994279.23-P1P2	1488	1278	978	997
ADAP1_+_994282.23-P1P2	1687	1772	1172	1202
ADAP1_-_993847.23-P1P2	566	695	309	433
ADAP2_+_29249325.23-P1P2	174	381	186	126
ADAP2_+_29249375.23-P1P2	571	533	400	301
ADAP2_+_29249417.23-P1P2	679	555	463	584
ADAP2_-_29249001.23-P1P2	761	509	408	449
ADAP2_-_29249406.23-P1P2	436	353	304	253
ADARB1_+_46493796.23-P1P2	425	548	201	273
ADARB1_+_46494884.23-P1P2	854	826	653	677
ADARB1_+_46494897.23-P1P2	1034	860	969	891
ADARB1_-_46493823.23-P1P2	517	712	355	363
ADARB1_-_46493831.23-P1P2	730	1491	482	680
ADARB2_+_1779243.23-ENST00000381312.1	329	304	227	331
ADARB2_+_1779248.23-ENST00000381312.1	872	861	569	522
ADARB2_+_1779269.23-ENST00000381312.1	535	440	277	384
ADARB2_+_1779687.23-ENST00000381312.1	454	513	338	371
ADARB2_-_1779460.23-ENST00000381312.1	636	404	435	406
ADAR_+_154580643.23-P1	1109	792	891	742
ADAR_+_154600408.23-P2	748	220	341	318
ADAR_+_154600411.23-P2	580	477	213	340
ADAR_+_154600419.23-P2	719	468	311	430
ADAR_-_154580605.23-P1	364	323	198	193
ADAR_-_154580611.23-P1	403	174	351	230
ADAR_-_154580629.23-P1	562	593	258	306
ADAR_-_154580652.23-P1	429	378	320	278
ADAR_-_154599983.23-P2	469	411	410	386
ADAR_-_154600448.23-P2	502	601	297	343
ADAT1_+_75656919.23-P1P2	1074	1011	996	966
ADAT1_+_75657125.23-P1P2	362	339	263	265
ADAT1_+_75657171.23-P1P2	1224	1070	740	699
ADAT1_-_75656724.23-P1P2	796	983	588	786
ADAT1_-_75656732.23-P1P2	298	160	198	159
ADAT2_+_143771740.23-P1P2	40	193	42	64
ADAT2_+_143771779.23-P1P2	619	844	392	388
ADAT2_+_143771782.23-P1P2	132	51	121	141
ADAT2_-_143771413.23-P1P2	646	822	463	331
ADAT2_-_143771826.23-P1P2	414	437	169	184
ADAT3_+_1905424.23-P1	512	633	428	302
ADAT3_+_1905431.23-P1	2095	1861	1250	1065
ADAT3_+_1905450.23-P1	1701	1298	905	1170
ADAT3_+_1907955.23-P2	822	601	613	532
ADAT3_+_1908001.23-P2	79	0	33	52
ADAT3_-_1905405.23-P1	1756	1706	140	144
ADAT3_-_1905438.23-P1	859	638	128	160
ADAT3_-_1908013.23-P2	202	75	63	54
ADAT3_-_1908397.23-P2	982	1142	768	882
ADAT3_-_1908429.23-P2	681	341	351	398
ADA_+_43280282.23-P1P2	470	464	331	436
ADA_+_43280285.23-P1P2	709	941	475	552
ADA_+_43280303.23-P1P2	268	319	208	142
ADA_+_43280315.23-P1P2	359	348	251	228
ADA_-_43279996.23-P1P2	183	41	169	207
ADCK1_+_78266506.23-P1P2	655	320	498	428
ADCK1_-_78266512.23-P1P2	1388	1331	790	732
ADCK1_-_78266523.23-P1P2	319	388	308	446
ADCK1_-_78266828.23-P1P2	433	515	150	194
ADCK1_-_78266900.23-P1P2	554	482	369	368
ADCK2_+_140372748.23-P1P2	313	500	407	224
ADCK2_+_140373084.23-P1P2	844	710	584	623
ADCK2_+_140373152.23-P1P2	782	566	435	433
ADCK2_-_140373160.23-P1P2	983	486	746	851
ADCK2_-_140373404.23-P1P2	454	325	280	295
ADCK3_+_227128242.23-P1P2	1167	927	466	539
ADCK3_+_227128400.23-P1P2	681	522	467	342
ADCK3_-_227128046.23-P1P2	914	832	763	705
ADCK3_-_227128055.23-P1P2	1270	1459	853	648
ADCK3_-_227128078.23-P1P2	391	711	283	551
ADCK4_+_41222752.23-P1P2	233	145	180	154
ADCK4_-_41222351.23-P1P2	572	278	344	248
ADCK4_-_41222709.23-P1P2	223	202	122	140
ADCK4_-_41222769.23-P1P2	174	98	158	143
ADCK4_-_41222791.23-P1P2	874	862	576	544
ADCK5_+_145597793.23-P1P2	724	582	551	434
ADCK5_-_145597191.23-P1P2	393	228	227	181
ADCK5_-_145597250.23-P1P2	400	354	238	107
ADCK5_-_145597781.23-P1P2	963	788	712	676
ADCK5_-_145597789.23-P1P2	455	168	272	229
ADCY10_+_167883329.23-P1P2	993	845	634	714
ADCY10_-_167882907.23-P1P2	176	312	134	98
ADCY10_-_167882911.23-P1P2	759	665	478	472
ADCY10_-_167882918.23-P1P2	186	192	52	79
ADCY10_-_167883077.23-P1P2	1000	657	543	707
ADCY1_+_45614267.23-P1P2	402	234	235	188
ADCY1_+_45614427.23-P1P2	860	722	603	704
ADCY1_+_45614650.23-P1P2	796	891	399	361
ADCY1_+_45614673.23-P1P2	572	396	321	285
ADCY1_-_45614627.23-P1P2	369	395	309	293
ADCY2_+_7396541.23-P1P2	748	807	498	520
ADCY2_+_7396596.23-P1P2	318	375	258	363
ADCY2_+_7396661.23-P1P2	353	627	282	318
ADCY2_-_7396414.23-P1P2	345	486	149	131
ADCY2_-_7396575.23-P1P2	800	969	774	768
ADCY3_+_25142736.23-P1P2	505	229	515	394
ADCY3_-_25142720.23-P1P2	590	325	269	209
ADCY3_-_25142849.23-P1P2	175	130	147	109
ADCY3_-_25143044.23-P1P2	1018	1097	355	572
ADCY3_-_25143049.23-P1P2	547	293	418	349
ADCY4_+_24803901.23-P1P2	436	412	203	370
ADCY4_-_24804056.23-P1P2	237	431	248	169
ADCY4_-_24804217.23-P1P2	548	685	342	547
ADCY4_-_24804227.23-P1P2	328	394	187	243
ADCY4_-_24804232.23-P1P2	526	589	308	261
ADCY5_+_123168382.23-P1P2	424	624	357	307
ADCY5_+_123168593.23-P1P2	596	522	440	393
ADCY5_+_123168613.23-P1P2	683	480	462	548
ADCY5_-_123168354.23-P1P2	452	399	209	310
ADCY5_-_123168357.23-P1P2	542	402	325	392
ADCY6_+_49182403.23-P1P2	122	137	45	45
ADCY6_+_49182840.23-P1P2	882	566	549	644
ADCY6_-_49182447.23-P1P2	580	970	739	579
ADCY6_-_49182451.23-P1P2	329	499	273	228
ADCY6_-_49182454.23-P1P2	385	534	340	282
ADCY7_+_50300487.23-P1P2	542	817	407	339
ADCY7_-_50300493.23-P1P2	1012	785	616	553
ADCY7_-_50300498.23-P1P2	522	278	298	166
ADCY7_-_50300519.23-P1P2	761	448	349	468
ADCY7_-_50300524.23-P1P2	546	421	349	391
ADCY8_+_132052698.23-P1P2	528	243	426	223
ADCY8_+_132053037.23-P1P2	294	318	150	178
ADCY8_-_132052844.23-P1P2	786	917	447	521
ADCY8_-_132053083.23-P1P2	344	560	92	214
ADCY8_-_132053093.23-P1P2	1106	1069	621	635
ADCY9_+_4166382.23-P1P2	245	103	183	196
ADCY9_+_4166432.23-P1P2	454	486	271	271
ADCY9_-_4166007.23-P1P2	648	845	437	548
ADCY9_-_4166218.23-P1P2	552	315	437	289
ADCY9_-_4166392.23-P1P2	397	350	213	129
ADCYAP1R1_+_31092317.23-P1P2	447	450	457	339
ADCYAP1R1_+_31092343.23-P1P2	236	461	196	88
ADCYAP1R1_+_31092380.23-P1P2	369	454	364	323
ADCYAP1R1_+_31092421.23-P1P2	10	0	6	0
ADCYAP1R1_-_31092299.23-P1P2	609	750	392	377
ADCYAP1_+_904729.23-P1P2	304	493	195	242
ADCYAP1_+_904799.23-P1P2	954	944	579	618
ADCYAP1_+_904824.23-P1P2	448	279	309	300
ADCYAP1_+_904967.23-P1P2	906	759	406	445
ADCYAP1_-_904647.23-P1P2	529	409	232	300
ADC_+_33546832.23-P1P2	448	408	295	325
ADC_+_33546850.23-P1P2	534	400	373	214
ADC_+_33546977.23-P1P2	518	622	405	469
ADC_-_33546826.23-P1P2	391	157	282	428
ADC_-_33546829.23-P1P2	546	398	284	186
ADD1_+_2846015.23-P1P2	398	506	442	357
ADD1_-_2845596.23-P1P2	507	145	297	209
ADD1_-_2845605.23-P1P2	342	548	210	187
ADD1_-_2845697.23-P1P2	780	486	431	610
ADD1_-_2845997.23-P1P2	787	676	426	400
ADD2_+_70995010.23-P1P2	964	970	434	540
ADD2_+_70995142.23-P1P2	671	568	402	490
ADD2_+_70995263.23-P1P2	505	433	410	481
ADD2_+_70995300.23-P1P2	539	521	329	451
ADD2_-_70994876.23-P1P2	972	975	714	572
ADD3_+_111767932.23-P1P2	450	507	367	359
ADD3_+_111768327.23-P1P2	415	479	239	315
ADD3_-_111767767.23-P1P2	537	454	325	421
ADD3_-_111767783.23-P1P2	1088	1179	826	931
ADD3_-_111767791.23-P1P2	780	441	487	507
ADGB_+_146920153.23-P1P2	418	385	207	173
ADGB_+_146920457.23-P1P2	164	127	126	88
ADGB_+_146920504.23-P1P2	83	0	53	25
ADGB_-_146920345.23-P1P2	92	45	27	16
ADGB_-_146920535.23-P1P2	316	340	226	226
ADH1A_+_100212126.23-P1P2	557	454	252	267
ADH1A_-_100211701.23-P1P2	1598	1013	848	874
ADH1A_-_100211816.23-P1P2	527	468	344	438
ADH1A_-_100212118.23-P1P2	896	689	486	575
ADH1A_-_100212162.23-P1P2	1088	1051	680	725
ADH1B_+_100242040.23-P1P2	210	397	211	226
ADH1B_+_100242511.23-P1P2	606	332	402	272
ADH1B_-_100242120.23-P1P2	182	39	66	132
ADH1B_-_100242280.23-P1P2	241	224	316	215
ADH1B_-_100242333.23-P1P2	162	122	123	111
ADH1C_+_100273655.23-P1P2	184	403	147	50
ADH1C_-_100273471.23-P1P2	120	52	92	43
ADH1C_-_100273518.23-P1P2	211	771	176	199
ADH1C_-_100273879.23-P1P2	262	732	220	217
ADH1C_-_100273923.23-P1P2	331	244	210	191
ADH4_+_100065429.23-P1P2	637	502	497	412
ADH4_+_100065433.23-P1P2	613	254	397	329
ADH4_+_100065444.23-P1P2	54	202	87	50
ADH4_+_100065450.23-P1P2	0	0	6	0
ADH4_-_100065227.23-P1P2	115	46	85	62
ADH5_+_100009684.23-P1P2	594	380	457	392
ADH5_+_100009798.23-P1P2	318	256	200	203
ADH5_+_100009821.23-P1P2	297	327	217	144
ADH5_+_100009838.23-P1P2	804	539	727	599
ADH5_-_100009831.23-P1P2	867	948	601	716
ADH6_+_100140186.23-P1P2	362	267	175	270
ADH6_+_100140286.23-P1P2	629	728	517	635
ADH6_-_100140386.23-P1P2	740	1043	391	766
ADH6_-_100140394.23-P1P2	876	761	472	498
ADH6_-_100140413.23-P1P2	606	440	461	471
ADH7_+_100355983.23-P1P2	1002	1155	713	677
ADH7_+_100356142.23-P1P2	477	363	272	219
ADH7_+_100356385.23-P1P2	572	518	310	398
ADH7_+_100356481.23-P1P2	1144	1177	696	690
ADH7_-_100356092.23-P1P2	0	0	4	0
ADHFE1_+_67344685.23-P1P2	710	791	549	430
ADHFE1_+_67344765.23-P1P2	512	617	434	424
ADHFE1_-_67344732.23-P1P2	352	390	170	161
ADHFE1_-_67344792.23-P1P2	486	351	275	372
ADHFE1_-_67345102.23-P1P2	858	455	480	527
ADI1_+_3523254.23-P1P2	1046	978	498	450
ADI1_+_3523275.23-P1P2	225	361	119	164
ADI1_-_3523067.23-P1P2	358	303	202	322
ADI1_-_3523293.23-P1P2	202	314	178	111
ADI1_-_3523313.23-P1P2	906	667	736	600
ADIG_+_37209880.23-P1P2	870	685	463	538
ADIG_+_37209891.23-P1P2	239	389	98	186
ADIG_+_37209902.23-P1P2	521	762	436	417
ADIG_+_37209911.23-P1P2	1284	1613	830	686
ADIG_+_37210368.23-P1P2	339	447	275	182
ADIPOQ_+_186560448.23-P1P2	537	504	463	511
ADIPOQ_+_186560496.23-P1P2	948	573	431	551
ADIPOQ_+_186560526.23-P1P2	18	0	37	6
ADIPOQ_-_186560537.23-P1P2	1032	1025	686	803
ADIPOQ_-_186560924.23-P1P2	597	945	373	330
ADIPOR1_+_202926923.23-P1P2	184	216	115	118
ADIPOR1_+_202926993.23-P1P2	371	256	135	227
ADIPOR1_+_202927394.23-P1P2	817	529	457	458
ADIPOR1_-_202926990.23-P1P2	210	377	199	199
ADIPOR1_-_202927375.23-P1P2	387	287	149	107
ADIPOR2_+_1800595.23-P1P2	498	445	518	255
ADIPOR2_-_1800242.23-P1P2	662	747	441	425
ADIPOR2_-_1800250.23-P1P2	958	781	545	656
ADIPOR2_-_1800256.23-P1P2	556	551	314	280
ADIPOR2_-_1800278.23-P1P2	423	429	217	231
ADIRF_+_88728033.23-P1P2	804	811	405	485
ADIRF_-_88728314.23-P1P2	316	300	262	233
ADIRF_-_88728503.23-P1P2	717	873	568	356
ADIRF_-_88728567.23-P1P2	520	369	332	266
ADIRF_-_88728681.23-P1P2	735	646	549	534
ADK_+_75911404.23-P2	1292	1019	1002	944
ADK_+_75911444.23-P2	461	248	251	337
ADK_+_75936517.23-P1	660	780	534	498
ADK_+_75936538.23-P1	472	664	307	299
ADK_+_75936570.23-P1	572	450	289	323
ADK_+_75936748.23-P1	688	551	423	358
ADK_-_75911021.23-P2	386	302	220	196
ADK_-_75911025.23-P2	404	429	93	143
ADK_-_75911437.23-P2	953	797	547	440
ADK_-_75936578.23-P1	695	1099	521	518
ADM2_+_50920011.23-P1P2	531	316	324	282
ADM2_+_50920227.23-P1P2	546	654	462	581
ADM2_+_50920298.23-P1P2	726	440	357	381
ADM2_+_50920473.23-P1P2	819	744	570	526
ADM2_-_50920028.23-P1P2	259	66	63	99
ADM5_+_50191684.23-P1P2	10	0	0	0
ADM5_+_50191838.23-P1P2	777	469	324	526
ADM5_+_50191862.23-P1P2	505	328	204	316
ADM5_+_50191867.23-P1P2	193	141	151	156
ADM5_-_50191704.23-P1P2	447	437	218	218
ADM_+_10326660.23-P1P2	1094	994	685	577
ADM_+_10327266.23-P1P2	957	726	839	941
ADM_+_10327276.23-P1P2	318	292	276	359
ADM_+_10327290.23-P1P2	302	304	183	193
ADM_-_10327037.23-P1P2	564	391	463	570
ADNP2_+_77867421.23-P1P2	439	250	364	395
ADNP2_+_77867603.23-P1P2	1084	1098	742	709
ADNP2_-_77867208.23-P1P2	298	322	180	202
ADNP2_-_77867536.23-P1P2	306	210	186	111
ADNP2_-_77867623.23-P1P2	811	853	645	495
ADNP_+_49547892.23-P1P2	324	461	196	174
ADNP_-_49547603.23-P1P2	1224	1377	1145	778
ADNP_-_49547651.23-P1P2	486	668	443	384
ADNP_-_49547707.23-P1P2	1226	1530	1007	1145
ADNP_-_49547964.23-P1P2	661	1189	383	558
ADORA1_+_203096891.23-P1P2	679	330	396	488
ADORA1_+_203097450.23-P1P2	979	726	672	812
ADORA1_+_203097472.23-P1P2	1025	859	490	565
ADORA1_+_203097506.23-P1P2	174	118	101	125
ADORA1_-_203096974.23-P1P2	323	170	141	202
ADORA2A_+_24820308.23-P1P2	892	616	606	739
ADORA2A_-_24819888.23-P1P2	818	725	597	563
ADORA2A_-_24819903.23-P1P2	1051	812	751	711
ADORA2A_-_24819947.23-P1P2	424	535	473	425
ADORA2A_-_24820281.23-P1P2	378	280	441	329
ADORA2B_+_15848686.23-P1P2	221	267	207	127
ADORA2B_+_15848965.23-P1P2	442	668	312	198
ADORA2B_-_15848659.23-P1P2	1283	1534	873	717
ADORA2B_-_15848791.23-P1P2	86	201	64	55
ADORA2B_-_15848949.23-P1P2	385	432	392	423
ADORA3_+_112031013.23-P1	154	222	102	189
ADORA3_+_112031386.23-P1	551	669	473	606
ADORA3_+_112031407.23-P1	252	46	221	178
ADORA3_+_112031411.23-P1	576	235	316	417
ADORA3_+_112031418.23-P1	666	600	695	456
ADORA3_+_112045890.23-P2	608	330	250	253
ADORA3_+_112046055.23-P2	112	140	74	47
ADORA3_+_112046115.23-P2	265	236	149	178
ADORA3_+_112046284.23-P2	229	109	105	175
ADORA3_-_112046251.23-P2	326	143	156	201
ADO_+_64565053.23-P1P2	669	478	395	421
ADO_+_64565065.23-P1P2	852	518	580	529
ADO_-_64564623.23-P1P2	499	593	299	284
ADO_-_64564781.23-P1P2	412	382	236	211
ADO_-_64565135.23-P1P2	471	433	290	261
ADPGK_+_73075721.23-P1P2	1054	949	817	969
ADPGK_+_73076060.23-P1P2	363	233	240	332
ADPGK_+_73076066.23-P1P2	1118	1338	940	793
ADPGK_+_73076082.23-P1P2	32	46	49	27
ADPGK_-_73075645.23-P1P2	553	701	219	380
ADPRHL1_+_114103395.23-P2	280	161	121	119
ADPRHL1_+_114107397.23-P1	385	641	362	325
ADPRHL1_+_114107429.23-P1	727	689	519	727
ADPRHL1_+_114107533.23-P1	540	259	300	184
ADPRHL1_+_114107537.23-P1	458	149	341	214
ADPRHL1_+_114107772.23-P1	457	468	391	540
ADPRHL1_-_114103032.23-P2	618	872	552	579
ADPRHL1_-_114103049.23-P2	553	299	310	365
ADPRHL1_-_114103424.23-P2	850	785	608	596
ADPRHL1_-_114103435.23-P2	361	320	339	488
ADPRHL2_+_36554555.23-P1P2	1000	855	542	622
ADPRHL2_+_36554875.23-P1P2	771	725	488	453
ADPRHL2_+_36554891.23-P1P2	265	157	122	146
ADPRHL2_+_36554907.23-P1P2	75	275	77	83
ADPRHL2_-_36554711.23-P1P2	142	49	245	75
ADPRH_+_119298367.23-P1P2	817	931	519	564
ADPRH_+_119298491.23-P1P2	611	930	476	437
ADPRH_+_119298604.23-P1P2	337	490	263	226
ADPRH_+_119298662.23-P1P2	435	674	214	344
ADPRH_+_119298740.23-P1P2	164	122	172	131
ADPRM_+_10600917.23-P1P2	379	237	205	339
ADPRM_+_10600945.23-P1P2	383	546	225	410
ADPRM_+_10600958.23-P1P2	26	47	4	22
ADPRM_-_10600957.23-P1P2	227	214	181	118
ADPRM_-_10600988.23-P1P2	498	648	314	376
ADRA1A_+_26724406.23-P1P2	831	825	491	521
ADRA1A_-_26724311.23-P1P2	368	440	254	380
ADRA1A_-_26724340.23-P1P2	98	121	158	220
ADRA1A_-_26724356.23-P1P2	452	340	194	248
ADRA1A_-_26724373.23-P1P2	273	458	110	169
ADRA1B_+_159343520.23-P1P2	1399	800	699	800
ADRA1B_+_159344209.23-P1P2	328	293	141	193
ADRA1B_+_159344222.23-P1P2	244	237	98	111
ADRA1B_-_159343504.23-P1P2	736	1076	478	545
ADRA1B_-_159343900.23-P1P2	500	522	245	175
ADRA1D_+_4229485.23-P1P2	443	620	625	393
ADRA1D_-_4229164.23-P1P2	560	444	492	498
ADRA1D_-_4229250.23-P1P2	770	679	471	494
ADRA1D_-_4229495.23-P1P2	1097	1065	946	837
ADRA1D_-_4229926.23-P1P2	848	699	701	484
ADRA2A_-_112837142.23-P1P2	1187	1300	808	734
ADRA2A_-_112837201.23-P1P2	1053	1016	844	763
ADRA2A_-_112837216.23-P1P2	356	343	205	309
ADRA2A_-_112837238.23-P1P2	290	541	147	157
ADRA2A_-_112837251.23-P1P2	389	138	180	243
ADRA2B_+_96781839.23-P1P2	676	689	386	550
ADRA2B_-_96781873.23-P1P2	471	476	291	289
ADRA2B_-_96781894.23-P1P2	258	378	170	102
ADRA2B_-_96782243.23-P1P2	260	331	296	343
ADRA2B_-_96782246.23-P1P2	89	91	63	65
ADRA2C_+_3768074.23-P1P2	755	729	233	309
ADRA2C_+_3768082.23-P1P2	1157	1206	926	1068
ADRA2C_+_3768098.23-P1P2	310	343	134	213
ADRA2C_-_3767700.23-P1P2	727	703	338	427
ADRA2C_-_3767888.23-P1P2	1178	1018	644	746
ADRB1_+_115804002.23-P1P2	605	748	294	387
ADRB1_-_115803895.23-P1P2	1439	1767	840	706
ADRB1_-_115804061.23-P1P2	1357	1154	907	903
ADRB1_-_115804069.23-P1P2	750	799	622	566
ADRB1_-_115804075.23-P1P2	663	660	425	359
ADRB2_+_148206220.23-P1P2	668	805	273	218
ADRB2_+_148206227.23-P1P2	763	988	714	603
ADRB2_-_148206186.23-P1P2	609	386	299	211
ADRB2_-_148206207.23-P1P2	366	316	277	284
ADRB2_-_148206413.23-P1P2	724	193	385	298
ADRB3_+_37822768.23-P1P2	332	583	258	210
ADRB3_-_37822919.23-P1P2	394	633	254	237
ADRB3_-_37823380.23-P1P2	784	381	468	435
ADRB3_-_37823667.23-P1P2	839	794	515	562
ADRB3_-_37823742.23-P1P2	437	234	306	198
ADRBK1_+_67033933.23-P1P2	1089	858	662	690
ADRBK1_+_67034195.23-P1P2	296	148	120	192
ADRBK1_+_67034566.23-P1P2	572	448	383	530
ADRBK1_-_67033953.23-P1P2	807	861	426	426
ADRBK1_-_67034001.23-P1P2	849	825	662	641
ADRBK2_+_25960616.23-P1P2	1005	1207	696	758
ADRBK2_-_25960625.23-P1P2	839	694	489	323
ADRBK2_-_25960628.23-P1P2	254	432	255	133
ADRBK2_-_25960707.23-P1P2	1466	895	1056	1042
ADRBK2_-_25960854.23-P1P2	573	621	471	383
ADRM1_+_60877224.23-P1P2	313	419	260	354
ADRM1_+_60878013.23-P1P2	665	686	464	446
ADRM1_+_60878508.23-P1P2	761	609	422	289
ADRM1_-_60878073.23-P1P2	787	717	588	611
ADRM1_-_60878094.23-P1P2	158	189	242	185
ADSL_+_40742907.23-P1P2	441	548	313	256
ADSL_-_40742556.23-P1P2	422	346	315	273
ADSL_-_40742584.23-P1P2	594	517	299	457
ADSL_-_40742729.23-P1P2	949	483	565	675
ADSL_-_40742737.23-P1P2	772	661	489	504
ADSSL1_+_105190776.23-P1P2	835	617	397	303
ADSSL1_+_105190789.23-P1P2	1462	1443	1067	1027
ADSSL1_+_105190984.23-P1P2	503	422	317	265
ADSSL1_-_105190591.23-P1P2	1092	1019	765	535
ADSSL1_-_105190615.23-P1P2	788	782	477	540
ADSS_+_244614826.23-P1P2	548	833	478	500
ADSS_-_244614690.23-P1P2	441	632	385	454
ADSS_-_244614820.23-P1P2	631	862	458	444
ADSS_-_244614958.23-P1P2	335	682	394	393
ADSS_-_244615191.23-P1P2	447	466	368	500
ADTRP_+_11779004.23-P1P2	749	799	552	460
ADTRP_+_11779041.23-P1P2	1243	1323	679	556
ADTRP_-_11778993.23-P1P2	692	821	512	658
ADTRP_-_11779009.23-P1P2	650	657	510	429
ADTRP_-_11779051.23-P1P2	534	801	322	361
AEBP1_+_44143999.23-P1P2	413	485	316	326
AEBP1_+_44144173.23-P1P2	414	319	278	312
AEBP1_+_44144323.23-P1P2	360	514	378	293
AEBP1_+_44144374.23-P1P2	263	263	194	132
AEBP1_-_44144382.23-P1P2	505	671	210	332
AEBP2_+_19592640.23-P1P2	132	198	58	144
AEBP2_+_19592658.23-P1P2	924	782	605	641
AEBP2_+_19592704.23-P1P2	1792	991	986	1055
AEBP2_-_19592882.23-P1P2	765	624	581	495
AEBP2_-_19593012.23-P1P2	1324	1496	845	764
AEN_+_89164562.23-P1P2	541	885	308	321
[truncated: 14,384 more rows]
