# Supplementary material for: Loss of Fanconi anemia proteins causes a reliance on lysosomal exocytosis
Source: Cell Death Dis. 2025 Nov 4;16(1):791. doi: 10.1038/s41419-025-08164-0 (PMC12586712; doi:10.1038/s41419-025-08164-0)
Supplement: Supplementary file 8 — Table S7 [file 41419_2025_8164_MOESM8_ESM.xls]

## Sheet: TableS7_WT-FuLAG05_results_gene
	gamma	gamma	gamma	gamma	gamma	gamma	gamma	gamma	gamma	gamma	gamma	gamma	gamma	gamma	gamma
	Rep1	Rep1	Rep1	Rep1	Rep1	Rep2	Rep2	Rep2	Rep2	Rep2	ave_Rep1_Rep2	ave_Rep1_Rep2	ave_Rep1_Rep2	ave_Rep1_Rep2	ave_Rep1_Rep2
	transcripts	Mann-Whitney p-value	average phenotype of strongest 3	sgRNA count_MW	sgRNA count_avg	transcripts	Mann-Whitney p-value	average phenotype of strongest 3	sgRNA count_MW	sgRNA count_avg	transcripts	Mann-Whitney p-value	average phenotype of strongest 3	sgRNA count_MW	sgRNA count_avg
gene
A1BG	P2	0.173641	-0.132486	5	5	P1	0.654738	-0.173824	5	5	P2	0.326959	-0.0439032	5	5
A1CF	P1P2	0.413621	-0.436774	5	5	P1P2	0.0624407	0.340997	5	5	P1P2	0.635118	0.0331742	5	5
A2M	P1P2	0.472123	0.075471	5	5	P1P2	0.758986	-0.0372288	5	5	P1P2	0.76413	0.021237	5	5
A2ML1	P1P2	0.0314609	0.495887	5	5	P1P2	0.906086	0.00351709	4	4	P1P2	0.207401	0.125841	4	4
A3GALT2	ENST00000442999.3	0.886194	-0.115149	4	4	ENST00000442999.3	0.172413	-0.444836	4	4	ENST00000442999.3	0.503633	-0.279992	4	4
A4GALT	P1P2	0.209962	-0.282492	5	5	P1P2	0.299018	-0.285618	5	5	P1P2	0.0804445	-0.165236	5	5
A4GNT	P1P2	0.0220634	-0.314326	5	5	P1P2	0.477001	-0.122189	5	5	P1P2	0.0467751	-0.220236	5	5
AAAS	P1P2	0.888181	-0.108636	5	5	P1P2	0.101535	-0.274958	5	5	P1P2	0.272828	-0.136566	5	5
AACS	P1P2	0.779516	0.0036216	5	5	P1P2	0.331193	0.16298	5	5	P1P2	0.328208	0.104969	5	5
AADAC	P1P2	0.112113	-0.250981	5	5	P1P2	0.00750696	-0.368224	5	5	P1P2	0.009134	-0.29929	5	5
AADACL2	P1P2	0.661844	0.240654	4	4	P1P2	0.00536972	-1.03843	4	4	P1P2	0.00721142	-0.396962	4	4
AADACL3	P1P2	0.553358	-0.114382	5	5	P1P2	0.238096	0.178253	5	5	P1P2	0.730294	0.0280779	5	5
AADACL4	P1P2	0.169682	-0.559674	5	5	P1P2	0.883383	0.00171315	5	5	P1P2	0.511983	-0.258984	5	5
AADAT	P1P2	0.565824	-0.0453549	5	5	P1P2	0.579329	0.0153416	5	5	P1P2	0.520153	0.0716391	5	5
AAED1	P1P2	0.682451	-0.0452158	4	4	P1P2	0.44052	-0.170982	4	4	P1P2	0.353895	-0.0951786	4	4
AAGAB	P1P2	0.0387985	-0.489637	4	4	P1P2	0.835055	0.151563	4	4	P1P2	0.358317	-0.203695	4	4
AAK1	P1P2	0.640296	-0.112533	5	5	P1P2	0.920655	0.0160256	5	5	P1P2	0.699471	-0.0273917	5	5
AAMDC	P1P2	0.4129	0.220243	5	5	P1P2	0.128991	-0.483526	5	5	P1P2	0.660563	-0.0878457	5	5
AAMP	P1P2	0.0985519	-0.730754	5	5	P1P2	0.0952883	-0.636522	5	5	P1P2	0.0859926	-0.656989	5	5
AANAT	P1P2	0.135935	-0.380455	5	5	P1P2	0.484586	0.155668	5	5	P1P2	0.821943	-0.158928	5	5
AAR2	P1P2	0.539358	-0.142659	5	5	P1P2	0.288582	-0.208619	5	5	P1P2	0.450122	-0.210802	5	5
AARD	P1P2	0.0616035	-0.565039	5	5	P1P2	0.111087	-0.102411	5	5	P1P2	0.0477145	-0.272705	5	5
AARS	P1P2	0.000112055	-1.8458	5	5	P1P2	0.000354753	-1.80481	5	5	P1P2	0.000113618	-1.787	5	5
AARS2	P1P2	0.000223261	-2.11753	5	5	P1P2	0.00374651	-2.10586	5	5	P1P2	0.000557369	-2.11169	5	5
AARSD1	P1	0.547736	-0.194149	5	5	P1	0.681347	0.0864943	5	5	P1	0.783489	-0.0360775	5	5
AASDH	P1P2	0.135053	0.29395	5	5	P1P2	0.422844	0.0713156	5	5	P1P2	0.067902	0.176638	5	5
AASDHPPT	P1P2	0.521153	0.0436566	5	5	P1P2	0.356466	0.172823	5	5	P1P2	0.310194	0.0960134	5	5
AASS	P1P2	0.464377	0.0751962	5	5	P1P2	0.563899	-0.110638	5	5	P1P2	0.540031	-0.0336147	5	5
AATF	P1P2	0.00179647	-1.44182	5	5	P1P2	0.214251	-1.34835	5	5	P1P2	0.0407083	-1.39509	5	5
AATK	ENST00000326724.4	0.61699	-0.142119	5	5	ENST00000326724.4	0.797984	-0.0944053	5	5	ENST00000326724.4	0.762202	-0.137646	5	5
ABAT	P2	0.438577	-0.194588	5	5	P2	0.419447	0.134404	5	5	P1	0.563692	0.0741093	5	5
ABCA1	P1P2	0.929889	-0.0203629	5	5	P1P2	0.500484	0.0945716	5	5	P1P2	0.575133	0.0355731	5	5
ABCA10	P1P2	0.564685	-0.119037	5	5	P1P2	0.235597	0.104284	5	5	P1P2	0.711368	-0.0171916	5	5
ABCA12	P1P2	0.535192	0.0460933	5	5	P1P2	0.384528	-0.146166	5	5	P1P2	0.892723	-0.0212973	5	5
ABCA13	P1P2	0.415306	-0.230343	5	5	P1P2	0.4757	-0.133475	5	5	P1P2	0.21974	-0.202507	5	5
ABCA2	P1P2	0.926544	0.0268489	5	5	P1P2	0.762187	0.12477	5	5	P1P2	0.662397	0.0308868	5	5
ABCA3	P1P2	0.417479	-0.506054	5	5	P1P2	0.560497	-0.213311	5	5	P1P2	0.988568	-0.323094	5	5
ABCA4	P1P2	0.137489	0.340666	5	5	P1P2	0.444563	0.0727842	5	5	P1P2	0.209773	0.26102	5	5
ABCA5	P1P2	0.757324	-0.0340708	5	5	P1P2	0.413181	0.192018	5	5	P1P2	0.79582	-0.0138571	5	5
ABCA6	P1P2	0.461299	0.0134806	5	5	P1P2	0.884047	0.0295422	5	5	P1P2	0.643554	0.042673	5	5
ABCA7	P1	0.225354	0.146989	5	5	P2	0.291264	0.090268	5	5	P1	0.642346	0.0927507	5	5
ABCA8	P1P2	0.910172	-0.234662	5	5	P1P2	0.933344	-0.026347	5	5	P1P2	0.83574	-0.149143	5	5
ABCA9	P1P2	0.839205	0.0305956	5	5	P1P2	0.4511	-0.096416	5	5	P1P2	0.76156	-0.0289948	5	5
ABCB1	ENST00000265724.3	0.384903	-0.0936845	5	5	ENST00000265724.3	0.45769	0.207646	5	5	ENST00000265724.3	0.699471	0.0414989	5	5
ABCB10	P1P2	0.0591845	-1.60368	5	5	P1P2	0.444563	-0.958526	5	5	P1P2	0.180466	-1.18736	5	5
ABCB11	P1P2	0.752205	0.01728	5	5	P1P2	0.833226	0.0508111	5	5	P1P2	0.899391	0.0288321	5	5
ABCB4	P1P2	0.991939	-0.019396	5	5	P1P2	0.322484	-0.0523743	5	5	P1P2	0.530597	-0.0358852	5	5
ABCB5	P1P2	0.302033	-0.273635	3	3	P1P2	0.981625	0.00627924	4	4	P1P2	0.890028	-0.0296554	3	3
ABCB6	P1P2	0.182041	0.224693	5	5	P1P2	0.658079	-0.0870133	5	5	P1P2	0.681455	0.0870205	5	5
ABCB7	P1P2	0.000110901	-2.71499	5	5	P1P2	0.000111279	-4.56442	5	5	P1P2	0.000110906	-3.49182	5	5
ABCB8	P1P2	0.864951	0.0739442	5	5	P1P2	0.919654	-0.00996302	5	5	P1P2	0.750665	0.0663845	5	5
ABCB9	P2	0.509195	-0.0670928	5	5	P1	0.0353069	-0.241773	5	5	P1	0.200729	-0.143964	5	5
ABCC1	P1P2	0.261724	-0.209375	5	5	P1P2	0.988934	0.0950859	5	5	P1P2	0.57801	-0.106752	5	5
ABCC10	P1P2	0.0524988	0.457258	5	5	P1P2	0.215805	0.383224	5	5	P1P2	0.0096172	0.291559	5	5
ABCC11	P1	0.628597	-0.139139	5	5	P2	0.0271417	0.240753	5	5	P2	0.0899134	0.182487	5	5
ABCC12	ENST00000311303.3	0.352185	-0.215066	5	5	ENST00000311303.3	0.300978	-0.165982	5	5	ENST00000311303.3	0.254469	-0.190524	5	5
ABCC2	P1P2	0.00216055	-0.619843	4	4	P1P2	0.980217	0.493022	5	5	P1P2	0.00649281	-0.38975	4	4
ABCC3	P1P2	0.534915	-0.559066	5	5	P1P2	0.853615	-0.293952	5	5	P1P2	0.922113	-0.391771	5	5
ABCC4	P1P2	0.771453	-0.102413	5	5	P1P2	0.654434	0.0858217	5	5	P1P2	0.571116	0.0333302	5	5
ABCC5	P1P2	0.507575	-0.106984	5	5	P1P2	0.34755	0.135491	5	5	P1P2	0.674669	0.0272236	5	5
ABCC6	ENST00000205557.7	0.853212	-0.185966	4	4	ENST00000205557.7	0.925852	-0.0351248	4	4	ENST00000205557.7	0.838294	-0.124786	4	4
ABCC8	P1P2	0.822133	-0.0150069	5	5	P1P2	0.972172	-0.0268685	5	5	P1P2	0.801679	-0.03812	5	5
ABCC9	P1P2	0.0385759	0.413715	5	5	P1P2	0.417031	-0.150552	5	5	P1P2	0.270256	0.181337	5	5
ABCD1	P1P2	0.739457	-0.0900531	5	5	P1P2	0.711176	-0.0566426	5	5	P1P2	0.666682	-0.0629286	5	5
ABCD2	P1P2	0.230223	-0.180741	5	5	P1P2	0.0369869	-0.376612	5	5	P1P2	0.0341638	-0.260806	5	5
ABCD3	P1P2	0.564116	-0.108252	5	5	P1P2	0.17635	0.244747	5	5	P1P2	0.634517	0.0534504	5	5
ABCD4	P1P2	0.50166	0.0767144	5	5	P1P2	0.490912	-0.210145	5	5	P1P2	0.771857	-0.0440912	5	5
ABCE1	P1P2	0.0149989	-2.32888	5	5	P1P2	0.0565332	-1.92845	4	4	P1P2	0.0698138	-2.02795	4	4
ABCF1	P2	0.561275	0.0838617	5	5	P1	0.0502137	-0.658112	5	5	P1	0.315447	-0.519228	5	5
ABCF2	P1P2	0.254284	-0.193618	5	5	P1P2	0.285538	0.142834	5	5	P1P2	0.79192	0.00577137	5	5
ABCF3	P1P2	0.592316	0.0724066	5	5	P1P2	0.250697	-0.233778	5	5	P1P2	0.454177	-0.113507	5	5
ABCG1	P1P2	0.933589	0.0361156	4	4	P1P2	0.248534	0.151026	4	4	P1P2	0.425463	0.107753	4	4
ABCG2	P1P2	0.028823	0.348417	4	4	P1P2	0.0110992	0.403037	4	4	P1P2	0.00282904	0.35045	4	4
ABCG4	P1P2	0.319381	-0.163835	4	4	P1P2	0.837831	-0.0309143	3	3	P1P2	0.601259	-0.0716198	3	3
ABCG5	P1P2	0.173641	-0.208458	4	4	P1P2	0.860828	-0.0159145	4	4	P1P2	0.269475	-0.125649	4	4
ABCG8	P1P2	0.580439	0.320282	5	5	P1P2	0.022158	0.595148	5	5	P1P2	0.0364382	0.437876	5	5
ABHD1	P1P2	0.494185	-0.142938	5	5	P1P2	0.0393326	-0.262174	5	5	P1P2	0.0807368	-0.237069	5	5
ABHD10	P1P2	0.394182	-0.106895	5	5	P1P2	0.314128	-0.33391	5	5	P1P2	0.185174	-0.131167	5	5
ABHD11	P1P2	0.729627	0.231767	5	5	P1P2	0.132415	0.303461	5	5	P1P2	0.103792	0.216521	5	5
ABHD12	P1P2	0.271143	0.190882	5	5	P1P2	0.538074	0.0494853	5	5	P1P2	0.332816	0.0871874	5	5
ABHD12B	P1P2	0.49525	0.148087	5	5	P1P2	0.979881	-0.310277	5	5	P1P2	0.99193	-0.0976534	5	5
ABHD13	P1P2	0.674387	-0.0889274	5	5	P1P2	0.68907	-0.0371539	5	5	P1P2	0.551236	-0.0596523	5	5
ABHD14A	P1P2	0.575548	-0.113956	5	5	P1P2	0.259116	-0.205636	5	5	P1P2	0.255173	-0.159796	5	5
ABHD14B	P2	0.490206	0.0479087	5	5	P1	0.465362	-0.140097	5	5	P1	0.530597	-0.0885974	5	5
ABHD15	P1P2	0.317601	-0.275198	5	5	P1P2	0.0197345	-0.584496	5	5	P1P2	0.0489594	-0.429909	5	5
ABHD16A	P1P2	0.79279	0.0328641	5	5	P1P2	0.760586	0.0093394	5	5	P1P2	0.743642	0.043743	5	5
ABHD16B	P1P2	0.153315	0.181102	4	4	P1P2	0.361598	-0.127329	4	4	P1P2	0.500631	0.0502085	4	4
ABHD17A	P1P2	0.546335	-0.0836315	5	5	P1P2	0.781801	-0.154221	5	5	P1P2	0.79647	-0.188427	5	5
ABHD17B	P1P2	0.974477	-0.0137738	5	5	P1P2	0.296094	0.229529	5	5	P1P2	0.474761	0.103216	5	5
ABHD17C	P1P2	0.290972	0.273828	4	4	P1P2	0.338342	-0.0464712	4	4	P1P2	0.611736	0.113678	4	4
ABHD2	P1P2	0.388599	-0.233527	5	5	P1P2	0.0722423	-0.17321	5	5	P1P2	0.133316	-0.203948	5	5
ABHD3	P1P2	0.138607	0.317675	5	5	P1P2	0.169201	-0.289685	5	5	P1P2	0.899391	0.132026	5	5
ABHD4	P1P2	0.84645	0.0148643	5	5	P1P2	0.644756	0.0848068	5	5	P1P2	0.915422	0.0432091	5	5
ABHD5	P1P2	0.817551	-0.0440168	5	5	P1P2	0.481178	-0.131848	5	5	P1P2	0.438577	-0.067987	5	5
ABHD6	P1P2	0.17578	-0.13649	5	5	P1P2	0.987257	-0.152837	5	5	P1P2	0.344732	-0.12533	5	5
ABHD8	P1P2	0.855361	-0.0447072	5	5	P1P2	0.447071	0.177835	5	5	P1P2	0.657513	-0.0465911	5	5
ABI1	P1P2	0.241535	-0.244806	5	5	P1P2	0.156049	0.134099	5	5	P1P2	0.818011	0.0395374	5	5
ABI2	P1P2	0.960381	-0.166048	5	5	P1P2	0.0638728	-0.450101	5	5	P1P2	0.308589	-0.337421	5	5
ABI3	P1P2	0.287988	0.159255	5	5	P1P2	0.544195	0.0887812	5	5	P1P2	0.186014	0.127683	5	5
ABI3BP	P1P2	0.0328827	0.338864	5	5	P1P2	0.414382	-0.146571	5	5	P1P2	0.728394	0.148029	5	5
ABL1	ENST00000372348.2	0.480201	0.127506	5	5	ENST00000372348.2	0.311709	0.0609877	5	5	ENST00000372348.2	0.272459	0.0990037	5	5
ABL2	P2	0.0294586	0.288029	5	5	P1	0.0341797	-0.440402	4	4	P2	0.117731	0.225404	5	5
ABLIM1	ENST00000277895.5	0.312935	-0.144034	5	5	ENST00000277895.5	0.618452	-0.0291429	5	5	ENST00000277895.5	0.399301	-0.146014	5	5
ABLIM2	P1P2	0.557875	0.102081	5	5	P1P2	0.653221	-0.0770383	5	5	P1P2	0.894723	-0.00874849	5	5
ABLIM3	P1P2	0.856352	-0.0725219	5	5	P1P2	0.950066	-0.0104095	5	5	P1P2	0.945569	-0.0414657	5	5
ABO	P1	0.498984	-0.0736055	5	5	P1	0.0809028	-0.206033	5	5	P1	0.0968231	-0.13775	5	5
ABR	P1P2	0.548858	0.0527136	5	5	P1P2	0.835194	0.015557	5	5	P1P2	0.633916	0.050558	5	5
ABRA	P1P2	0.576697	-0.104213	5	5	P1P2	0.501287	0.220657	5	5	P1P2	0.737912	0.0893992	5	5
ABRACL	P1P2	0.00825076	0.395372	5	5	P1P2	0.904655	-0.0372068	5	5	P1P2	0.0577883	0.173634	5	5
ABT1	P1P2	0.307715	-0.630335	5	5	P1P2	0.0916743	-0.729266	5	5	P1P2	0.119522	-0.680736	5	5
ABTB1	P1P2	0.588828	0.11892	5	5	P1P2	0.862195	0.00266501	5	5	P1P2	0.740457	0.0292433	5	5
ABTB2	P1P2	0.151615	-0.311951	5	5	P1P2	0.258053	-0.31521	5	5	P1P2	0.106689	-0.35949	5	5
ACAA1	P1P2	0.763736	-0.0345843	5	5	P1P2	0.161768	0.113834	5	5	P1P2	0.314635	0.094839	5	5
ACAA2	P1P2	0.960381	-0.0478523	5	5	P1P2	0.0866152	-0.198118	5	5	P1P2	0.253067	-0.149797	5	5
ACACA	P1P2	0.397226	-0.03406	5	5	P1P2	0.637236	-0.182486	5	5	P1P2	0.265161	-0.0547994	5	5
ACACB	P2	0.523343	-0.0299976	5	5	P2	0.741136	-0.0370243	5	5	P2	0.521247	-0.0239864	5	5
ACAD10	P1P2	0.096172	-0.23349	5	5	P1P2	0.552035	0.118468	5	5	P1P2	0.416489	-0.116492	5	5
ACAD11	P1P2	0.452132	-0.241406	5	5	P1P2	0.381319	-0.000352755	5	5	P1P2	0.89339	0.00375075	5	5
ACAD8	P1P2	0.150179	0.25536	5	5	P1P2	0.100052	0.267037	5	5	P1P2	0.0694406	0.246347	5	5
ACAD9	P1P2	0.0130463	-0.721495	5	5	P1P2	0.00871488	-0.801974	5	5	P1P2	0.00391234	-0.709037	5	5
ACADL	P1P2	0.129428	-0.162916	5	5	P1P2	0.868145	0.0835056	5	5	P1P2	0.494248	-0.0181672	5	5
ACADM	P1P2	0.932232	0.00216965	5	5	P1P2	0.0994463	-0.225283	5	5	P1P2	0.173972	-0.158657	5	5
ACADS	P1P2	0.136045	-0.203199	5	5	P1P2	0.134482	-0.247641	5	5	P1P2	0.0787089	-0.217008	5	5
ACADSB	P1P2	0.170731	-0.12141	5	5	P1P2	0.207202	-0.209829	5	5	P1P2	0.110212	-0.227003	5	5
ACADVL	P1P2	0.132976	-0.314584	5	5	P1P2	0.511776	-0.011801	5	5	P1P2	0.0963159	-0.134107	5	5
ACAN	P1P2	0.27151	0.060383	5	5	P1P2	0.438826	0.134262	5	5	P1P2	0.336193	0.0857164	5	5
ACAP1	P1P2	0.360305	-0.00658281	5	5	P1P2	0.809038	-0.0527814	5	5	P1P2	0.393668	-0.0365218	5	5
ACAP2	P1P2	0.445074	-0.0812942	5	5	P1P2	0.576457	0.0424111	5	5	P1P2	0.980499	-0.0424337	5	5
ACAP3	P1P2	0.452639	0.114985	5	5	P1P2	0.0813423	0.219665	5	5	P1P2	0.104331	0.16883	5	5
ACAT1	P1P2	0.379401	-0.325722	5	5	P1P2	0.534197	0.139671	5	5	P1P2	0.538916	-0.0930256	5	5
ACAT2	P1P2	0.720138	0.0686916	4	4	P1P2	0.635986	-0.0475243	4	4	P1P2	0.990599	-0.00905581	4	4
ACBD3	P1P2	0.483611	0.0774819	5	5	P1P2	0.0986719	0.209009	5	5	P1P2	0.0951406	0.129839	5	5
ACBD4	P1	0.865044	0.0204186	4	4	P2	0.238279	0.145777	4	4	P2	0.396504	0.0486573	4	4
ACBD5	P1P2	0.738822	0.0296524	5	5	P1P2	0.189611	0.222709	5	5	P1P2	0.355159	0.0825712	5	5
ACBD6	P1P2	0.562695	0.098463	5	5	P1P2	0.180144	0.257299	5	5	P1P2	0.183225	0.123486	5	5
ACBD7	P1P2	0.695421	0.115311	5	5	P1P2	0.892348	0.253448	5	5	P1P2	0.718918	0.255182	5	5
ACCS	P1P2	0.731843	-0.0069536	5	5	P1P2	0.268091	-0.312248	5	5	P1P2	0.600094	-0.14187	5	5
ACCSL	ENST00000378832.1	0.66321	0.071584	4	4	ENST00000378832.1	0.753894	-0.174767	4	4	ENST00000378832.1	0.839768	-0.0540168	4	4
ACD	P1P2	0.0621913	-0.525564	5	5	P1P2	0.226433	-0.251773	5	5	P1P2	0.0739561	-0.41722	5	5
ACE	P2	0.349793	-0.222942	5	5	P1	0.0867698	-0.239181	5	5	P1	0.108904	-0.14972	5	5
ACE2	P1P2	0.397696	0.0358165	5	5	P1P2	0.712429	-0.0886054	5	5	P1P2	0.848266	-0.0770049	5	5
ACER1	P1P2	0.0214835	-0.449099	5	5	P1P2	0.321867	0.436231	5	5	P1P2	0.782194	-0.0475854	5	5
ACER2	P1P2	0.0230095	-0.316021	5	5	P1P2	0.276164	-0.190973	5	5	P1P2	0.0183981	-0.189099	5	5
ACER3	P1P2	0.924872	0.0167662	5	5	P1P2	0.911984	-0.0608905	5	5	P1P2	0.974449	-0.0169388	5	5
ACHE	P2	0.44107	-0.144999	5	5	P1	0.046121	0.386057	5	5	P1	0.0504296	0.182896	5	5
ACIN1	P2	0.0113902	-0.591909	5	5	P2	0.0597699	-0.432426	5	5	P2	0.00412701	-0.432387	5	5
ACKR2	P1P2	0.908169	-0.00981965	5	5	P1P2	0.321047	0.0920562	5	5	P1P2	0.479462	0.0498664	5	5
ACKR3	P1	0.444573	0.115053	5	5	P1	0.0623225	0.369852	5	5	P1	0.0534811	0.241451	5	5
ACKR4	P1P2	0.761385	-0.0585825	4	4	P1P2	0.933802	-0.00939406	3	3	P1P2	0.483213	0.0618399	3	3
ACLY	P1P2	0.0229083	-0.649294	5	5	P1P2	0.00426342	-0.499181	5	5	P1P2	0.00446909	-0.574238	5	5
ACMSD	P1P2	0.168377	0.205461	5	5	P1P2	0.316558	0.0790922	5	5	P1P2	0.126691	0.0752289	5	5
ACN9	P1P2	0.679931	-0.0385235	5	5	P1P2	0.386369	-0.144813	5	5	P1P2	0.42329	-0.085133	5	5
ACO1	P1P2	0.73311	0.135986	5	5	P1P2	0.742089	0.079235	5	5	P1P2	0.484188	0.0542583	5	5
ACO2	P1P2	0.060154	-0.435395	5	5	P1P2	0.107919	-0.726079	5	5	P1P2	0.0732774	-0.580737	5	5
ACOT1	P1P2	0.617879	-0.0517744	5	5	P1P2	0.872778	0.0152563	5	5	P1P2	0.786728	-0.0346782	5	5
ACOT11	P2	0.191883	-0.154612	5	5	P1	0.30671	-0.0985652	5	5	P2	0.484188	-0.0538217	5	5
ACOT12	P1P2	0.306519	0.243556	5	5	P1P2	0.191605	0.199532	5	5	P1P2	0.184615	0.264894	5	5
ACOT13	P1P2	0.789546	-0.0476645	5	5	P1P2	0.338989	0.189137	5	5	P1P2	0.79192	0.148485	5	5
ACOT2	P1P2	0.110976	-0.209455	5	5	P1P2	0.322689	-0.102692	5	5	P1P2	0.153101	-0.135837	5	5
ACOT4	P1P2	0.201516	-0.314795	5	5	P1P2	0.986922	-0.0544796	5	5	P1P2	0.238664	-0.253106	5	5
ACOT6	P1P2	0.385825	-0.225803	5	5	P1P2	0.73828	-0.104403	5	5	P1P2	0.223564	-0.135058	5	5
ACOT7	P1P2	0.694177	-0.0756972	5	5	P1P2	0.644756	-0.15237	5	5	P1P2	0.613052	-0.114034	5	5
ACOT8	P1P2	0.98858	-0.0058987	5	5	P1P2	0.592628	-0.0434967	5	5	P1P2	0.789323	0.0116023	5	5
ACOT9	P1P2	0.0470144	-0.255914	5	5	P1P2	0.826672	0.0395182	5	5	P1P2	0.25167	-0.160566	5	5
ACOX1	P1P2	0.129003	-0.388564	5	5	P1P2	0.971502	0.0124188	5	5	P1P2	0.198661	-0.108366	5	5
ACOX2	P2	0.206916	0.191432	5	5	P1	0.691238	0.0875191	5	5	P2	0.457233	0.109782	5	5
ACOX3	P1	0.398401	0.122967	5	5	P1	0.849002	0.0981278	5	5	P2	0.552926	0.0554118	5	5
ACOXL	P1P2	0.144767	0.200707	5	5	P1P2	0.661122	-0.108079	5	5	P1P2	0.47424	0.0868714	5	5
ACP1	P1P2	0.635485	-0.488821	5	5	P1P2	0.20994	-0.302292	5	5	P1P2	0.587262	-0.395557	5	5
ACP2	P1P2	0.100076	-0.21537	4	4	P1P2	0.77685	-0.0436373	4	4	P1P2	0.247634	-0.128242	4	4
ACP5	P1	0.523891	0.178189	5	5	P2	0.489855	0.0702281	5	5	P1	0.38117	0.137168	5	5
ACP6	P1P2	0.620254	0.13028	5	5	P1P2	0.251739	-0.227503	5	5	P1P2	0.738548	-0.0316685	5	5
ACPL2	P1P2	0.830382	-0.0291532	4	4	P1P2	0.902363	-0.00304322	4	4	P1P2	0.915547	-0.0146311	4	4
ACPP	P1P2	0.29221	-0.0900582	5	5	P1P2	0.388677	0.18188	5	5	P1P2	0.699471	0.0235111	5	5
ACPT	ENST00000270593.1	0.410263	0.0371527	5	5	ENST00000270593.1	0.858233	-0.0667766	5	5	ENST00000270593.1	0.531702	-0.0273447	5	5
ACR	P1P2	0.870914	0.0848613	5	5	P1P2	0.653828	0.0283665	5	5	P1P2	0.878746	0.00555667	5	5
ACRBP	P1P2	0.296864	0.0638221	5	5	P1P2	0.835851	-0.0658688	5	5	P1P2	0.584363	0.025305	5	5
ACRC	P1P2	0.0715134	-0.34096	5	5	P1P2	0.142654	0.290667	5	5	P1P2	0.556315	-0.0125292	5	5
ACRV1	P1P2	0.986901	-0.0397468	5	5	P1P2	0.509615	-0.0945823	5	5	P1P2	0.704471	-0.0666313	5	5
ACSBG1	P1P2	0.401701	0.0448228	5	5	P1P2	0.0787338	0.231934	5	5	P1P2	0.107792	0.168107	5	5
ACSBG2	P1P2	0.528286	-0.0281323	5	5	P1P2	0.200176	-0.343675	5	5	P1P2	0.250625	-0.0672455	5	5
ACSF2	P1P2	0.133739	0.230289	5	5	P1P2	0.756108	-0.0762301	5	5	P1P2	0.388083	0.130608	5	5
ACSF3	P1P2	0.501124	-0.246572	5	5	P1P2	0.339414	0.164616	5	5	P1P2	0.75835	0.019621	5	5
ACSL1	P1P2	0.512713	-0.101472	5	5	P1P2	0.195348	-0.224764	5	5	P1P2	0.255173	-0.181115	5	5
ACSL3	P1P2	0.611665	-0.176572	5	5	P1P2	0.366862	0.0619641	5	5	P1P2	0.954294	0.0293776	5	5
ACSL4	P1P2	0.00280721	-0.487889	5	5	P1P2	0.0150411	-0.619266	5	5	P1P2	0.00391234	-0.553578	5	5
ACSL5	P2	0.886186	0.0702913	5	5	P2	0.582785	-0.0579269	5	5	P2	0.84035	-0.0479601	5	5
ACSL6	P2	0.219609	0.129883	5	5	P1	0.152886	-0.106624	5	5	P1	0.164818	-0.202486	5	5
ACSM1	P1P2	0.736281	-0.0518932	5	5	P1P2	0.180144	0.145324	5	5	P1P2	0.409754	0.0672745	5	5
ACSM2A	P1P2	0.235498	-0.174301	5	5	P1P2	0.184555	0.198462	5	5	P1P2	0.789972	0.0181095	5	5
ACSM2B	P1P2	0.273718	-0.216281	5	5	P1P2	0.206598	0.179406	5	5	P1P2	0.929478	-0.00915011	5	5
ACSM3	P1P2	0.15821	0.0700772	5	5	P1P2	0.770851	-0.129004	5	5	P1P2	0.635118	0.0471345	5	5
ACSM4	ENST00000399422.4	0.165534	-0.547305	5	5	ENST00000399422.4	0.450595	0.0352784	5	5	ENST00000399422.4	0.154804	-0.18007	5	5
ACSM5	P1P2	0.301961	-0.1449	5	5	P1P2	0.874102	0.111311	5	5	P1P2	0.70072	-0.0493744	5	5
ACSS1	P1P2	0.23252	0.174443	5	5	P1P2	0.237762	-0.22399	5	5	P1P2	0.956309	-0.0247738	5	5
ACSS2	P1P2	0.788898	0.00708521	5	5	P1P2	0.792148	-0.032998	5	5	P1P2	0.536691	-0.0187984	5	5
ACSS3	P1P2	0.435597	-0.16225	5	5	P1P2	0.489855	-0.0614884	5	5	P1P2	0.433117	-0.111869	5	5
ACTA1	P2	0.189315	-0.143692	5	5	P1	0.788587	0.0362031	5	5	P1	0.46905	0.0741772	5	5
ACTA2	P1	0.317601	-0.0817997	5	5	P2	0.266641	-0.157724	5	5	P2	0.397888	-0.242899	5	5
ACTB	P1P2	0.831316	0.0528479	5	5	P1P2	0.328065	0.128092	5	5	P1P2	0.478938	0.104254	5	5
ACTBL2	P1P2	0.604303	-0.0746873	5	5	P1P2	0.594955	-0.0904874	5	5	P1P2	0.481559	-0.0494137	5	5
ACTC1	P1P2	0.917518	-0.0370733	5	5	P1P2	0.589145	0.0747811	5	5	P1P2	0.625534	0.0563747	5	5
ACTG1	P1P2	0.945628	-0.124724	5	5	P1P2	0.573877	0.0556136	5	5	P1P2	0.633916	0.0199899	5	5
ACTG2	P2	0.452639	0.146267	5	5	P1	0.841763	0.00329755	5	5	P2	0.430648	0.0898385	5	5
ACTL10	P1P2	0.989924	-0.136024	5	5	P1P2	0.48669	0.162752	5	5	P1P2	0.77702	0.0581634	5	5
ACTL6A	P1P2	0.880205	-0.115719	5	5	P1P2	0.713683	-0.196595	5	5	P1P2	0.476325	-0.0723085	5	5
ACTL6B	P1P2	0.570962	-0.025389	5	5	P1P2	0.213012	-0.420134	5	5	P1P2	0.597751	-0.150922	5	5
ACTL7A	P1P2	0.854039	-0.149059	5	5	P1P2	0.938692	-0.122824	5	5	P1P2	0.961681	-0.0144803	5	5
ACTL7B	P1P2	0.21756	-0.178264	5	5	P1P2	0.15654	0.283637	5	5	P1P2	0.688268	0.0757039	5	5
ACTL8	P1P2	0.838547	0.142792	5	5	P1P2	0.585672	0.106305	5	5	P1P2	0.552363	0.0841734	5	5
ACTL9	P1P2	0.891508	0.0603638	5	5	P1P2	0.874765	-0.0873618	5	5	P1P2	0.90807	-0.00046546	5	5
ACTN1	P1P2	0.0719781	-0.18083	5	5	P1P2	0.0933032	-0.380212	5	5	P1P2	0.0261827	-0.271775	5	5
ACTN2	P1P2	0.274827	-0.387233	5	5	P1P2	0.258053	0.279179	5	5	P1P2	0.697599	-0.0905919	5	5
ACTN3	P1P2	0.904834	0.0150152	5	5	P1P2	0.0534533	-0.344955	5	5	P1P2	0.149498	-0.195838	5	5
ACTN4	P1P2	0.396992	0.0984296	5	5	P1P2	0.856253	0.156831	5	5	P1P2	0.537803	0.114306	5	5
ACTR10	P1P2	0.0512805	-0.80175	5	5	P1P2	0.012857	-0.871358	5	5	P1P2	0.0127801	-0.792314	5	5
ACTR1A	P1P2	0.615805	0.00386793	5	5	P1P2	0.140491	-0.407316	5	5	P1P2	0.192261	-0.188071	5	5
ACTR1B	P1P2	0.788574	-0.040699	5	5	P1P2	0.304725	-0.184364	5	5	P1P2	0.516332	-0.120835	5	5
ACTR2	P1P2	0.127946	-0.387621	5	5	P1P2	0.0110377	-0.618416	5	5	P1P2	0.00911154	-0.467557	5	5
ACTR3	P1P2	0.0689692	-0.270442	5	5	P1P2	0.251044	-0.164537	5	5	P1P2	0.0639356	-0.189465	5	5
ACTR3B	P1P2	0.321284	-0.159445	5	5	P1P2	0.920655	0.0437706	5	5	P1P2	0.447598	-0.0485954	5	5
ACTR3C	P1P2	0.215525	0.241769	5	5	P1P2	0.351881	0.0997351	5	5	P1P2	0.0987013	0.188918	5	5
ACTR5	P1P2	0.000143867	-1.3643	5	5	P1P2	0.000284279	-0.929304	5	5	P1P2	0.000127704	-1.02002	5	5
ACTR6	P1P2	0.0107897	-2.21989	5	5	P1P2	0.248106	-1.71493	5	5	P1P2	0.121335	-1.96741	5	5
ACTR8	P1P2	0.000124655	-2.98182	5	5	P1P2	0.000120843	-2.93534	5	5	P1P2	0.000117197	-2.95858	5	5
ACTRT1	P1P2	0.596397	-0.143214	5	5	P1P2	0.277278	-0.079488	5	5	P1P2	0.278769	-0.112184	5	5
ACTRT2	P1P2	0.141776	-0.251208	5	5	P1P2	0.371118	-0.287457	5	5	P1P2	0.0558156	-0.17087	5	5
ACTRT3	P1P2	0.779839	-0.33753	5	5	P1P2	0.480132	-0.0882567	5	5	P1P2	0.873431	-0.20708	5	5
ACVR1	P1P2	0.149346	-0.251673	5	5	P1P2	0.576457	-0.216726	5	5	P1P2	0.254821	-0.234199	5	5
ACVR1B	P1P2	0.0310645	-0.375626	5	5	P1P2	0.127619	-0.310516	5	5	P1P2	0.010347	-0.267606	5	5
ACVR1C	P1P2	0.448595	-0.0686138	5	5	P1P2	0.283269	0.0582901	5	5	P1P2	0.835081	0.0280477	5	5
ACVR2A	P1P2	0.556462	-0.127604	5	5	P1P2	0.533092	-0.0590168	5	5	P1P2	0.450628	-0.0910044	5	5
ACVR2B	P1P2	0.601076	0.128455	5	5	P1P2	0.0551375	0.350575	5	5	P1P2	0.056576	0.240864	5	5
ACVRL1	P1P2	0.213349	0.127892	5	5	P1P2	0.687523	-0.0652391	5	5	P1P2	0.495314	0.0698838	5	5
ACY1	P1P2	0.643612	0.132041	5	5	P1P2	0.0349788	-0.32935	5	5	P1P2	0.288611	-0.069901	5	5
ACY3	P2	0.876885	-0.0380597	5	5	P2	0.0535573	-0.353795	5	5	P2	0.211616	-0.226978	5	5
ACYP1	P1	0.166305	-0.179612	5	5	P1	0.542523	0.0639162	5	5	P1	0.6172	-0.0646428	5	5
ACYP2	P1P2	0.807754	-0.145843	5	5	P1P2	0.72185	0.154615	5	5	P1P2	0.965041	-0.0592114	5	5
ADA	P1P2	0.405018	0.299308	5	5	P1P2	0.0177061	0.342857	5	5	P1P2	0.0204551	0.30175	5	5
ADAD1	P1P2	0.578711	-0.134476	5	5	P1P2	0.659904	0.0417036	5	5	P1P2	0.88806	-0.0312258	5	5
ADAD2	P1P2	0.201962	0.228584	5	5	P1P2	0.153248	-0.368119	5	5	P1P2	0.659953	-0.0485731	5	5
ADAL	P1P2	0.946699	-0.0230002	4	4	P1P2	0.0985044	0.257338	4	4	P1P2	0.366763	0.131112	4	4
ADAM10	P1P2	0.0849538	-0.520594	5	5	P1P2	0.777931	-0.378439	5	5	P1P2	0.527287	-0.465359	5	5
ADAM11	P1P2	0.925875	0.117667	5	5	P1P2	0.0937963	0.283693	5	5	P1P2	0.158007	0.10807	5	5
ADAM12	P1P2	0.879872	-0.0488561	5	5	P1P2	0.143918	0.191275	5	5	P1P2	0.321992	0.0968208	5	5
ADAM15	P1P2	0.427707	0.0673367	5	5	P1P2	0.200915	-0.302022	5	5	P1P2	0.688268	-0.0876898	5	5
ADAM17	P1P2	0.868263	-0.158985	5	5	P1P2	0.0306521	0.420501	5	5	P1P2	0.269158	0.106352	5	5
ADAM18	P1P2	0.715435	-0.514439	5	5	P1P2	0.161138	-0.545835	5	5	P1P2	0.324883	-0.638104	5	5
ADAM19	P1P2	0.142004	0.309012	5	5	P1P2	0.96681	-0.0307492	5	5	P1P2	0.171319	0.132932	5	5
ADAM2	P1P2	0.287224	-0.19521	5	5	P1P2	0.187633	0.226744	5	5	P1P2	0.918767	0.0480504	5	5
ADAM20	P1P2	0.844802	-0.0282803	5	5	P1P2	0.507459	-0.223641	5	5	P1P2	0.892723	-0.117794	5	5
ADAM21	P1P2	0.865613	0.101497	5	5	P1P2	0.393786	-0.152303	5	5	P1P2	0.644158	-0.0628063	5	5
ADAM22	P1P2	0.0344308	0.294862	5	5	P1P2	0.93301	0.0372209	5	5	P1P2	0.179099	0.203299	5	5
ADAM23	P1P2	0.628298	-0.119221	5	5	P1P2	0.846368	-0.000281231	5	5	P1P2	0.608915	-0.0185465	5	5
ADAM28	P1P2	0.981863	0.0473601	5	5	P1P2	0.0246209	-0.554207	5	5	P1P2	0.0310788	-0.226699	5	5
ADAM29	P1P2	0.200034	-0.194059	5	5	P1P2	0.390067	0.115327	5	5	P1P2	0.941544	-0.0717596	5	5
ADAM30	P1P2	0.378945	-0.231672	5	5	P1P2	0.0726432	-0.318686	5	5	P1P2	0.148548	-0.33655	5	5
ADAM32	P1P2	0.675925	0.0275307	5	5	P1P2	0.777287	0.0133294	5	5	P1P2	0.605969	0.0104416	5	5
ADAM33	P1P2	0.400285	0.150735	5	5	P1P2	0.534197	-0.115248	5	5	P1P2	0.830478	0.00223981	5	5
ADAM7	P1P2	0.327069	0.214945	5	5	P1P2	0.461773	0.08803	5	5	P1P2	0.200729	0.159218	5	5
ADAM8	P1P2	0.812975	-0.00551845	5	5	P1P2	0.295512	-0.154138	5	5	P1P2	0.599508	-0.0500325	5	5
ADAM9	P1P2	0.13671	-0.242495	5	5	P1P2	0.509615	0.0361869	5	5	P1P2	0.624937	-0.103154	5	5
ADAMDEC1	P1P2	0.713864	-0.037195	5	5	P1P2	0.956427	-0.0413536	5	5	P1P2	0.668521	-0.00389001	5	5
ADAMTS1	P1	0.277239	0.202939	5	5	P1	0.306114	-0.367422	5	5	P1	0.414076	-0.0822415	5	5
ADAMTS10	P1P2	0.512984	-0.174737	5	5	P1P2	0.971837	-0.0713683	5	5	P1P2	0.715768	-0.162133	5	5
ADAMTS12	P1P2	0.797986	-0.125214	5	5	P1P2	0.375857	-0.126691	5	5	P1P2	0.497448	-0.112958	5	5
ADAMTS13	P1P2	0.732476	-0.10115	5	5	P1P2	0.288201	-0.167258	5	5	P1P2	0.333237	-0.114556	5	5
ADAMTS14	P1P2	0.226483	0.122921	5	5	P1P2	0.204491	0.17517	5	5	P1P2	0.112103	0.129241	5	5
ADAMTS15	P1P2	0.295696	-0.245156	5	5	P1P2	0.959441	-0.0425484	5	5	P1P2	0.587262	-0.0862976	5	5
ADAMTS16	P2	0.184257	-0.162976	5	5	P1	0.409429	-0.122571	4	4	P2	0.4732	-0.0942604	5	5
ADAMTS17	P1P2	0.328317	-0.205525	5	5	P1P2	0.314937	-0.17319	5	5	P1P2	0.187138	-0.153927	5	5
ADAMTS18	P1P2	0.260295	-0.230184	5	5	P1P2	0.296289	-0.261375	5	5	P1P2	0.150931	-0.271978	5	5
ADAMTS19	P1P2	0.517332	0.0668748	5	5	P1P2	0.948728	-0.025335	5	5	P1P2	0.65386	0.0161096	5	5
ADAMTS2	P1P2	0.208131	0.142185	5	5	P1P2	0.391923	0.169859	5	5	P1P2	0.177197	0.140017	5	5
ADAMTS20	P1P2	0.345687	0.176141	5	5	P1P2	0.501554	0.00109961	5	5	P1P2	0.407841	0.0922343	5	5
ADAMTS3	P1P2	0.736599	-0.0461964	5	5	P1P2	0.479871	-0.139285	5	5	P1P2	0.435098	-0.090193	5	5
ADAMTS4	P1P2	0.559007	0.0309465	5	5	P1P2	0.166481	0.198706	5	5	P1P2	0.238664	0.105367	5	5
ADAMTS5	P1P2	0.598734	-0.0320607	5	5	P1P2	0.117052	0.178995	5	5	P1P2	0.458254	0.0735253	5	5
ADAMTS6	P1P2	0.0644676	0.182787	5	5	P1P2	0.604305	0.000488859	5	5	P1P2	0.320348	0.245572	5	5
ADAMTS7	P1P2	0.43808	-0.0821041	5	5	P1P2	0.737646	-0.238394	5	5	P1P2	0.46235	-0.182618	5	5
ADAMTS8	P1P2	0.997313	-0.130378	5	5	P1P2	0.821437	0.0392126	5	5	P1P2	0.894723	-0.00304831	5	5
ADAMTS9	P1P2	0.0588455	-0.299334	5	5	P1P2	0.0189512	-0.387502	5	5	P1P2	0.0100494	-0.31906	5	5
ADAMTSL1	P1P2	0.541586	-0.0708181	5	5	P1P2	0.988263	-0.0130865	5	5	P1P2	0.681455	-0.0382486	5	5
ADAMTSL2	P1P2	0.778547	0.171278	5	5	P1P2	0.248968	0.163404	5	5	P1P2	0.414558	0.167341	5	5
ADAMTSL3	P1P2	0.915514	0.115625	5	5	P1P2	0.0145594	-0.322977	5	5	P1P2	0.21659	-0.199481	5	5
ADAMTSL4	P1P2	0.0401031	-0.280812	5	5	P1P2	0.192751	-0.46048	5	5	P1P2	0.0666413	-0.363776	5	5
ADAMTSL5	P1P2	0.790195	0.000160147	5	5	P1P2	0.357124	0.0507938	5	5	P1P2	0.574558	0.0212556	5	5
ADAP1	P1P2	0.800913	0.0478255	5	5	P1P2	0.551754	0.142164	5	5	P1P2	0.658732	0.0757906	5	5
ADAP2	P1P2	0.860319	0.106665	5	5	P1P2	0.113367	0.210937	5	5	P1P2	0.254118	0.194769	5	5
ADAR	P1	0.0357805	-0.37627	5	5	P1	0.525937	0.0861927	5	5	P1	0.373881	-0.157013	5	5
ADARB1	P1P2	0.726149	0.0568353	5	5	P1P2	0.381777	0.161509	5	5	P1P2	0.420854	0.105107	5	5
ADARB2	ENST00000381312.1	0.517877	-0.135346	5	5	ENST00000381312.1	0.0082327	-0.384078	5	5	ENST00000381312.1	0.0460348	-0.295962	5	5
ADAT1	P1P2	0.329569	-0.134365	5	5	P1P2	0.561629	-0.099532	5	5	P1P2	0.29751	-0.10329	5	5
ADAT2	P1P2	0.00213623	-1.17573	5	5	P1P2	0.0217691	-1.05425	5	5	P1P2	0.0133361	-1.10645	5	5
ADAT3	P1	0.00137701	-1.12027	5	5	P1	0.00854437	-1.34969	5	5	P1	0.00467415	-1.19087	5	5
ADC	P1P2	0.111543	-0.253524	5	5	P1P2	0.888362	0.0192987	5	5	P1P2	0.259777	-0.0383701	5	5
ADCK1	P1P2	0.777256	-0.00223386	5	5	P1P2	0.371568	0.211535	5	5	P1P2	0.549548	0.1005	5	5
ADCK2	P1P2	0.811669	0.157151	5	5	P1P2	0.501554	-0.131717	5	5	P1P2	0.944227	-0.0577735	5	5
ADCK3	P1P2	0.541028	-0.0500495	5	5	P1P2	0.0913513	0.351494	5	5	P1P2	0.248891	0.048267	5	5
ADCK4	P1P2	0.506228	0.131079	5	5	P1P2	0.938358	0.154397	5	5	P1P2	0.844306	0.142738	5	5
ADCK5	P1P2	0.0573949	-0.518188	5	5	P1P2	0.440069	-0.320481	5	5	P1P2	0.183502	-0.501488	5	5
ADCY1	P1P2	0.60636	0.0879142	5	5	P1P2	0.751638	-0.101924	5	5	P1P2	0.99193	-0.00649583	5	5
ADCY10	P1P2	0.147102	0.186016	5	5	P1P2	0.389372	0.0615277	5	5	P1P2	0.294783	0.186672	5	5
ADCY2	P1P2	0.611074	0.0376972	5	5	P1P2	0.663561	-0.44208	5	5	P1P2	0.76156	-0.201264	5	5
ADCY3	P1P2	0.136821	-0.437067	5	5	P1P2	0.975524	-0.0185527	5	5	P1P2	0.389939	-0.203759	5	5
ADCY4	P1P2	0.166305	0.138842	5	5	P1P2	0.371793	0.114207	5	5	P1P2	0.124817	0.140988	5	5
ADCY5	P1P2	0.385134	-0.61372	5	5	P1P2	0.151922	-0.9886	5	5	P1P2	0.125024	-0.734126	5	5
ADCY6	P1P2	0.333341	-0.275204	5	5	P1P2	0.436097	-0.515257	5	5	P1P2	0.369369	-0.376988	5	5
ADCY7	P1P2	0.309516	-0.0891143	5	5	P1P2	0.488799	-0.0429523	5	5	P1P2	0.295949	-0.063299	5	5
ADCY8	P1P2	0.633685	0.194373	5	5	P1P2	0.663561	0.0560098	5	5	P1P2	0.536691	0.131294	5	5
ADCY9	P1P2	0.643612	0.018973	5	5	P1P2	0.0702653	0.262739	5	5	P1P2	0.151171	0.18256	5	5
ADCYAP1	P1P2	0.347412	0.178994	5	5	P1P2	0.852956	-0.00879667	5	5	P1P2	0.616607	0.0479754	5	5
ADCYAP1R1	P1P2	0.851735	0.0132201	4	4	P1P2	0.211715	-0.280431	4	4	P1P2	0.402305	-0.0841722	4	4
ADD1	P1P2	0.924203	-0.190486	5	5	P1P2	0.369547	0.0953028	5	5	P1P2	0.824567	-0.0519081	5	5
ADD2	P1P2	0.284185	0.109652	5	5	P1P2	0.630948	0.0367803	5	5	P1P2	0.827193	0.0698058	5	5
ADD3	P1P2	0.525537	-0.124925	5	5	P1P2	0.384988	-0.0859918	5	5	P1P2	0.31342	-0.0846452	5	5
ADGB	P1P2	0.460787	-0.33211	5	5	P1P2	0.178375	0.255545	5	5	P1P2	0.861493	-0.0382824	5	5
ADH1A	P1P2	0.187336	0.242642	5	5	P1P2	0.0752242	0.263642	5	5	P1P2	0.0356908	0.22946	5	5
ADH1B	P1P2	0.0777497	0.21435	5	5	P1P2	0.306909	0.166319	5	5	P1P2	0.0636942	0.292251	5	5
ADH1C	P1P2	0.106887	0.196135	5	5	P1P2	0.592919	-0.124186	5	5	P1P2	0.497982	0.0892966	5	5
ADH4	P1P2	0.929098	-0.0439734	4	4	P1P2	0.371577	-0.112314	4	4	P1P2	0.78494	-0.101117	4	4
ADH5	P1P2	0.944958	-0.0750785	5	5	P1P2	0.89933	0.0451511	5	5	P1P2	0.806243	-0.0149637	5	5
ADH6	P1P2	0.538245	0.0604081	5	5	P1P2	0.793767	0.00654723	5	5	P1P2	0.805591	0.0157809	5	5
ADH7	P1P2	0.806601	0.0631986	4	4	P1P2	0.932202	0.0308569	4	4	P1P2	0.833877	0.00942982	4	4
ADHFE1	P1P2	0.476804	-0.140078	5	5	P1P2	0.36153	-0.0737633	5	5	P1P2	0.693861	-0.0832671	5	5
ADI1	P1P2	0.840192	-0.00336343	5	5	P1P2	0.259116	0.0503403	5	5	P1P2	0.438577	0.0660477	5	5
ADIG	P1P2	0.986565	-0.0746744	5	5	P1P2	0.176485	0.255577	5	5	P1P2	0.38117	0.120704	5	5
ADIPOQ	P1P2	0.0735901	-0.593502	5	5	P1P2	0.369322	-0.143165	5	5	P1P2	0.0728726	-0.359767	5	5
ADIPOR1	P1P2	0.427217	-0.151977	5	5	P1P2	0.518015	-0.104585	5	5	P1P2	0.313824	-0.158063	5	5
ADIPOR2	P1P2	0.52006	0.0873315	5	5	P1P2	0.186509	0.130374	5	5	P1P2	0.177197	0.165058	5	5
ADIRF	P1P2	0.388136	-0.247642	5	5	P1P2	0.566456	0.0947142	5	5	P1P2	0.725231	-0.0399962	5	5
ADK	P1	0.190739	-0.365931	5	5	P1	0.206296	-0.65824	5	5	P1	0.193413	-0.492708	5	5
ADM	P1P2	0.24906	-0.133293	5	5	P1P2	0.955422	0.132835	5	5	P1P2	0.42329	-0.000228958	5	5
ADM2	P1P2	0.993282	0.0137358	5	5	P1P2	0.544754	0.148667	5	5	P1P2	0.573409	0.053027	5	5
ADM5	P1P2	0.34568	-0.162094	4	4	P1P2	0.652504	-0.142264	4	4	P1P2	0.368267	-0.145364	4	4
ADNP	P1P2	0.510817	0.0399573	5	5	P1P2	0.0791638	-0.419694	5	5	P1P2	0.446087	-0.146754	5	5
ADNP2	P1P2	0.36944	0.188658	5	5	P1P2	0.169985	0.40521	5	5	P1P2	0.174775	0.231638	5	5
ADO	P1P2	0.0951662	-0.4569	5	5	P1P2	0.771494	-0.117024	5	5	P1P2	0.630917	-0.283003	5	5
ADORA1	P1P2	0.759246	-0.301751	5	5	P1P2	0.665698	0.092718	5	5	P1P2	0.854874	-0.0599004	5	5
ADORA2A	P1P2	0.403358	-0.193196	5	5	P1P2	0.214561	0.0717029	5	5	P1P2	0.746194	-0.00390192	5	5
ADORA2B	P1P2	0.131678	-0.855252	5	5	P1P2	0.980887	-0.305171	5	5	P1P2	0.289762	-0.66173	5	5
ADORA3	P1	0.141092	0.151665	5	5	P2	0.08975	0.176458	5	5	P1	0.0378949	0.239786	5	5
ADPGK	P1P2	0.976827	-0.0147287	5	5	P1P2	0.0759157	-0.301518	5	5	P1P2	0.151411	-0.160342	5	5
ADPRH	P1P2	0.921863	0.0482108	5	5	P1P2	0.151203	-0.459698	5	5	P1P2	0.161764	-0.244844	5	5
ADPRHL1	P1	0.408351	-0.326467	5	5	P1	0.450343	-0.181646	5	5	P1	0.0782797	-0.223445	5	5
ADPRHL2	P1P2	0.296085	-0.220731	5	5	P1P2	0.134482	-0.467223	5	5	P1P2	0.0654	-0.315185	5	5
ADPRM	P1P2	0.327069	-0.413518	5	5	P1P2	0.589478	0.0668154	4	4	P1P2	0.925276	-0.000159873	4	4
ADRA1A	P1P2	0.0742705	0.206825	5	5	P1P2	0.75483	0.0435772	5	5	P1P2	0.268429	0.100699	5	5
ADRA1B	P1P2	0.109289	-0.410535	5	5	P1P2	0.872116	0.0972353	5	5	P1P2	0.377515	-0.0821498	5	5
ADRA1D	P1P2	0.776611	-0.050073	5	5	P1P2	0.822745	-0.0458096	5	5	P1P2	0.721441	-0.0447977	5	5
ADRA2A	P1P2	0.627701	-0.0348691	5	5	P1P2	0.971502	-0.00203757	5	5	P1P2	0.757068	-0.0196726	5	5
ADRA2B	P1P2	0.0431377	-0.257242	5	5	P1P2	0.676423	-0.0171271	5	5	P1P2	0.608915	-0.138662	5	5
ADRA2C	P1P2	0.453653	-0.0772983	5	5	P1P2	0.182064	-0.192794	5	5	P1P2	0.221646	-0.196815	5	5
ADRB1	P1P2	0.98455	0.00800672	5	5	P1P2	0.942037	0.0197394	5	5	P1P2	0.997982	-0.0463534	5	5
ADRB2	P1P2	0.858996	-0.0436981	5	5	P1P2	0.0878583	-0.284938	5	5	P1P2	0.294394	-0.0883008	5	5
ADRB3	P1P2	0.0586766	-0.300495	5	5	P1P2	0.397526	-0.0527313	5	5	P1P2	0.0881709	-0.221234	5	5
ADRBK1	P1P2	0.0757853	-0.349191	5	5	P1P2	0.807084	-0.193232	5	5	P1P2	0.377515	-0.253438	5	5
ADRBK2	P1P2	0.366751	-0.103257	5	5	P1P2	0.633939	0.00332149	5	5	P1P2	0.93752	-0.0454029	5	5
ADRM1	P1P2	0.23285	0.176333	5	5	P1P2	0.58365	0.0978583	5	5	P1P2	0.160504	0.0585539	5	5
ADSL	P1P2	0.00244396	-1.08816	5	5	P1P2	0.13735	-1.18699	5	5	P1P2	0.0129631	-1.13758	5	5
ADSS	P1P2	0.566394	0.103874	5	5	P1P2	0.186789	-0.153641	5	5	P1P2	0.630318	-0.026184	5	5
ADSSL1	P1P2	0.525537	-0.202919	5	5	P1P2	0.54308	-0.0134126	5	5	P1P2	0.34732	-0.0854354	5	5
ADTRP	P1P2	0.332081	0.128759	5	5	P1P2	0.503697	-0.19679	5	5	P1P2	0.900058	-0.0647915	5	5
AEBP1	P1P2	0.822133	-0.00554551	5	5	P1P2	0.879404	0.0635038	5	5	P1P2	0.974449	-0.00922648	5	5
AEBP2	P1P2	0.762132	0.0876172	5	5	P1P2	0.976194	0.00636845	5	5	P1P2	0.74428	0.0676476	5	5
AEN	P1P2	0.937923	0.0382521	5	5	P1P2	0.0658245	-0.271978	5	5	P1P2	0.329461	-0.0892775	5	5
AES	P1P2	0.44057	-0.0301429	5	5	P1P2	0.645359	-0.324313	5	5	P1P2	0.912079	-0.0906727	5	5
AFAP1	P1P2	0.473943	-0.0887047	4	4	P1P2	0.894923	-0.134661	4	4	P1P2	0.660816	-0.127836	4	4
AFAP1L1	P1P2	0.880991	0.00880449	4	4	P1P2	0.821868	0.0207157	4	4	P1P2	0.942514	0.0283085	4	4
AFAP1L2	P1P2	0.331661	-0.296092	5	5	P1P2	0.287438	-0.178959	5	5	P1P2	0.193702	-0.220772	5	5
AFF1	P1P2	0.907502	-0.186004	5	5	P1P2	0.167255	0.274599	5	5	P1P2	0.641742	0.0122785	5	5
AFF2	P1P2	0.529664	-0.480947	5	5	P1P2	0.711176	-0.107751	5	5	P1P2	0.601854	-0.270699	5	5
AFF3	P1P2	0.781131	-0.0470453	5	5	P1P2	0.13735	0.229497	5	5	P1P2	0.345593	0.100494	5	5
AFF4	P1P2	0.377123	0.20954	5	5	P1P2	0.557669	-0.0192347	5	5	P1P2	0.932158	0.0845047	5	5
AFG3L2	P1P2	0.000574037	-1.27965	5	5	P1P2	0.000232015	-1.58987	5	5	P1P2	0.000196903	-1.43476	5	5
AFM	P1P2	0.245962	-0.128561	5	5	P1P2	0.778576	-0.0639609	5	5	P1P2	0.284419	-0.0979676	5	5
AFMID	P1P2	0.211497	-0.356699	5	5	P1P2	0.733844	0.075348	5	5	P1P2	0.413595	-0.151971	5	5
AFP	P1	0.176049	-0.217313	5	5	P2	0.576457	-0.117474	5	5	P2	0.332395	-0.117342	5	5
AFTPH	P1P2	0.700717	-0.206584	5	5	P1P2	0.440069	0.213787	5	5	P1P2	0.806243	-0.107913	5	5
AGA	P1P2	0.66641	0.0221777	5	5	P1P2	0.994299	0.0168926	5	5	P1P2	0.784784	0.0201383	5	5
AGAP1	P1P2	0.400702	0.153513	4	4	P1P2	0.857136	-0.0234112	4	4	P1P2	0.832406	0.0748074	4	4
AGAP10	ENST00000413193.2	0.155498	-0.16364	5	5	ENST00000413193.2	0.89268	-0.0190518	5	5	ENST00000413193.2	0.396009	-0.0971711	5	5
AGAP11	P1P2	0.708846	0.0847139	5	5	P1P2	0.796037	-0.0528719	5	5	P1P2	0.844306	0.0218304	5	5
AGAP2	P1P2	0.0659404	-0.363835	5	5	P1P2	0.450595	-0.124357	5	5	P1P2	0.143868	-0.322211	5	5
AGAP3	P1P2	0.0629029	0.342778	5	5	P1P2	0.273946	0.109522	5	5	P1P2	0.0562491	0.22615	5	5
AGAP9	ENST00000453919.1	0.26822	-0.162103	5	5	ENST00000453919.1	0.770208	0.00493078	5	5	ENST00000453919.1	0.607736	-0.0492515	5	5
AGBL1	ENST00000421325.2	0.337142	0.199127	5	5	ENST00000421325.2	0.210552	0.137976	5	5	ENST00000421325.2	0.110025	0.173769	5	5
AGBL2	P1P2	0.26822	0.0597101	5	5	P1P2	0.12073	0.310375	5	5	P1P2	0.0867655	0.227514	5	5
AGBL3	P1P2	0.082679	0.264314	4	4	P1P2	0.430669	-0.11151	5	5	P1P2	0.639105	0.156432	4	4
AGBL4	P1P2	0.444071	0.047544	5	5	P1P2	0.184277	-0.255497	5	5	P1P2	0.594245	-0.0807602	5	5
AGBL5	P2	0.140638	-0.261661	5	5	P1	0.391923	-0.4784	5	5	P1	0.407841	-0.435856	5	5
AGER	P1P2	0.923487	-0.00962627	4	4	P1P2	0.103987	0.244211	4	4	P1P2	0.272759	0.117292	4	4
AGFG1	P1P2	0.322106	-0.11625	5	5	P1P2	0.252087	0.244186	5	5	P1P2	0.738548	0.0456372	5	5
AGFG2	P1P2	0.0466882	0.273485	5	5	P1P2	0.846368	-0.0545029	5	5	P1P2	0.278769	0.181735	5	5
AGGF1	P1P2	0.143611	-0.168597	5	5	P1P2	0.180418	-0.376146	5	5	P1P2	0.133098	-0.254934	5	5
AGK	P1P2	0.00269709	-0.599813	5	5	P1P2	0.0155009	-0.675916	5	5	P1P2	0.0011502	-0.631794	5	5
AGL	P1P2	0.98052	0.0178662	5	5	P1P2	0.576457	0.136676	5	5	P1P2	0.680837	0.0625538	5	5
AGMAT	P1P2	0.747736	0.0507962	5	5	P1P2	0.574737	-0.0988129	5	5	P1P2	0.841668	-0.0139265	5	5
AGMO	P1P2	0.399813	0.133337	5	5	P1P2	0.229839	-0.232152	5	5	P1P2	0.814084	-0.045239	5	5
AGO1	P1P2	0.802541	0.0645594	5	5	P1P2	0.214871	0.0942251	5	5	P1P2	0.526186	0.143149	5	5
AGO2	P1P2	0.550544	0.0613373	5	5	P1P2	0.0535573	0.23722	5	5	P1P2	0.0795728	0.158427	5	5
AGO3	P1P2	0.410023	0.117694	5	5	P1P2	0.693719	0.104928	5	5	P1P2	0.537803	0.135756	5	5
AGO4	P1P2	0.313137	-0.364284	5	5	P1P2	0.126572	-0.526059	5	5	P1P2	0.0894354	-0.431888	5	5
AGPAT1	P1	0.307516	-0.120772	5	5	P1	0.245876	-0.582843	5	5	P1	0.252717	-0.295034	5	5
AGPAT2	P1P2	0.573826	-0.0666851	5	5	P1P2	0.12388	-0.277708	5	5	P1P2	0.213471	-0.172197	5	5
AGPAT3	P1P2	0.910839	0.0556948	5	5	P1P2	0.465876	-0.282578	5	5	P1P2	0.892723	-0.212825	5	5
AGPAT4	P1P2	0.777902	-0.232152	5	5	P1P2	0.240445	-0.231413	5	5	P1P2	0.730294	-0.310212	5	5
AGPAT5	P1P2	0.597565	-0.264468	5	5	P1P2	0.166095	-0.400492	5	5	P1P2	0.417457	-0.33248	5	5
AGPAT6	P1P2	0.0595252	-0.34567	5	5	P1P2	0.738914	0.111087	5	5	P1P2	0.35297	-0.127297	5	5
AGPAT9	P1P2	0.0905833	-0.336008	5	5	P1P2	0.0453914	-0.380661	5	5	P1P2	0.0127498	-0.291348	5	5
AGPS	P1P2	0.683018	-0.138789	5	5	P1P2	0.753234	0.0974144	5	5	P1P2	0.972432	-0.0693031	5	5
AGR2	P1P2	0.62174	-0.241519	5	5	P1P2	0.907319	-0.122397	5	5	P1P2	0.444579	-0.126441	5	5
AGR3	P1P2	0.135099	-0.168246	3	3	P1P2	0.14226	0.260542	3	3	P1P2	0.632683	0.0461482	3	3
AGRN	P1P2	0.318417	-0.180639	5	5	P1P2	0.213167	-0.118396	5	5	P1P2	0.224528	-0.149517	5	5
AGRP	P1P2	0.64149	-0.0635374	4	4	P1P2	0.331276	0.238255	4	4	P1P2	0.548524	0.121295	4	4
AGT	P1P2	0.979849	-0.0665135	5	5	P1P2	0.112603	0.488538	5	5	P1P2	0.294006	0.26812	5	5
AGTPBP1	P1P2	0.855691	-0.0803201	5	5	P1P2	0.330565	0.311028	5	5	P1P2	0.336617	0.115354	5	5
AGTR1	P1P2	0.760528	-0.0587274	5	5	P1P2	0.413421	0.123784	5	5	P1P2	0.722703	0.0497944	5	5
AGTR2	P1P2	0.448182	-0.21217	4	4	P1P2	0.858893	0.374504	5	5	P1P2	0.710698	0.081167	4	4
AGTRAP	P1P2	0.259227	-0.374008	5	5	P1P2	0.925995	0.00292106	5	5	P1P2	0.494248	-0.102819	5	5
AGXT	P1P2	0.34871	-0.186995	5	5	P1P2	0.261608	-0.196183	5	5	P1P2	0.187985	-0.196392	5	5
AGXT2	P1P2	0.695975	0.0351664	4	4	P1P2	0.692973	-0.149682	4	4	P1P2	0.713509	-0.057258	4	4
AHCTF1	P1P2	0.913844	0.0165007	5	5	P1P2	0.483274	0.143061	5	5	P1P2	0.471641	0.0749093	5	5
AHCY	P1P2	0.9015	-0.516368	5	5	P1P2	0.558799	-1.01364	5	5	P1P2	0.833108	-0.765003	5	5
AHCYL1	P1	0.00117843	-0.867193	5	5	P1	0.00170897	-0.944851	5	5	P1	0.000198222	-0.79276	5	5
AHCYL2	P1P2	0.424599	-0.187753	4	4	P1P2	0.0387743	-0.875017	5	5	P1P2	0.415675	-0.419092	4	4
AHDC1	P1P2	0.0183581	-0.35242	5	5	P1P2	0.451605	0.0652981	5	5	P1P2	0.160002	-0.130773	5	5
AHI1	P1P2	0.360305	-0.125209	5	5	P1P2	0.103926	0.124821	5	5	P1P2	0.390404	0.0226749	5	5
AHNAK	P1	0.706341	-0.0385838	5	5	P2	0.557669	-0.118159	5	5	P1	0.599508	0.0384951	5	5
AHNAK2	P2	0.389711	-0.149538	4	4	P1	0.100399	0.31707	5	5	P1	0.265523	0.275908	5	5
AHR	P1P2	0.597565	-0.0169767	5	5	P1P2	0.675194	-0.147965	5	5	P1P2	0.688889	-0.117454	5	5
AHRR	P1P2	0.951661	-0.00424983	5	5	P1P2	0.418963	0.119621	5	5	P1P2	0.533363	0.0208376	5	5
AHSA1	P1P2	0.77242	0.0503083	5	5	P1P2	0.0161951	-0.537545	5	5	P1P2	0.0754674	-0.263289	5	5
AHSA2	P1P2	0.0109075	0.417716	5	5	P1P2	0.284024	0.0144968	5	5	P1P2	0.0410408	0.30737	5	5
AHSG	P1P2	0.73311	-0.0610944	5	5	P1P2	0.758026	0.0111186	5	5	P1P2	0.736005	-0.0221324	5	5
AHSP	P1P2	0.999328	-0.0319598	5	5	P1P2	0.426257	0.157451	5	5	P1P2	0.447094	0.055757	5	5
AICDA	P1P2	0.548297	0.0415185	5	5	P1P2	0.0248635	0.291366	5	5	P1P2	0.050034	0.184167	5	5
AIDA	P1P2	0.689519	-0.134005	5	5	P1P2	0.8655	-0.183351	5	5	P1P2	0.793869	-0.158678	5	5
AIF1	P1P2	0.888181	-0.0437762	5	5	P1P2	0.942705	0.106405	5	5	P1P2	0.93752	-0.00274864	5	5
AIF1L	P1P2	0.402647	-0.116997	5	5	P1P2	0.693719	-0.0344728	5	5	P1P2	0.489999	-0.0843308	5	5
AIFM1	P1P2	0.00156938	-0.736587	5	5	P1P2	0.00658395	-0.990729	5	5	P1P2	0.00166709	-0.863658	5	5
AIFM2	P1P2	0.692002	0.0143172	5	5	P1P2	0.387291	0.150749	5	5	P1P2	0.410712	0.0890363	5	5
AIFM3	P1	0.782424	0.0683428	5	5	P2	0.175813	-0.0261635	5	5	P2	0.30262	-0.103252	5	5
AIG1	P1P2	0.263518	-0.21166	5	5	P1P2	0.0840206	0.427852	5	5	P1P2	0.323642	0.106379	5	5
AIM1	P1P2	0.651176	0.0708989	5	5	P1P2	0.666614	0.0460517	5	5	P1P2	0.440573	0.0449731	5	5
AIM1L	P1	0.161462	0.448412	5	5	P1	0.179054	0.474347	5	5	P1	0.137954	0.387354	5	5
AIM2	P1P2	0.355244	-0.125368	5	5	P1P2	0.252958	0.272661	5	5	P1P2	0.948253	0.00445381	5	5
AIMP1	P1P2	0.706028	-0.105286	5	5	P1P2	0.32475	-0.189248	5	5	P1P2	0.306192	-0.195242	5	5
AIMP2	P1P2	0.0756466	0.441045	5	5	P1P2	0.949062	0.0742029	5	5	P1P2	0.21974	0.158638	5	5
AIP	P1P2	0.5119	0.036614	5	5	P1P2	0.517199	0.117986	5	5	P1P2	0.396478	0.100889	5	5
AIPL1	P1P2	0.870251	0.0273683	5	5	P1P2	0.866822	-0.0459088	5	5	P1P2	0.942214	-0.071422	5	5
AIRE	P1P2	0.0985519	-0.316079	5	5	P1P2	0.238431	-0.332899	5	5	P1P2	0.100608	-0.369597	5	5
AJAP1	P1P2	0.358099	-0.0817911	5	5	P1P2	0.844394	0.327256	5	5	P1P2	0.907402	0.122732	5	5
AJUBA	P1P2	0.6707	0.0932044	5	5	P1P2	0.287819	0.195138	5	5	P1P2	0.505496	0.178882	5	5
AK1	P1P2	0.115967	0.248301	5	5	P1P2	0.600206	0.0331718	5	5	P1P2	0.215026	0.0931825	5	5
AK2	P1P2	0.361412	0.403032	5	5	P1P2	0.209025	-0.158235	5	5	P1P2	0.860168	0.0750065	5	5
AK3	P1P2	0.396523	0.0888717	5	5	P1P2	0.533645	0.0787798	5	5	P1P2	0.324056	0.0715903	5	5
AK4	P1P2	0.140638	-0.302329	5	5	P1P2	0.902658	-0.177054	5	5	P1P2	0.478938	-0.199008	5	5
AK5	P1P2	0.119524	0.18736	5	5	P1P2	0.979546	-0.0856497	5	5	P1P2	0.380254	0.0599035	5	5
AK7	P1P2	0.136599	-0.246362	5	5	P1P2	0.278395	-0.177284	5	5	P1P2	0.199545	-0.211823	5	5
AK8	P1P2	0.743911	-0.103146	5	5	P1P2	0.594955	-0.0804839	5	5	P1P2	0.633916	-0.104805	5	5
AK9	P1P2	0.845096	0.133702	4	4	P1P2	0.303089	-0.178081	4	4	P1P2	0.768325	-0.0595565	4	4
AKAP1	P1P2	0.868926	0.0204027	5	5	P1P2	0.182064	-0.267388	5	5	P1P2	0.284798	-0.124514	5	5
AKAP10	P1P2	0.241197	0.144863	5	5	P1P2	0.840777	0.0327931	5	5	P1P2	0.401662	0.0832001	5	5
AKAP11	P1P2	0.512984	-0.18713	5	5	P1P2	0.0443153	-0.780482	5	5	P1P2	0.0880138	-0.483806	5	5
AKAP12	P1	0.0103297	0.292074	5	5	P1	0.184555	0.193735	5	5	P1	0.0109395	0.202717	5	5
AKAP13	P1P2	0.260117	-0.228148	5	5	P1P2	0.167902	-0.165709	5	5	P1P2	0.12174	-0.184942	5	5
AKAP14	P1P2	0.497915	0.135616	5	5	P1P2	0.218624	0.353403	5	5	P1P2	0.132664	0.200588	5	5
AKAP17A	P1P2	0.78879	-0.0758119	4	4	P1P2	0.229782	-0.275652	4	4	P1P2	0.427656	-0.160286	4	4
AKAP2	P1P2	0.227941	0.127994	5	5	P1P2	0.0949551	0.193229	5	5	P1P2	0.057345	0.142608	5	5
AKAP3	P1	0.210421	0.20606	5	5	P1	0.240782	-0.34364	5	5	P1	0.55462	-0.0968097	5	5
AKAP4	P1P2	0.383983	0.164439	5	5	P1P2	0.0679517	0.187221	5	5	P1P2	0.0704822	0.268714	5	5
AKAP5	P1P2	0.274827	-0.0917937	5	5	P1P2	0.123163	0.28919	5	5	P1P2	0.60538	0.0525759	5	5
AKAP6	P1P2	0.726465	-0.200642	5	5	P1P2	0.520194	-0.477914	5	5	P1P2	0.764773	-0.282976	5	5
AKAP7	P1P2	0.928885	-0.0718	5	5	P1P2	0.306511	0.102615	5	5	P1P2	0.547301	0.0488496	5	5
AKAP8	P1P2	0.141206	-0.274887	5	5	P1P2	0.450343	-0.0190349	5	5	P1P2	0.185454	-0.0807711	5	5
AKAP8L	P1P2	0.664574	-0.0984699	5	5	P1P2	0.0771735	0.446378	5	5	P1P2	0.268793	0.121158	5	5
AKAP9	P1P2	0.569818	0.226172	5	5	P1P2	0.344538	0.192232	5	5	P1P2	0.411672	0.188122	5	5
AKIP1	P1P2	0.807754	-0.1098	5	5	P1P2	0.0192092	-0.464492	5	5	P1P2	0.0306211	-0.282721	5	5
AKIRIN1	P1P2	0.156603	-0.0680329	5	5	P1P2	0.988934	-0.256238	5	5	P1P2	0.486297	-0.162135	5	5
AKIRIN2	P1P2	0.577272	-0.196949	5	5	P1P2	0.0969683	-0.0939246	5	5	P1P2	0.0849199	-0.0877084	5	5
AKNA	P1	0.0703951	-0.244042	5	5	P2	0.548669	0.135081	5	5	P1	0.2867	-0.104084	5	5
AKNAD1	ENST00000370001.3	0.892173	-0.167789	5	5	ENST00000370001.3	0.114328	-0.227409	5	5	ENST00000370001.3	0.508734	-0.16461	5	5
AKR1A1	P1P2	0.496049	0.180634	5	5	P1P2	0.0609193	-0.675333	5	5	P1P2	0.723967	-0.293283	5	5
AKR1B1	P1P2	0.344826	0.161428	5	5	P1P2	0.767639	-0.138919	5	5	P1P2	0.693239	0.0619383	5	5
AKR1B10	P1P2	0.515156	-0.271757	5	5	P1P2	0.496422	0.243769	4	4	P1P2	0.478128	0.122669	4	4
AKR1B15	P1P2	0.483611	0.232166	5	5	P1P2	0.729418	-0.168085	5	5	P1P2	0.76413	0.0317381	5	5
AKR1C1	P1P2	0.282032	-0.130801	4	4	P1P2	0.93893	0.020983	4	4	P1P2	0.629032	-0.0853235	4	4
AKR1C2	P2	0.70728	-0.159342	5	5	P1	0.0492357	-0.37671	5	5	P1	0.127742	-0.194534	5	5
AKR1C3	P1P2	0.377578	-0.106707	5	5	P1P2	0.458199	0.160371	5	5	P1P2	0.95228	-0.0602379	5	5
AKR1C4	P1P2	0.861642	0.117965	5	5	P1P2	0.428705	-0.154851	5	5	P1P2	0.85223	-0.0962548	5	5
AKR1D1	P1P2	0.345256	0.0920543	5	5	P1P2	0.829292	0.110607	5	5	P1P2	0.490529	0.101331	5	5
AKR1E2	P1P2	0.581593	-0.0520528	5	5	P1P2	0.308903	0.138571	5	5	P1P2	0.587262	0.0409814	5	5
AKR7A2	P1P2	0.770166	0.000629979	5	5	P1P2	0.949397	-0.0189304	5	5	P1P2	0.739821	-0.0314276	5	5
AKR7A3	P1P2	0.58535	-0.212369	5	5	P1P2	0.523745	0.179398	5	5	P1P2	0.733465	-0.0589677	5	5
AKT1	P1P2	0.663352	0.0877896	5	5	P1P2	0.307307	-0.25235	5	5	P1P2	0.739184	-0.062407	5	5
AKT1S1	P1P2	0.336133	0.128375	4	4	P1P2	0.540865	-0.205456	4	4	P1P2	0.782767	-0.0385404	4	4
AKT2	P1P2	0.065508	0.199148	5	5	P1P2	0.270642	0.104588	5	5	P1P2	0.0516322	0.150122	5	5
AKT3	P1P2	0.362742	0.125524	5	5	P1P2	0.186789	0.363412	5	5	P1P2	0.139077	0.226527	5	5
AKTIP	P1P2	0.0406786	-0.732444	5	5	P1P2	0.954753	-0.358452	5	5	P1P2	0.427696	-0.49126	5	5
ALAD	P1P2	0.00422358	-0.617069	5	5	P1P2	0.00382764	-0.460267	5	5	P1P2	0.000747653	-0.480771	5	5
ALAS1	P1P2	0.30632	-0.101617	5	5	P1P2	0.774711	-0.143114	5	5	P1P2	0.368022	-0.123403	5	5
ALAS2	P1P2	0.102741	0.108834	5	5	P1P2	0.0375233	0.438603	5	5	P1P2	0.0246881	0.325122	5	5
ALB	P1	0.0181922	0.351817	5	5	P1	0.594082	0.210386	5	5	P1	0.056576	0.297388	5	5
ALCAM	P1P2	0.19217	0.264594	5	5	P1P2	0.0580797	0.292623	5	5	P1P2	0.0983576	0.350593	5	5
ALDH16A1	P1P2	0.188534	0.145802	4	4	P1P2	0.346466	-0.159513	4	4	P1P2	0.905085	-0.00990791	4	4
ALDH18A1	P1P2	0.9015	-0.0296367	5	5	P1P2	0.375405	0.159136	5	5	P1P2	0.48894	0.0545616	5	5
ALDH1A1	P1P2	0.947639	0.100055	5	5	P1P2	0.418963	0.199725	5	5	P1P2	0.339166	0.167573	5	5
ALDH1A2	P1P2	0.592898	-0.0662342	5	5	P1P2	0.980887	0.022012	5	5	P1P2	0.654468	-0.0423597	5	5
ALDH1A3	P2	0.503538	-0.155619	5	5	P2	0.878078	0.0665161	5	5	P1	0.676517	-0.0872371	5	5
ALDH1B1	P1P2	0.717007	0.0485112	5	5	P1P2	0.766355	0.0403314	5	5	P1P2	0.632716	0.0576995	5	5
ALDH1L1	P1P2	0.938593	0.0653065	5	5	P1P2	0.803831	0.0717422	5	5	P1P2	0.926129	0.0339098	5	5
ALDH1L2	P1P2	0.222468	-0.267492	5	5	P1P2	0.634238	-0.169106	5	5	P1P2	0.153586	-0.159773	5	5
ALDH2	P1P2	0.0818768	-0.217227	5	5	P1P2	0.770208	0.00516594	5	5	P1P2	0.169741	-0.121875	5	5
ALDH3A1	P1P2	0.955014	-0.100933	5	5	P1P2	0.666614	0.0211086	5	5	P1P2	0.963025	-0.0164203	5	5
ALDH3A2	P1P2	0.549982	0.0258155	5	5	P1P2	0.790205	0.0911219	5	5	P1P2	0.74428	0.0584687	5	5
ALDH3B1	P1P2	0.216463	0.137443	5	5	P1P2	0.139814	-0.220469	5	5	P1P2	0.783489	-0.0325494	5	5
ALDH3B2	P1P2	0.919857	0.0253878	5	5	P1P2	0.72437	0.146578	5	5	P1P2	0.605969	0.104893	5	5
ALDH4A1	P1P2	0.601662	0.106294	5	5	P1P2	0.659295	-0.0809586	5	5	P1P2	0.962353	-0.0367486	5	5
ALDH5A1	P1P2	0.930224	-0.0368199	5	5	P1P2	0.553723	-0.101827	5	5	P1P2	0.685168	-0.0693234	5	5
ALDH6A1	P1P2	0.772098	-0.127899	5	5	P1P2	0.270642	-0.278622	5	5	P1P2	0.47216	-0.185911	5	5
ALDH7A1	P1P2	0.471345	0.0865658	5	5	P1P2	0.301175	0.118192	5	5	P1P2	0.30183	0.102379	5	5
ALDH8A1	P1P2	0.138607	0.192442	5	5	P1P2	0.195638	0.231584	5	5	P1P2	0.0847675	0.192725	5	5
ALDH9A1	P1P2	0.132897	0.185379	4	4	P1P2	0.168161	-0.604026	5	5	P1P2	0.774093	0.0554475	4	4
ALDOA	P1P2	0.383064	-0.0880035	5	5	P1P2	0.519921	-0.106436	5	5	P1P2	0.400245	-0.135076	5	5
ALDOB	P1	0.461299	-0.189164	5	5	P2	0.529233	-0.127987	5	5	P2	0.334924	-0.157688	5	5
ALDOC	P1P2	0.973134	-0.151181	5	5	P1P2	0.491971	-0.142438	5	5	P1P2	0.450122	-0.0820024	5	5
ALG1	P1P2	0.0314609	-0.330629	5	5	P1P2	0.253133	-0.178736	5	5	P1P2	0.0416283	-0.265996	5	5
ALG10	P1P2	0.346764	0.122727	5	5	P1P2	0.134045	-0.109694	5	5	P1P2	0.561417	-0.0440556	5	5
ALG10B	P1P2	0.724254	-0.147428	5	5	P1P2	0.131016	-0.17574	5	5	P1P2	0.133534	-0.254648	5	5
ALG11	P1P2	0.000127243	-1.65877	5	5	P1P2	0.000173711	-1.5703	5	5	P1P2	0.000124676	-1.61454	5	5
ALG12	P1P2	0.222787	0.19035	5	5	P1P2	0.516655	-0.172663	5	5	P1P2	0.799724	0.0369602	5	5
ALG13	P1P2	0.161715	-0.202469	5	5	P1P2	0.812948	-0.0263529	5	5	P1P2	0.290146	-0.109751	5	5
ALG14	P1P2	0.907502	0.0274191	5	5	P1P2	0.629156	-0.141419	5	5	P1P2	0.668521	-0.0670832	5	5
ALG1L	ENST00000340333.3	0.108715	-0.387337	4	4	ENST00000340333.3	0.600222	-0.0287557	4	4	ENST00000340333.3	0.207401	-0.133652	4	4
ALG2	P1P2	0.140185	0.148912	5	5	P1P2	0.145539	-0.360659	5	5	P1P2	0.90807	0.0177773	5	5
ALG3	P1P2	0.0890694	-0.719074	5	5	P1P2	0.0448506	-0.42741	5	5	P1P2	0.018991	-0.553996	5	5
ALG5	P1P2	0.98858	0.043177	5	5	P1P2	0.502625	-0.19378	5	5	P1P2	0.68022	-0.168093	5	5
ALG6	P1P2	0.0292084	-0.468662	5	5	P1P2	0.111276	-0.399334	5	5	P1P2	0.017499	-0.380066	5	5
ALG8	P1P2	0.0183168	-0.482806	4	4	P1P2	0.0140167	-0.438033	4	4	P1P2	0.00804541	-0.46042	4	4
ALG9	P1P2	0.853709	-0.00549423	5	5	P1P2	0.04943	0.393278	5	5	P1P2	0.207637	0.160106	5	5
ALK	P1P2	0.0207309	0.336328	5	5	P1P2	0.787616	-0.0165479	5	5	P1P2	0.113442	0.271297	5	5
ALKBH1	P1P2	0.296864	0.192142	5	5	P1P2	0.55316	-0.183365	5	5	P1P2	0.990585	-0.0479645	5	5
ALKBH2	P1P2	0.616397	-0.11502	5	5	P1P2	0.56248	-0.0629932	5	5	P1P2	0.717657	-0.143849	5	5
ALKBH3	P1P2	0.769522	-0.0871976	5	5	P1P2	0.51584	-0.0991382	5	5	P1P2	0.531149	-0.0746884	5	5
ALKBH4	P1P2	0.72047	-0.126837	5	5	P1P2	0.275424	0.225606	5	5	P1P2	0.549548	0.11278	5	5
ALKBH5	P1P2	0.810249	-0.0398581	4	4	P1P2	0.711798	0.048043	4	4	P1P2	0.798741	0.0126274	4	4
ALKBH6	P1P2	0.382605	-0.428782	5	5	P1P2	0.254181	0.241281	5	5	P1P2	0.780252	-0.152737	5	5
ALKBH7	P1P2	0.50166	-0.0258275	5	5	P1P2	0.92466	0.0755594	5	5	P1P2	0.607736	-0.00997802	5	5
ALKBH8	P1P2	0.00144277	-0.609423	5	5	P1P2	0.0477041	-0.240515	5	5	P1P2	0.00104262	-0.389806	5	5
ALLC	P1P2	0.887516	-0.00214621	5	5	P1P2	0.868807	0.0712644	5	5	P1P2	0.823255	0.01788	5	5
ALMS1	P1P2	0.337566	-0.0668852	5	5	P1P2	0.141172	0.237399	5	5	P1P2	0.853552	0.061679	5	5
ALOX12	P1P2	0.150776	-1.00989	5	5	P1P2	0.47518	-0.555279	5	5	P1P2	0.30699	-0.869793	5	5
ALOX12B	P1P2	0.561843	0.049326	5	5	P1P2	0.875427	-0.159221	5	5	P1P2	0.608326	-0.0916716	5	5
ALOX15	P1P2	0.246648	0.0855528	5	5	P1P2	0.429686	0.093555	5	5	P1P2	0.372072	0.120548	5	5
ALOX15B	P1P2	0.713455	0.051482	4	4	P1P2	0.125335	0.207594	4	4	P1P2	0.147	0.121165	4	4
ALOX5	P1P2	0.0648332	-0.414205	5	5	P1P2	0.528683	0.00426651	5	5	P1P2	0.281773	-0.143393	5	5
ALOX5AP	P1P2	0.952332	0.0496036	5	5	P1P2	0.561629	-0.0659604	5	5	P1P2	0.70635	-0.0353491	5	5
ALOXE3	P1P2	0.335449	0.0436936	5	5	P1P2	0.806433	-0.0538461	5	5	P1P2	0.724598	0.0303591	5	5
ALPI	P1P2	0.767914	-0.00965761	5	5	P1P2	0.276164	-0.298066	5	5	P1P2	0.309391	-0.0556011	5	5
ALPK1	P1P2	0.747435	-0.0226059	4	4	P1P2	0.124411	-0.296252	4	4	P1P2	0.267437	-0.140156	4	4
ALPK2	ENST00000361673.3	0.0504816	0.401849	5	5	ENST00000361673.3	0.663561	-0.0746783	5	5	ENST00000361673.3	0.170529	0.0925077	5	5
ALPK3	P1P2	0.206765	0.0953277	5	5	P1P2	0.594955	-0.195047	5	5	P1P2	0.84035	-0.0617821	5	5
ALPL	P1	0.66213	-0.040669	5	5	P2	0.150486	0.222723	5	5	P2	0.428678	0.123028	5	5
ALPP	P1P2	0.397931	-0.114789	5	5	P1P2	0.857573	0.00392194	5	5	P1P2	0.773792	-0.0364612	5	5
ALPPL2	P1P2	0.720155	0.135432	5	5	P1P2	0.18553	0.144545	5	5	P1P2	0.326959	0.157322	5	5
ALS2	P1P2	0.674387	-0.419464	5	5	P1P2	0.696825	-0.196527	5	5	P1P2	0.667295	-0.354058	5	5
ALS2CL	P1P2	0.996641	0.00196032	5	5	P1P2	0.531437	0.0731763	5	5	P1P2	0.710112	0.0154822	5	5
ALS2CR11	P1P2	0.0982091	-0.252294	5	5	P1P2	0.96346	0.0617344	5	5	P1P2	0.315447	-0.167355	5	5
ALS2CR12	P1P2	0.128579	0.360567	5	5	P1P2	0.0794515	-0.332559	5	5	P1P2	0.963025	0.0485669	5	5
ALX1	P1P2	0.164125	0.184006	5	5	P1P2	0.561063	-0.15012	5	5	P1P2	0.698847	0.0539851	5	5
ALX3	P1P2	0.957027	-0.0932266	5	5	P1P2	0.137796	-0.186629	5	5	P1P2	0.236321	-0.170802	5	5
ALX4	P1P2	0.345687	0.0360375	5	5	P1P2	0.642345	-0.0950328	5	5	P1P2	0.798422	0.0153625	5	5
ALYREF	P1P2	0.702278	0.0503201	5	5	P1P2	0.250351	0.271027	5	5	P1P2	0.315041	0.113416	5	5
AMACR	P1P2	0.0275669	0.239558	5	5	P1P2	0.217055	0.157182	5	5	P1P2	0.0822111	0.328476	5	5
AMBN	P1P2	0.451853	-0.242552	4	4	P1P2	0.619316	0.0337853	4	4	P1P2	0.588141	-0.109367	4	4
AMBP	P1P2	0.477065	0.0635593	5	5	P1P2	0.892016	-0.0916421	5	5	P1P2	0.755145	0.0284583	5	5
AMBRA1	P1P2	0.107806	-0.267072	5	5	P1P2	0.21831	-0.129382	5	5	P1P2	0.0981862	-0.29643	5	5
AMD1	P1P2	0.955014	-0.145436	5	5	P1P2	0.392854	0.00981025	5	5	P1P2	0.945569	-0.0973547	5	5
AMDHD1	P1P2	0.452639	-0.0644643	5	5	P1P2	0.342611	-0.167009	5	5	P1P2	0.269158	-0.135902	5	5
AMDHD2	P1P2	0.0447263	-0.275368	5	5	P1P2	0.497283	-0.0832832	5	5	P1P2	0.216903	-0.163151	5	5
AMELX	P1P2	0.0689049	-0.459019	5	5	P1P2	0.737012	0.0203346	5	5	P1P2	0.0602776	-0.193493	5	5
AMELY	P1P2	0.419174	0.22598	5	5	P1P2	0.110711	0.237251	5	5	P1P2	0.103972	0.237265	5	5
AMER1	P1P2	0.323342	-0.213352	5	5	P1P2	0.645359	-0.060601	5	5	P1P2	0.260134	-0.234031	5	5
AMER2	P1P2	0.326653	-0.140508	5	5	P1P2	0.0436976	-0.388304	5	5	P1P2	0.0526527	-0.294534	5	5
AMER3	P1P2	0.74138	0.0127882	4	4	P1P2	0.262281	0.137779	4	4	P1P2	0.352917	0.0806152	4	4
AMFR	P1P2	0.101154	-0.470974	5	5	P1P2	0.281975	-0.139994	4	4	P1P2	0.214276	-0.188445	4	4
AMH	P1P2	0.1106	-0.518795	5	5	P1P2	0.814905	-0.0949625	5	5	P1P2	0.285939	-0.341689	5	5
AMHR2	P1P2	0.590571	-0.20417	5	5	P1P2	0.827327	-0.10197	5	5	P1P2	0.800376	-0.138099	5	5
AMICA1	P1P2	0.307182	0.00137574	4	4	P1P2	0.583333	-0.027649	4	4	P1P2	0.301335	-0.0131366	4	4
AMIGO1	P1P2	0.278171	-0.297451	5	5	P1P2	0.413181	0.176885	5	5	P1P2	0.661785	-0.036695	5	5
AMIGO2	P1P2	0.154764	-0.485235	5	5	P1P2	0.915651	-0.176399	5	5	P1P2	0.208245	-0.257548	5	5
AMIGO3	P2	0.164509	-0.238611	5	5	P2	0.255585	-0.143925	5	5	P2	0.288611	-0.230284	5	5
AMMECR1	P1P2	0.22183	0.165507	5	5	P1P2	0.701181	-0.0955852	5	5	P1P2	0.42329	0.101329	5	5
AMMECR1L	P1P2	0.0603264	-0.797899	5	5	P1P2	0.542801	-0.220293	5	5	P1P2	0.0252328	-0.414107	5	5
AMN	P2	0.0523963	-0.288662	5	5	P2	0.303736	-0.194533	5	5	P2	0.0734127	-0.223213	5	5
AMN1	P1P2	0.693866	0.0397085	5	5	P1P2	0.379493	0.108402	5	5	P1P2	0.352534	0.0940461	5	5
AMOT	P1P2	0.0985519	-0.308768	5	5	P1P2	0.397058	0.0427926	5	5	P1P2	0.275788	-0.120538	5	5
AMOTL1	P1P2	0.970448	-0.175575	5	5	P1P2	0.511235	0.0861972	5	5	P1P2	0.985206	-0.143724	5	5
AMOTL2	P1P2	0.550544	0.170746	5	5	P1P2	0.774711	-0.112143	5	5	P1P2	0.652644	0.0286931	5	5
AMPD1	P1P2	0.966421	0.0747648	5	5	P1P2	0.133174	-0.214752	5	5	P1P2	0.456723	-0.109756	5	5
AMPD2	P1	0.781131	-0.0487782	5	5	P2	0.380862	-0.234574	5	5	P2	0.587262	-0.164965	5	5
AMPD3	P1P2	0.396992	-0.3215	5	5	P1P2	0.895339	-0.0389816	5	5	P1P2	0.483136	-0.138043	5	5
AMPH	P1P2	0.869589	0.0593439	5	5	P1P2	0.34755	0.131896	5	5	P1P2	0.439574	0.0492577	5	5
AMT	P1P2	0.210882	-0.171617	5	5	P1P2	0.913317	-0.0350396	5	5	P1P2	0.550673	-0.10676	5	5
AMTN	P1P2	0.371689	-0.194384	5	5	P1P2	0.241795	-0.209733	5	5	P1P2	0.226464	-0.202059	5	5
AMY1B	ENST00000330330.5,ENST00000370080.3	0.761811	0.0174643	5	5	ENST00000330330.5,ENST00000370080.3	0.699935	-0.120847	5	5	ENST00000330330.5,ENST00000370080.3	0.833765	0.0419144	5	5
AMY2A	P1P2	0.492061	-0.139467	5	5	P1P2	0.506382	-0.00140718	5	5	P1P2	0.718288	-0.10316	5	5
AMY2B	P1P2	0.137377	0.416524	5	5	P1P2	0.415825	0.290073	5	5	P1P2	0.218476	0.282433	5	5
AMZ1	P1P2	0.00688713	-1.28404	5	5	P1P2	0.84571	-2.11505	5	5	P1P2	0.219108	-1.77922	5	5
AMZ2	P1P2	0.217403	0.34723	5	5	P1P2	0.726261	0.0941229	5	5	P1P2	0.485242	0.177625	5	5
ANAPC1	P1P2	0.00183277	-1.51449	5	5	P1P2	0.000842692	-1.52029	5	5	P1P2	0.000816802	-1.51739	5	5
ANAPC10	P1P2	0.0157471	-2.10075	5	5	P1P2	0.0795957	-2.16282	5	5	P1P2	0.0280548	-2.13178	5	5
ANAPC11	P1P2	0.689519	0.0601463	5	5	P1P2	0.740184	-0.0432064	5	5	P1P2	0.950266	0.00408477	5	5
ANAPC13	P1P2	0.0292708	-0.727932	5	5	P1P2	0.030201	-0.448813	5	5	P1P2	0.0174193	-0.548518	5	5
ANAPC15	P1P2	0.0706569	-0.323927	5	5	P1P2	0.680182	0.0159245	4	4	P1P2	0.0676612	-0.400786	4	4
ANAPC16	P1P2	0.0650779	0.478759	5	5	P1P2	0.48748	0.0509283	5	5	P1P2	0.184058	0.220346	5	5
ANAPC2	P1P2	0.0166804	-1.35846	5	5	P1P2	0.0280902	-1.32455	5	5	P1P2	0.014411	-1.34151	5	5
ANAPC4	P1P2	0.000115186	-2.01148	5	5	P1P2	0.000112822	-2.05737	5	5	P1P2	0.000112837	-2.02812	5	5
ANAPC5	P1P2	0.000317976	-1.53068	5	5	P1P2	0.000154921	-1.55958	5	5	P1P2	0.000140046	-1.50919	5	5
ANAPC7	P1P2	0.267857	-0.326864	5	5	P1P2	0.339627	0.211515	5	5	P1P2	0.919436	-0.0291018	5	5
ANG	P1P2	0.617583	0.0540229	5	5	P1P2	0.241119	-0.338151	5	5	P1P2	0.545059	-0.116121	5	5
ANGEL1	P1P2	0.155008	0.0919833	5	5	P1P2	0.379038	0.14626	5	5	P1P2	0.186014	0.249153	5	5
ANGEL2	P1P2	0.56795	0.063336	4	4	P1P2	0.737527	-0.120685	4	4	P1P2	0.878261	-0.0143151	4	4
ANGPT1	P1P2	0.461811	0.147069	5	5	P1P2	0.588856	-0.110815	5	5	P1P2	0.825223	0.0147998	5	5
ANGPT2	P1P2	0.413621	0.118947	5	5	P1P2	0.502089	0.0320696	5	5	P1P2	0.339592	0.105717	5	5
ANGPT4	P1P2	0.259405	0.204063	5	5	P1P2	0.492236	0.0251611	5	5	P1P2	0.2867	0.0841441	5	5
ANGPTL1	P1P2	0.821478	-0.0497446	5	5	P1P2	0.733528	-0.0555633	5	5	P1P2	0.827193	-0.0743799	5	5
ANGPTL2	P1P2	0.308715	0.480446	5	5	P1P2	0.152403	0.200621	5	5	P1P2	0.196024	0.276881	5	5
ANGPTL3	P1P2	0.85437	0.102937	5	5	P1P2	0.61372	0.138543	5	5	P1P2	0.926799	0.211318	5	5
ANGPTL4	P1P2	0.60049	-0.139928	5	5	P1P2	0.971502	-0.0392469	5	5	P1P2	0.66362	-0.0620457	5	5
ANGPTL5	P1P2	0.320068	0.132671	4	4	P1P2	0.254362	0.196392	4	4	P1P2	0.152868	0.15166	4	4
ANGPTL6	P1P2	0.991267	0.0316258	5	5	P1P2	0.950736	-0.206457	5	5	P1P2	0.9684	-0.147381	5	5
ANGPTL7	P1P2	0.728256	-0.064477	4	4	P1P2	0.280713	-0.178875	3	3	P1P2	0.63734	-0.0423083	3	3
ANHX	P1P2	0.0289611	0.628411	4	4	P1P2	0.223284	-0.239388	4	4	P1P2	0.135288	0.194511	4	4
ANK1	P1P2	0.0208703	-0.277728	5	5	P1P2	0.150247	-0.464046	5	5	P1P2	0.0254536	-0.364191	5	5
ANK2	ENST00000264366.6	0.954344	0.067682	5	5	ENST00000264366.6	0.31941	0.180623	5	5	ENST00000264366.6	0.391335	0.0869493	5	5
ANK3	P1P2	0.552513	-0.1635	5	5	P1P2	0.386369	-0.0913434	5	5	P1P2	0.467499	-0.170936	5	5
ANKAR	P1P2	0.373043	-0.164323	5	5	P1P2	0.300193	-0.137983	5	5	P1P2	0.227761	-0.124295	5	5
ANKDD1A	P1P2	0.853049	0.0735381	5	5	P1P2	0.838149	0.00926424	5	5	P1P2	0.68393	0.0565766	5	5
ANKDD1B	P1P2	0.292983	-0.170345	5	5	P1P2	0.53752	0.0740715	5	5	P1P2	0.793219	-0.0191504	5	5
ANKEF1	P1P2	0.961052	-0.0861545	5	5	P1P2	0.728786	0.128611	5	5	P1P2	0.841009	0.0596233	5	5
ANKFN1	P1P2	0.00730814	-0.475776	5	5	P1P2	0.13561	-0.210903	4	4	P1P2	0.0234199	-0.272118	4	4
ANKFY1	P1P2	0.427217	-0.140159	5	5	P1P2	0.442563	-0.466791	5	5	P1P2	0.393201	-0.271026	5	5
ANKH	P1P2	0.257327	-0.170622	4	4	P1P2	0.186105	-0.2653	4	4	P1P2	0.158356	-0.217961	4	4
ANKHD1	P1P2	0.335872	0.207599	5	5	P1P2	0.774067	0.0441467	5	5	P1P2	0.435098	0.0743794	5	5
ANKHD1-EIF4EBP3	P1P2	0.335872	0.207599	5	5	P1P2	0.774067	0.0441467	5	5	P1P2	0.435098	0.0743794	5	5
ANKIB1	P1P2	0.0247635	-0.973006	5	5	P1P2	0.317371	-1.19221	5	5	P1P2	0.0369692	-1.08957	5	5
ANKK1	P1P2	0.264778	-0.342667	5	5	P1P2	0.2351	0.331088	5	5	P1P2	0.911411	0.00571772	5	5
ANKLE1	P1P2	0.571534	-0.305134	5	5	P1P2	0.194191	-0.375446	5	5	P1P2	0.265523	-0.247264	5	5
ANKLE2	P1P2	0.149464	-0.1025	5	5	P1P2	0.0843225	-0.353547	5	5	P1P2	0.0702206	-0.321396	5	5
ANKMY1	P1P2	0.310318	-0.371915	5	5	P1P2	0.0296294	-0.369759	5	5	P1P2	0.0626172	-0.382115	5	5
ANKMY2	P1P2	0.101857	0.331827	5	5	P1P2	0.981893	-0.121816	5	5	P1P2	0.531702	0.132911	5	5
ANKRA2	P1P2	0.82541	0.0752362	5	5	P1P2	0.709924	0.0572172	5	5	P1P2	0.837715	0.0314605	5	5
ANKRD1	P1P2	0.148279	-0.164078	5	5	P1P2	0.0487046	-0.388862	5	5	P1P2	0.037973	-0.27647	5	5
ANKRD10	P1P2	0.963736	-0.023091	5	5	P1P2	0.447573	0.104276	5	5	P1P2	0.569971	0.0538433	5	5
ANKRD11	P1P2	0.0410522	-0.319578	5	5	P1P2	0.525937	-0.264204	5	5	P1P2	0.118128	-0.283015	5	5
ANKRD12	P1P2	0.205707	0.308046	5	5	P1P2	0.363084	0.0912444	4	4	P1P2	0.0516517	0.284934	4	4
ANKRD13A	P1P2	0.0718451	0.378238	5	5	P1P2	0.735111	-0.0480302	5	5	P1P2	0.128164	0.147592	5	5
ANKRD13B	P1P2	0.452639	0.290163	5	5	P1P2	0.06632	0.390081	5	5	P1P2	0.157759	0.330827	5	5
ANKRD13C	P1P2	0.953338	0.0375386	5	5	P1P2	0.162778	0.32565	5	5	P1P2	0.153829	0.201035	5	5
ANKRD13D	P1P2	0.536301	-0.110757	5	5	P1P2	0.0558342	0.3902	5	5	P1P2	0.304601	0.108991	5	5
ANKRD16	P1P2	0.537134	-0.0940057	5	5	P1P2	0.233117	0.147484	5	5	P1P2	0.819977	0.00223929	5	5
ANKRD17	P1P2	0.242891	-0.20176	5	5	P1P2	0.538629	-0.137699	5	5	P1P2	0.304999	-0.164498	5	5
ANKRD18A	ENST00000564591.1,ENST00000566717.2	0.677156	-0.295562	5	5	ENST00000564591.1,ENST00000566717.2	0.367309	-0.187878	5	5	ENST00000564591.1,ENST00000566717.2	0.0634535	-0.236777	5	5
ANKRD18B	P1P2	0.899968	-0.0321684	4	4	P1P2	0.504191	0.072619	4	4	P1P2	0.671094	0.0395484	4	4
ANKRD2	P1P2	0.0219172	-0.296331	5	5	P1P2	0.360425	0.131215	5	5	P1P2	0.352097	-0.0650882	5	5
ANKRD22	P1P2	0.806124	-0.109541	5	5	P1P2	0.955422	-1.09505e-05	5	5	P1P2	0.821288	-0.032996	5	5
ANKRD23	P1	0.0405959	-0.309508	5	5	P1	0.0834193	0.306559	5	5	P2	0.0918458	-0.343553	5	5
ANKRD24	P1P2	0.156143	0.146521	3	3	P1P2	0.770645	0.0324376	3	3	P1P2	0.328771	0.0894795	3	3
ANKRD26	P1P2	0.297254	-0.154317	5	5	P1P2	0.166095	0.311467	5	5	P1P2	0.624937	0.0720741	5	5
ANKRD27	P1P2	0.526086	0.0223497	5	5	P1P2	0.594373	-0.144983	5	5	P1P2	0.948253	-0.0101808	5	5
ANKRD28	P1P2	0.607835	0.0983977	4	4	P1P2	0.257905	-0.190245	4	4	P1P2	0.628363	-0.0598791	4	4
ANKRD29	P1P2	0.196073	0.255224	5	5	P1P2	0.987257	-0.182746	5	5	P1P2	0.844966	0.0158781	5	5
ANKRD30A	P1P2	0.932232	-0.0375508	5	5	P1P2	0.250697	-0.193308	5	5	P1P2	0.404982	-0.100394	5	5
ANKRD30B	P1P2	0.268584	-0.215345	5	5	P1P2	0.862856	-0.114683	5	5	P1P2	0.484715	-0.158092	5	5
ANKRD31	P1P2	0.710413	-0.134927	5	5	P1P2	0.20872	-0.24481	5	5	P1P2	0.423778	-0.206479	5	5
ANKRD32	P1P2	0.00857417	-0.621133	5	5	P1P2	0.03272	-0.466782	5	5	P1P2	0.0082938	-0.525593	5	5
ANKRD33	P1P2	0.0376371	0.301848	5	5	P1P2	0.814253	-0.213327	5	5	P1P2	0.442073	0.052271	5	5
ANKRD33B	P1P2	0.62293	-0.0767669	5	5	P1P2	0.120027	0.181972	5	5	P1P2	0.227761	0.173157	5	5
ANKRD34A	P2	0.172313	0.177749	5	5	P2	0.068588	0.286356	5	5	P2	0.0417128	0.198701	5	5
ANKRD34B	P2	0.33799	0.144778	5	5	P2	0.332239	-0.207324	5	5	P1	0.476325	-0.0732777	5	5
ANKRD34C	P1P2	0.119378	-0.401099	4	4	P1P2	0.217682	0.240914	5	5	P1P2	0.67798	-0.132017	4	4
ANKRD35	P1P2	0.774031	-0.037704	5	5	P1P2	0.371343	-0.0904984	5	5	P1P2	0.441073	-0.0987346	5	5
ANKRD36	P1P2	0.725201	-0.0543003	5	5	P1P2	0.660513	0.374491	5	5	P1P2	0.77702	0.20215	5	5
ANKRD36C	P1P2	0.954679	-0.0302044	5	5	P1P2	0.740184	-0.00191095	5	5	P1P2	0.756427	-0.00084123	5	5
ANKRD37	P1P2	0.517877	0.0783247	5	5	P1P2	0.373822	0.089687	5	5	P1P2	0.289378	0.05169	5	5
ANKRD39	P1P2	0.173641	-0.199952	5	5	P1P2	0.793119	0.0213519	5	5	P1P2	0.452147	-0.0962278	5	5
ANKRD40	P1P2	0.849088	0.00970754	5	5	P1P2	0.134482	0.271824	5	5	P1P2	0.269889	0.111875	5	5
ANKRD42	P1P2	0.399342	0.0677673	5	5	P1P2	0.962455	-0.0282719	5	5	P1P2	0.756427	0.0197477	5	5
ANKRD44	ENST00000328737.2	0.581882	-0.0535336	5	5	ENST00000328737.2	0.479348	-0.0936672	5	5	ENST00000328737.2	0.369369	-0.0299089	5	5
ANKRD45	P1P2	0.58535	0.0683684	5	5	P1P2	0.608416	-0.0446746	5	5	P1P2	0.928139	-0.0339512	5	5
ANKRD46	P1P2	0.811669	-0.0481445	5	5	P1P2	0.884379	-0.0293922	5	5	P1P2	0.820632	0.00689644	5	5
ANKRD49	P1P2	0.500054	-0.160055	5	5	P1P2	0.61254	-0.0506631	5	5	P1P2	0.355159	-0.088751	5	5
ANKRD50	P1P2	0.931343	-0.0155524	4	4	P1P2	0.67262	0.0679968	4	4	P1P2	0.67867	0.0519765	4	4
ANKRD52	P1P2	0.0781973	-0.29799	4	4	P1P2	0.205254	-0.163534	4	4	P1P2	0.0403005	-0.223645	4	4
ANKRD53	P1P2	0.687969	0.0105813	5	5	P1P2	0.549229	0.242077	5	5	P1P2	0.303808	0.125797	5	5
ANKRD54	P1P2	0.655427	0.0231978	5	5	P1P2	0.112033	-0.330917	5	5	P1P2	0.313015	-0.0629374	5	5
ANKRD55	ENST00000341048.4	0.997985	-0.319324	5	5	ENST00000341048.4	0.310504	-0.0873324	5	5	ENST00000341048.4	0.433612	-0.178149	5	5
ANKRD6	P1P2	0.475762	-0.0962801	5	5	P1P2	0.146472	0.217357	5	5	P1P2	0.540031	0.0490412	5	5
ANKRD60	ENST00000457363.1	0.4491	-0.26644	5	5	ENST00000457363.1	0.773423	-0.104235	5	5	ENST00000457363.1	0.424756	-0.176363	5	5
ANKRD61	P1P2	0.652389	-0.00439395	5	5	P1P2	0.84571	-0.0337894	5	5	P1P2	0.93685	-0.0290935	5	5
ANKRD62	P1P2	0.816243	-0.0557714	5	5	P1P2	0.0983293	0.263988	5	5	P1P2	0.26228	0.0564904	5	5
ANKRD63	P1P2	0.652314	0.0881524	4	4	P1P2	0.197789	-0.275973	4	4	P1P2	0.384025	-0.0713248	4	4
ANKRD65	P1	0.0978672	-0.286474	5	5	P1	0.0838699	0.323715	5	5	P1	0.78608	0.0227802	5	5
ANKRD66	P1P2	0.908169	1.0717	5	5	P1P2	0.00788197	-0.463585	5	5	P1P2	0.752584	0.345724	5	5
ANKRD7	P1	0.513798	0.0647623	5	5	P1	0.272842	-0.17924	5	5	P2	0.47268	-0.00195325	5	5
ANKRD9	P1P2	0.858996	-0.093962	5	5	P1P2	0.71055	-0.120384	5	5	P1P2	0.76413	-0.14591	5	5
ANKS1A	P1P2	0.811343	-0.0554619	5	5	P1P2	0.862195	0.137732	5	5	P1P2	0.896056	0.041135	5	5
ANKS1B	ENST00000329257.7,ENST00000547776.2	0.947974	-0.0106715	5	5	ENST00000329257.7,ENST00000547776.2	0.68876	0.033555	5	5	ENST00000329257.7,ENST00000547776.2	0.753224	-0.0539349	5	5
ANKS3	P1P2	0.282296	-0.0952106	5	5	P1P2	0.950736	-0.0422526	5	5	P1P2	0.508734	-0.0713208	5	5
ANKS4B	P1P2	0.161937	-0.244534	3	3	P1P2	0.201072	0.194682	3	3	P1P2	0.796384	-0.0249256	3	3
ANKS6	P1P2	0.786307	-0.236324	5	5	P1P2	0.753553	0.101918	5	5	P1P2	0.935509	-0.0321824	5	5
ANKUB1	ENST00000446160.1	0.663963	-0.139919	5	5	ENST00000446160.1	0.167384	0.325478	5	5	ENST00000446160.1	0.353408	0.0738581	5	5
ANKZF1	P1P2	0.940937	-0.0272564	5	5	P1P2	0.262323	0.219161	5	5	P1P2	0.252717	0.0705501	5	5
ANLN	P1P2	0.000939516	-3.11516	5	5	P1P2	0.00025439	-1.80797	5	5	P1P2	0.000304198	-2.43068	5	5
ANO1	P1P2	0.245962	0.191082	5	5	P1P2	0.114907	-0.0910231	5	5	P1P2	0.997982	-0.0592096	5	5
ANO10	P1P2	0.299602	-0.288479	5	5	P1P2	0.638136	-0.0489573	5	5	P1P2	0.370719	-0.136052	5	5
ANO2	P1P2	0.183146	0.177899	5	5	P1P2	0.911984	0.0660004	5	5	P1P2	0.443576	0.0584501	5	5
ANO3	P1P2	0.752791	0.0660809	4	4	P1P2	0.314257	0.096841	4	4	P1P2	0.442071	0.0914008	4	4
ANO4	P1P2	0.941272	0.0570893	5	5	P1P2	0.54979	-0.401745	5	5	P1P2	0.289762	-0.13511	5	5
ANO5	P1P2	0.676233	-0.0134767	5	5	P1P2	0.217839	-0.331767	5	5	P1P2	0.386232	-0.254537	5	5
ANO6	P1P2	0.967328	-0.0118913	4	4	P1P2	0.195346	-0.265217	4	4	P1P2	0.369271	-0.188288	4	4
ANO7	P1P2	0.748055	0.147475	5	5	P1P2	0.579042	-0.0670113	5	5	P1P2	0.783489	0.0268242	5	5
ANO8	P1P2	0.844802	0.0424921	5	5	P1P2	0.652843	0.0860147	4	4	P1P2	0.443191	0.251089	4	4
ANO9	P1P2	0.859988	-0.00767173	5	5	P1P2	0.441564	-0.0604812	5	5	P1P2	0.47737	0.0036362	5	5
ANP32A	P1P2	0.436589	0.10446	5	5	P1P2	0.956762	-0.0547136	5	5	P1P2	0.687028	0.039152	5	5
ANP32B	P1P2	0.220242	-0.408278	5	5	P1P2	0.975524	-0.37882	5	5	P1P2	0.776374	-0.430369	5	5
ANP32D	P1P2	0.795387	0.0277241	5	5	P1P2	0.545312	-0.205731	5	5	P1P2	0.510357	-0.0955483	5	5
ANP32E	P1P2	0.431642	-0.178618	5	5	P1P2	0.618452	-0.0359294	5	5	P1P2	0.363109	-0.101042	5	5
ANPEP	P1	0.039454	-0.274445	5	5	P1	0.213476	-0.235276	5	5	P1	0.0367408	-0.230872	5	5
ANTXR1	P1P2	0.450362	-0.117593	5	5	P1P2	0.64566	0.149915	5	5	P1P2	0.873431	0.0370459	5	5
ANTXR2	P1P2	0.584771	-0.241069	5	5	P1P2	0.614311	-0.131895	5	5	P1P2	0.325298	-0.0992248	5	5
ANXA1	P1P2	0.717322	-0.105709	5	5	P1P2	0.652615	0.0747045	5	5	P1P2	0.939532	-0.0503363	5	5
ANXA10	P1P2	0.69045	-0.147587	5	5	P1P2	0.0875462	0.317623	5	5	P1P2	0.351226	0.0642658	5	5
ANXA11	P1P2	0.00635701	0.284451	5	5	P1P2	0.826017	-0.00584117	5	5	P1P2	0.0850725	0.154608	5	5
ANXA13	P1P2	0.843155	-0.0556717	5	5	P1P2	0.180965	0.431328	5	5	P1P2	0.171319	0.168669	5	5
ANXA2	P1P2	0.533807	0.105159	5	5	P1P2	0.869799	-0.0639936	5	5	P1P2	0.805591	0.00697331	5	5
ANXA2R	P1P2	0.707508	-0.0177287	3	3	P1P2	0.430219	0.131965	3	3	P1P2	0.522059	0.057118	3	3
ANXA3	P1P2	0.54326	0.0513839	5	5	P1P2	0.137461	-0.198441	5	5	P1P2	0.656903	-0.0895348	5	5
ANXA4	P1P2	0.466436	0.133761	5	5	P1P2	0.897334	-0.00150544	5	5	P1P2	0.762845	0.108518	5	5
ANXA5	P1P2	0.471604	0.168633	5	5	P1P2	0.503697	0.104904	5	5	P1P2	0.172642	0.136768	5	5
ANXA6	P1P2	0.553076	0.131923	5	5	P1P2	0.288582	-0.200569	5	5	P1P2	0.66362	-0.0803365	5	5
ANXA7	P1P2	0.646331	-0.214603	5	5	P1P2	0.37022	-0.180047	5	5	P1P2	0.672822	-0.261255	5	5
ANXA8	P1P2	0.248369	-0.158387	5	5	P1P2	0.262144	0.258766	5	5	P1P2	0.923451	0.0636086	5	5
ANXA8L1	ENST00000359178.4	0.631288	-0.126702	5	5	ENST00000359178.4	0.447071	0.174794	5	5	ENST00000359178.4	0.718288	-0.0388577	5	5
ANXA9	P1P2	0.0535845	0.318323	5	5	P1P2	0.678883	0.0570669	5	5	P1P2	0.0983576	0.212369	5	5
AOAH	P1P2	0.956356	-0.0168284	5	5	P1P2	0.225627	0.261032	5	5	P1P2	0.36222	0.0363528	5	5
AOC1	P1	0.142121	-0.473546	4	4	P2	0.0600929	-0.705798	4	4	P2	0.0255145	-0.462855	4	4
AOC2	P1P2	0.259405	-0.225155	5	5	P1P2	0.692478	-0.0417137	5	5	P1P2	0.33408	-0.0734014	5	5
AOC3	P1P2	0.607537	-0.173257	5	5	P1P2	0.280263	-0.179698	5	5	P1P2	0.179918	-0.132273	5	5
AOX1	P1	0.028105	-0.811678	5	5	P1	0.0185699	-0.797714	5	5	P1	0.0083975	-0.780032	5	5
AP1AR	P1P2	0.238168	-0.13992	5	5	P1P2	0.260894	0.177249	5	5	P1P2	0.751305	0.00848237	5	5
AP1B1	P1P2	0.697289	-0.135494	5	5	P1P2	0.307108	0.119183	5	5	P1P2	0.740457	0.00439249	5	5
AP1G1	P1P2	0.326653	-0.226892	5	5	P1P2	0.161013	0.203441	5	5	P1P2	0.852891	0.0173425	5	5
AP1G2	P1P2	0.82869	-0.117704	5	5	P1P2	0.930671	-0.112375	5	5	P1P2	0.734735	0.00706285	5	5
AP1M1	P1P2	0.531596	-0.0195503	5	5	P1P2	0.351012	-0.185517	5	5	P1P2	0.254821	-0.131668	5	5
AP1M2	P1P2	0.309115	0.059609	5	5	P1P2	0.379493	0.162974	5	5	P1P2	0.234657	0.0731462	5	5
AP1S1	P1P2	0.671314	-0.20549	5	5	P1P2	0.853615	-0.309921	5	5	P1P2	0.76413	-0.273416	5	5
AP1S2	P1P2	0.223107	-0.209081	5	5	P1P2	0.973513	-0.0664265	5	5	P1P2	0.457743	-0.101	5	5
AP1S3	P1P2	0.614621	0.0400995	5	5	P1P2	0.253133	0.114429	5	5	P1P2	0.357797	0.0962016	5	5
AP2A1	P1P2	0.00927793	-0.661787	5	5	P1P2	0.0102541	-0.471242	5	5	P1P2	0.000816802	-0.474232	5	5
AP2A2	P1P2	0.649054	-0.123467	5	5	P1P2	0.251391	-0.39791	5	5	P1P2	0.0841603	-0.142643	5	5
AP2B1	P1P2	0.0200464	-0.791312	5	5	P1P2	0.329939	-0.460912	5	5	P1P2	0.0220168	-0.595105	5	5
AP2M1	P1	0.00514496	-2.35315	5	5	P1	0.0622046	-2.53809	5	5	P1	0.020593	-2.44562	5	5
AP2S1	P1P2	0.011963	-2.39325	5	5	P1P2	0.156049	-2.50981	5	5	P1P2	0.0214851	-2.45153	5	5
AP3B1	P1P2	0.807102	-0.0494801	5	5	P1P2	0.738914	-0.117434	5	5	P1P2	0.543939	-0.0443631	5	5
AP3B2	P1P2	0.0181716	-0.525946	5	5	P1P2	0.670592	-0.0670633	5	5	P1P2	0.0409575	-0.285505	5	5
AP3D1	P1P2	0.00566334	-1.16571	5	5	P1P2	0.515026	-0.668435	5	5	P1P2	0.0763023	-0.870938	5	5
AP3M1	P1P2	0.174708	-0.174534	5	5	P1P2	0.533092	-0.3432	5	5	P1P2	0.16227	-0.266028	5	5
AP3M2	P1P2	0.362076	0.0946306	5	5	P1P2	0.331402	-0.120378	5	5	P1P2	0.801027	-0.0313573	5	5
AP3S1	P1P2	0.956356	0.0351472	5	5	P1P2	0.392854	0.147589	5	5	P1P2	0.465436	0.108101	5	5
AP3S2	P1P2	0.849418	-0.0895752	5	5	P1P2	0.812948	0.0442629	5	5	P1P2	0.85223	0.0505582	5	5
AP4B1	P1P2	0.228266	0.0100414	5	5	P1P2	0.356247	-0.263945	5	5	P1P2	0.734735	-0.0949735	5	5
AP4E1	P1P2	0.845132	0.162732	5	5	P1P2	0.0393326	-0.313747	5	5	P1P2	0.294006	-0.0955346	5	5
AP4M1	P1P2	0.633385	-0.169162	5	5	P1P2	0.909318	0.0374554	5	5	P1P2	0.635719	-0.0629606	5	5
AP4S1	P1P2	0.277425	-0.564632	5	5	P1P2	0.206749	-0.276233	5	5	P1P2	0.261206	-0.359002	5	5
AP5B1	P1P2	0.0519883	0.184324	5	5	P1P2	0.0273762	-0.295021	5	5	P1P2	0.628523	-0.0629548	5	5
AP5M1	P1P2	0.54326	-0.171491	5	5	P1P2	0.53254	-0.110034	5	5	P1P2	0.741094	-0.193106	5	5
AP5S1	P1P2	0.223747	-0.29806	5	5	P1P2	0.59933	-0.160158	5	5	P1P2	0.155049	-0.242441	5	5
AP5Z1	P1P2	0.505958	0.0932265	5	5	P1P2	0.108566	0.175443	5	5	P1P2	0.16227	0.168692	5	5
APAF1	P1P2	0.531043	-0.152295	5	5	P1P2	0.540852	-0.128924	5	5	P1P2	0.285939	-0.0809598	5	5
APBA1	P1P2	0.798636	0.0524189	5	5	P1P2	0.952409	-0.0437324	5	5	P1P2	0.806243	0.045658	5	5
APBA2	P1P2	0.0820988	0.1632	5	5	P1P2	0.61195	-0.0988754	5	5	P1P2	0.604204	0.0645719	5	5
APBA3	P1P2	0.774998	-0.054031	5	5	P1P2	0.888362	0.0929324	5	5	P1P2	0.818666	0.0194507	5	5
APBB1	P1P2	0.727413	0.10848	5	5	P1P2	0.490119	-0.179212	5	5	P1P2	0.757068	-0.0799835	5	5
APBB1IP	P1P2	0.278171	-0.077173	5	5	P1P2	0.64355	-0.0639047	5	5	P1P2	0.312611	-0.11103	5	5
APBB2	P1P2	0.717951	-0.261872	5	5	P1P2	0.433132	0.068035	5	5	P1P2	0.775083	0.0577622	5	5
APBB3	P1P2	0.552794	0.103566	5	5	P1P2	0.755789	0.0304597	5	5	P1P2	0.63933	0.0300596	5	5
APC	P2	0.165791	-0.308272	5	5	P2	0.160261	-0.262142	5	5	P2	0.0843118	-0.416779	5	5
APC2	P2	0.803843	0.00287287	5	5	P1	0.220519	-0.213314	5	5	P1	0.801027	-0.0904718	5	5
APCDD1	P1P2	0.0978672	-0.244642	5	5	P1P2	0.848014	-0.0191644	5	5	P1P2	0.208855	-0.20265	5	5
APCDD1L	P1P2	0.483611	0.1078	5	5	P1P2	0.71055	0.0514579	5	5	P1P2	0.49159	0.0877266	5	5
APCS	P1P2	0.819514	-0.168339	5	5	P1P2	0.128139	-0.112574	4	4	P1P2	0.13455	-0.169824	4	4
APEH	P1P2	0.225354	-0.210799	5	5	P1P2	0.697446	-0.0860075	5	5	P1P2	0.223885	-0.107449	5	5
APEX1	P1P2	0.940267	-0.0446111	5	5	P1P2	0.15434	-0.253906	5	5	P1P2	0.323229	-0.0950735	5	5
APEX2	P1P2	0.7219	-0.0955	4	4	P1P2	0.464557	-0.328914	4	4	P1P2	0.23218	-0.236335	4	4
APH1A	P1P2	0.932901	-0.0560742	5	5	P1P2	0.498882	0.10858	5	5	P1P2	0.660563	0.0409375	5	5
APH1B	P1P2	0.730576	-0.137321	5	5	P1P2	0.566741	-0.0726458	5	5	P1P2	0.456213	-0.105867	5	5
API5	P1P2	0.875557	-0.0812913	5	5	P1P2	0.0949551	-0.279496	5	5	P1P2	0.157759	-0.178606	5	5
APIP	P1P2	0.176588	-0.29179	5	5	P1P2	0.0942916	-0.319055	5	5	P1P2	0.074229	-0.305422	5	5
APITD1	P1P2	0.602835	-0.060492	5	5	P1P2	0.805132	-0.0780919	5	5	P1P2	0.671592	-0.0649989	5	5
APITD1-CORT	P1P2	0.602835	-0.060492	5	5	P1P2	0.805132	-0.0780919	5	5	P1P2	0.671592	-0.0649989	5	5
APLF	P1P2	0.849088	0.0407291	5	5	P1P2	0.0523205	-0.450966	5	5	P1P2	0.126691	-0.291673	5	5
APLN	P1P2	0.436589	-0.123819	5	5	P1P2	0.946051	-0.00314896	5	5	P1P2	0.596582	-0.0622769	5	5
APLNR	P1P2	0.546055	-0.151598	5	5	P1P2	0.315544	-0.297641	5	5	P1P2	0.270256	-0.246674	5	5
APLP1	P1P2	0.00414573	-0.407754	5	5	P1P2	0.0218658	-0.3689	5	5	P1P2	0.0031342	-0.377913	5	5
APLP2	P1P2	0.565824	-0.0731296	5	5	P1P2	0.444062	-0.163683	5	5	P1P2	0.409275	-0.118406	5	5
APMAP	P1P2	0.874894	-0.0875939	5	5	P1P2	0.348414	-0.214161	5	5	P1P2	0.538916	-0.157393	5	5
APOA1	P1P2	0.862965	0.00194139	5	5	P1P2	0.931673	-0.168381	5	5	P1P2	0.97781	-0.0453344	5	5
APOA1BP	P1P2	0.765342	-0.0675984	5	5	P1P2	0.302947	-0.387762	5	5	P1P2	0.22101	-0.19241	5	5
APOA2	P1P2	0.851728	0.26294	5	5	P1P2	0.308903	0.151324	5	5	P1P2	0.389939	0.162081	5	5
APOA4	P1P2	0.722361	0.00586075	5	5	P1P2	0.888694	0.0236703	5	5	P1P2	0.763487	0.00721759	5	5
APOA5	P1P2	0.492326	0.111583	5	5	P1P2	0.952075	0.157505	5	5	P1P2	0.642346	0.120685	5	5
APOB	P1P2	0.976491	-0.0378402	5	5	P1P2	0.880067	0.0428473	5	5	P1P2	0.88806	0.0266078	5	5
APOBEC1	P1P2	0.452639	-0.112961	5	5	P1P2	0.507997	-0.204003	5	5	P1P2	0.284419	-0.217063	5	5
APOBEC2	P1P2	0.0275077	-0.68909	5	5	P1P2	0.620527	-0.735786	5	5	P1P2	0.197486	-0.698335	5	5
APOBEC3A	P1P2	0.466951	0.107551	5	5	P1P2	0.64054	0.0266922	5	5	P1P2	0.483136	0.0524163	5	5
APOBEC3A_B	P1P2	0.466951	0.107551	5	5	P1P2	0.64054	0.0266922	5	5	P1P2	0.483136	0.0524163	5	5
APOBEC3B	P1P2	0.36787	-0.134648	5	5	P1P2	0.968821	0.0106857	5	5	P1P2	0.597166	-0.0974209	5	5
APOBEC3C	P1P2	0.355682	-0.142612	5	5	P1P2	0.856913	-0.0295551	5	5	P1P2	0.608326	-0.0954195	5	5
APOBEC3D	P1P2	0.355682	-0.142612	5	5	P1P2	0.856913	-0.0295551	5	5	P1P2	0.608326	-0.0954195	5	5
APOBEC3F	P1P2	0.255337	-0.255866	5	5	P1P2	0.512317	0.114773	5	5	P1P2	0.772501	-0.0932039	5	5
APOBEC3G	P1P2	0.518422	-0.111656	5	5	P1P2	0.831914	-0.054483	5	5	P1P2	0.656903	-0.0830694	5	5
APOBEC3H	P1P2	0.498062	0.069159	3	3	P1P2	0.364574	0.416269	4	4	P1P2	0.566866	0.0427795	3	3
APOBEC4	P1P2	0.718581	-0.0988629	5	5	P1P2	0.276535	0.213121	5	5	P1P2	0.435594	0.0587973	5	5
APOBR	P2	0.50542	-0.0292756	5	5	P1	0.168941	-0.302808	5	5	P1	0.482085	-0.0959476	5	5
APOC1	P1P2	0.667022	-0.0958573	5	5	P1P2	0.558234	0.0815912	5	5	P1P2	0.876087	0.00588709	5	5
APOC2	P1P2	0.87423	0.113542	5	5	P1P2	0.422844	0.10806	5	5	P1P2	0.625534	0.0642991	5	5
APOC3	P1P2	0.032642	-0.249674	5	5	P1P2	0.443062	-0.337311	5	5	P1P2	0.0900732	-0.304464	5	5
APOC4	P1P2	0.305524	-0.0787974	5	5	P1P2	0.47155	-0.0397452	5	5	P1P2	0.353845	-0.0852283	5	5
APOD	P1P2	0.518695	-0.168903	5	5	P1P2	0.285917	-0.118731	5	5	P1P2	0.301042	-0.127482	5	5
APOE	P1P2	0.116611	0.235138	4	4	P1P2	0.771811	0.142338	4	4	P1P2	0.242278	0.121481	4	4
APOF	P1P2	0.43808	-0.0635945	5	5	P1P2	0.604305	0.105923	5	5	P1P2	0.652036	0.0280979	5	5
APOH	P1	0.468499	-0.238232	5	5	P1	0.0333423	-0.574467	5	5	P1	0.0745028	-0.441799	5	5
APOL1	P1P2	0.167339	-0.673169	5	5	P1P2	0.106636	-0.523857	5	5	P1P2	0.0702206	-0.563916	5	5
APOL2	P1P2	0.735329	0.0388972	5	5	P1P2	0.762187	-0.0209939	5	5	P1P2	0.709484	0.03424	5	5
APOL3	P1P2	0.790519	-0.0425019	5	5	P1P2	0.641743	0.220432	5	5	P1P2	0.854874	0.128426	5	5
APOL4	P1P2	0.249752	0.0787263	5	5	P1P2	0.271557	0.214313	5	5	P1P2	0.132447	0.1213	5	5
APOL5	ENST00000249044.2	0.789546	0.145589	5	5	ENST00000249044.2	0.157526	0.515841	5	5	ENST00000249044.2	0.363554	0.264243	5	5
APOL6	P1P2	0.305922	-0.260478	5	5	P1P2	0.531988	-0.146531	5	5	P1P2	0.221965	-0.188675	5	5
APOLD1	P1P2	0.494185	-0.107856	5	5	P1P2	0.877415	0.0369568	5	5	P1P2	0.801027	-0.0615293	5	5
APOM	P1P2	0.930893	0.0212455	5	5	P1P2	0.64717	0.124599	5	5	P1P2	0.443074	0.0213374	5	5
APOO	P1P2	0.813629	-0.222338	5	5	P1P2	0.694961	-0.277333	5	5	P1P2	0.936179	-0.115492	5	5
APOOL	P1P2	0.374853	-0.247679	5	5	P1P2	0.629753	-0.143821	5	5	P1P2	0.630917	-0.196615	5	5
APOPT1	P1P2	0.586798	0.0495124	5	5	P1P2	0.168421	-0.119226	5	5	P1P2	0.374787	-0.0685495	5	5
APP	P1P2	0.803517	0.0971605	5	5	P1P2	0.518559	-0.0716246	5	5	P1P2	0.889392	0.0347926	5	5
APPBP2	P1P2	0.853049	0.160836	5	5	P1P2	0.693719	-0.0470138	5	5	P1P2	0.667295	0.0573178	5	5
APPL1	P1P2	0.906835	0.0132266	5	5	P1P2	0.336026	-0.357763	5	5	P1P2	0.439076	-0.133929	5	5
APPL2	P1P2	0.187618	-0.225735	5	5	P1P2	0.669674	0.0666582	5	5	P1P2	0.633316	-0.0792662	5	5
APRT	P1P2	0.627701	0.0546217	5	5	P1P2	0.437584	0.0828172	5	5	P1P2	0.38117	0.119638	5	5
APTX	P2	0.596981	0.0471675	5	5	P1	0.257346	-0.211898	5	5	P2	0.603616	-0.161921	5	5
AQP1	ENST00000509504.1	0.795387	0.00666613	5	5	ENST00000509504.1	0.299801	0.0424227	5	5	ENST00000509504.1	0.567684	0.0672364	5	5
AQP10	P1P2	0.245619	0.418266	5	5	P1P2	0.53254	-0.13512	5	5	P1P2	0.313015	0.139832	5	5
AQP11	P1P2	0.338202	0.249562	5	5	P1P2	0.16392	-0.335363	5	5	P1P2	0.898057	-9.46795e-05	5	5
AQP12A	P1P2	0.977163	-0.0657603	5	5	P1P2	0.225627	0.270281	5	5	P1P2	0.343872	0.0508672	5	5
AQP12B	P1P2	0.0237584	-0.317229	3	3	P1P2	0.124447	-0.263084	3	3	P1P2	0.0273238	-0.290156	3	3
AQP2	P1P2	0.510817	0.00500499	5	5	P1P2	0.583939	-0.189262	5	5	P1P2	0.889392	-0.167017	5	5
AQP3	P2	0.156869	-0.210364	4	4	P1	0.365525	-0.0725351	5	5	P1	0.561417	-0.18324	5	5
AQP4	P1P2	0.142249	-0.393509	4	4	P1P2	0.30532	0.0983402	5	5	P1P2	0.338454	-0.159473	4	4
AQP5	P1P2	0.102033	-0.514495	5	5	P1P2	0.0975619	-0.257419	5	5	P1P2	0.00878052	-0.295884	5	5
AQP6	P1P2	0.0460876	-0.415666	5	5	P1P2	0.348846	0.0617121	5	5	P1P2	0.2482	-0.152214	5	5
AQP7	P1P2	0.657557	-0.0125382	5	5	P1P2	0.7915	-0.0285035	5	5	P1P2	0.954294	-0.00211925	5	5
AQP8	P1P2	0.327069	0.159083	5	5	P1P2	0.891351	-0.015366	5	5	P1P2	0.528941	0.0732524	5	5
AQP9	P1P2	0.745185	0.0576683	5	5	P1P2	0.719334	0.0877909	5	5	P1P2	0.599508	0.0231968	5	5
AQPEP	P1P2	0.212113	0.132605	5	5	P1P2	0.691238	0.0324881	5	5	P1P2	0.242379	0.106403	5	5
AQR	P1P2	0.0003403	-2.23937	5	5	P1P2	0.00262949	-1.37574	5	5	P1P2	0.000645027	-1.78447	5	5
AR	P1P2	0.070134	-0.283443	5	5	P1P2	0.250524	-0.247829	5	5	P1P2	0.0944742	-0.259833	5	5
ARAF	P1P2	0.790843	0.0113496	5	5	P1P2	0.960781	-0.0513538	5	5	P1P2	0.811468	-0.00876401	5	5
ARAP1	P2	0.342252	0.0669699	5	5	P1	0.679499	0.0899724	5	5	P2	0.499052	0.0442212	5	5
ARAP2	P1P2	0.298426	0.130841	5	5	P1P2	0.652918	-0.196926	5	5	P1P2	0.767347	-0.0821122	5	5
ARAP3	P1P2	0.609894	-0.0482891	5	5	P1P2	0.440567	-0.134211	5	5	P1P2	0.474761	-0.177389	5	5
ARC	P1P2	0.841838	-0.0531869	5	5	P1P2	0.56845	0.0882962	5	5	P1P2	0.836398	0.0520282	5	5
ARCN1	P1P2	0.000593765	-1.58201	4	4	P1P2	0.000113992	-2.05809	5	5	P1P2	0.000551913	-1.67457	4	4
AREG	P1P2	0.807102	-0.0553167	5	5	P1P2	0.719019	-0.0204045	5	5	P1P2	0.797771	-0.059587	5	5
AREL1	P1P2	0.5119	-0.239269	5	5	P1P2	0.656863	-0.170118	5	5	P1P2	0.788674	-0.228593	5	5
ARF1	P1P2	0.0610202	-0.428484	5	5	P1P2	0.0910292	-0.270378	5	5	P1P2	0.0387608	-0.337772	5	5
ARF3	P1P2	0.830002	-0.0924451	5	5	P1P2	0.725	0.0932783	5	5	P1P2	0.681455	0.0264544	5	5
ARF4	P1P2	0.603422	-0.130515	5	5	P1P2	0.36308	-0.341008	5	5	P1P2	0.30899	-0.235761	5	5
ARF5	P1	0.456702	0.062273	5	5	P1	0.0836444	-0.36489	5	5	P1	0.363109	-0.127734	5	5
ARF6	P1	0.421845	0.147501	5	5	P2	0.13735	-0.342791	5	5	P2	0.0817665	-0.0693919	5	5
ARFGAP1	P1P2	0.460787	0.0332894	5	5	P1P2	0.11883	-0.174299	5	5	P1P2	0.53836	-0.0972059	5	5
ARFGAP2	P1P2	0.0125463	0.387749	5	5	P1P2	0.816211	0.0725012	5	5	P1P2	0.0446734	0.227991	5	5
ARFGAP3	P1P2	0.178482	0.179794	5	5	P1P2	0.841106	0.0625136	5	5	P1P2	0.632116	0.155435	5	5
ARFGEF1	P1P2	0.29144	-0.50206	5	5	P1P2	0.00476866	-0.785204	5	5	P1P2	0.0252328	-0.666638	5	5
ARFGEF2	P1P2	0.643914	-0.225131	5	5	P1P2	0.404597	-0.200429	5	5	P1P2	0.46235	-0.195569	5	5
ARFIP1	P1P2	0.715435	0.0399165	5	5	P1P2	0.673965	-0.0453365	5	5	P1P2	0.845625	-0.0184706	5	5
ARFIP2	P1P2	0.119524	-0.183497	5	5	P1P2	0.544195	-0.173291	5	5	P1P2	0.114987	-0.152704	5	5
ARFRP1	P1P2	0.494185	-0.309616	5	5	P1P2	0.986252	-0.278014	5	5	P1P2	0.697599	-0.276824	5	5
ARG1	P1P2	0.861311	-0.00742158	5	5	P1P2	0.825362	-0.0397775	5	5	P1P2	0.741731	-0.0374575	5	5
ARG2	P1P2	0.978506	0.0404347	5	5	P1P2	0.27765	0.138934	5	5	P1P2	0.535581	0.0763435	5	5
ARGFX	P1P2	0.217089	-0.270789	5	5	P1P2	0.350578	-0.18368	5	5	P1P2	0.148311	-0.189806	5	5
ARGLU1	P1P2	0.826722	-0.444204	5	5	P1P2	0.291649	-0.440924	5	5	P1P2	0.725231	-0.442564	5	5
ARHGAP1	P1P2	0.0663129	-0.203851	5	5	P1P2	0.00499201	-0.339288	5	5	P1P2	0.0042383	-0.257497	5	5
ARHGAP10	P1P2	0.168507	-0.307712	5	5	P1P2	0.144959	-0.208758	5	5	P1P2	0.0844635	-0.258235	5	5
ARHGAP11A	P1P2	0.291055	-0.279411	5	5	P1P2	0.674579	-0.113278	5	5	P1P2	0.146897	-0.150609	5	5
ARHGAP11B	P1P2	0.512984	0.00212914	5	5	P1P2	0.269547	0.266077	5	5	P1P2	0.434602	0.134103	5	5
ARHGAP12	P1P2	0.340117	-0.123997	5	5	P1P2	0.380406	-0.150819	5	5	P1P2	0.207637	-0.154262	5	5
ARHGAP15	P1P2	0.727413	-0.0126721	5	5	P1P2	0.12491	-0.218284	5	5	P1P2	0.529492	-0.116476	5	5
ARHGAP17	P1P2	0.232191	-0.194928	5	5	P1P2	0.627963	-0.0526898	5	5	P1P2	0.572262	-0.123909	5	5
ARHGAP18	P1P2	0.114606	0.327281	5	5	P1P2	0.113559	-0.236704	5	5	P1P2	0.83574	0.0913579	5	5
ARHGAP19	P1P2	0.459508	-0.000195551	5	5	P1P2	0.175277	-0.428353	5	5	P1P2	0.725863	-0.168026	5	5
ARHGAP20	P1P2	0.581305	-0.0920389	5	5	P1P2	0.511505	0.099112	5	5	P1P2	0.827193	0.00353659	5	5
ARHGAP21	P1P2	0.0915501	0.290646	5	5	P1P2	0.142998	0.37233	5	5	P1P2	0.0921711	0.331488	5	5
ARHGAP22	P1P2	0.587088	-0.209754	5	5	P1P2	0.430178	-0.348779	5	5	P1P2	0.981844	-0.259214	5	5
ARHGAP23	P1P2	0.211497	0.265533	5	5	P1P2	0.768923	0.0189508	5	5	P1P2	0.292458	0.144553	5	5
ARHGAP24	P1P2	0.722992	-0.0142249	5	5	P1P2	0.199587	-0.263433	5	5	P1P2	0.486297	-0.0633461	5	5
ARHGAP25	P1P2	0.0246826	-0.46783	5	5	P1P2	0.335393	0.140892	5	5	P1P2	0.327375	-0.249324	5	5
ARHGAP26	P1P2	0.594646	-0.0372257	5	5	P1P2	0.337717	0.0306428	5	5	P1P2	0.311804	-0.00329146	5	5
ARHGAP27	P2	0.397931	-0.177809	5	5	P1	0.0606879	0.286907	5	5	P1	0.0464037	0.161129	5	5
ARHGAP28	P1P2	0.608715	-0.13779	5	5	P1P2	0.846697	0.0662542	5	5	P1P2	0.729661	-0.0689591	5	5
ARHGAP29	P1P2	0.143611	0.364131	5	5	P1P2	0.505307	-0.205944	5	5	P1P2	0.669749	0.0761978	5	5
ARHGAP30	P1P2	0.702902	0.0740426	5	5	P1P2	0.670899	-0.163645	5	5	P1P2	0.844306	-0.0269909	5	5
ARHGAP31	P1P2	0.284143	0.122385	4	4	P1P2	0.71706	-0.0255151	4	4	P1P2	0.700195	0.048435	4	4
ARHGAP32	ENST00000310343.9	0.902833	0.0226864	5	5	ENST00000310343.9	0.860544	0.111889	5	5	ENST00000310343.9	0.908738	0.0672877	5	5
ARHGAP33	P1P2	0.920526	-0.174212	5	5	P1P2	0.552035	-0.197821	5	5	P1P2	0.874759	-0.146143	5	5
ARHGAP35	ENST00000404338.3	0.0793221	0.260278	5	5	ENST00000404338.3	0.507728	0.181657	5	5	ENST00000404338.3	0.119723	0.131366	5	5
ARHGAP36	P1P2	0.947417	0.00327945	2	2	P1P2	0.0875267	-0.257876	2	2	P1P2	0.2318	-0.127298	2	2
ARHGAP39	P1P2	0.701966	0.0581569	5	5	P1P2	0.622605	-0.152206	5	5	P1P2	0.597166	-0.0805416	5	5
ARHGAP4	P1	0.0858719	-0.654685	5	5	P1	0.00592958	-0.809236	5	5	P1	0.00273941	-0.672626	5	5
ARHGAP40	P1P2	0.133303	0.273055	5	5	P1P2	0.849002	0.0362853	5	5	P1P2	0.35297	0.124895	5	5
ARHGAP42	P1P2	0.0427049	0.195507	5	5	P1P2	0.744632	-0.0443401	5	5	P1P2	0.397418	0.128961	5	5
ARHGAP44	P1P2	0.358319	-0.178993	5	5	P1P2	0.905321	0.121294	5	5	P1P2	0.422802	-0.0288497	5	5
ARHGAP5	P1P2	0.48519	-0.0589978	5	5	P1P2	0.425281	-0.109366	5	5	P1P2	0.394135	-0.197963	5	5
ARHGAP6	P1P2	0.890842	0.0476023	5	5	P1P2	0.337717	0.182288	5	5	P1P2	0.377515	0.106264	5	5
ARHGAP8	P2	0.173641	-0.680126	5	5	P2	0.0135092	-0.481256	5	5	P2	0.00817086	-0.499647	5	5
ARHGAP9	P1P2	0.144567	-0.25602	4	4	P1P2	0.209659	0.17626	4	4	P1P2	0.78494	-0.0521291	4	4
ARHGDIA	P1P2	0.305127	-0.172582	5	5	P1P2	0.864178	0.0965287	5	5	P1P2	0.630318	-0.0274825	5	5
ARHGDIB	P1P2	0.472123	0.147358	5	5	P1P2	0.735744	-0.0824008	5	5	P1P2	0.790621	0.0632245	5	5
ARHGDIG	P1P2	0.654211	-0.159801	5	5	P1P2	0.735744	-0.0330713	5	5	P1P2	0.539473	-0.0660281	5	5
ARHGEF1	P1	0.135604	-0.230956	5	5	P2	0.122857	-0.323076	5	5	P1	0.0853783	-0.195878	5	5
ARHGEF10	P1P2	0.0453573	-0.334642	5	5	P1P2	0.114521	-0.11702	5	5	P1P2	0.0427382	-0.308351	5	5
ARHGEF10L	P1P2	0.267857	-0.424213	5	5	P1P2	0.72248	-0.197926	5	5	P1P2	0.530044	-0.305966	5	5
ARHGEF11	P1P2	0.731843	-0.0260122	5	5	P1P2	0.350145	0.235234	5	5	P1P2	0.365783	0.0239137	5	5
ARHGEF12	P1P2	0.276124	-0.208644	5	5	P1P2	0.506382	0.17777	5	5	P1P2	0.94624	-0.00402444	5	5
ARHGEF15	P1P2	0.566964	0.0246505	5	5	P1P2	0.436593	-0.146594	5	5	P1P2	0.658732	-0.0183573	5	5
ARHGEF16	P1P2	0.0511801	-0.683918	5	5	P1P2	0.137128	-0.468012	5	5	P1P2	0.0373526	-0.534752	5	5
ARHGEF17	P1P2	0.0764822	-0.321277	5	5	P1P2	0.551474	-0.0947471	5	5	P1P2	0.0899134	-0.187463	5	5
ARHGEF18	P1P2	0.821478	0.0748671	5	5	P1P2	0.168681	-0.281459	5	5	P1P2	0.364445	-0.105843	5	5
ARHGEF19	P1P2	0.339904	-0.187175	5	5	P1P2	0.33182	0.25668	5	5	P1P2	0.788025	0.0897376	5	5
ARHGEF2	P1P2	0.874894	-0.0630656	5	5	P1P2	0.0787338	-0.264959	5	5	P1P2	0.19486	-0.172857	5	5
ARHGEF25	P1P2	0.813629	-0.139277	5	5	P1P2	0.468708	0.211423	5	5	P1P2	0.892057	0.0598763	5	5
ARHGEF26	P1P2	0.698535	-0.0879339	5	5	P1P2	0.440817	-0.174194	5	5	P1P2	0.336617	-0.116522	5	5
ARHGEF28	P1P2	0.857013	-0.0818623	5	5	P1P2	0.540296	-0.0726953	5	5	P1P2	0.906066	-0.111153	5	5
ARHGEF3	P1P2	0.832301	0.0114249	5	5	P1P2	0.972172	0.055705	5	5	P1P2	0.623744	0.0491483	5	5
ARHGEF33	ENST00000398800.4	0.6707	-0.0819678	5	5	ENST00000398800.4	0.935015	0.0651747	5	5	ENST00000398800.4	0.87941	-0.0327512	5	5
ARHGEF35	ENST00000543357.1	0.410805	-0.462151	4	4	ENST00000378115.2	0.615493	-0.0852462	5	5	ENST00000378115.2	0.433117	-0.0988063	5	5
ARHGEF37	P1	0.39185	-0.189905	5	5	P2	0.182892	0.313874	5	5	P1	0.148785	-0.183024	5	5
ARHGEF38	P1P2	0.334183	-0.100623	5	5	P1P2	0.898665	-0.0962256	5	5	P1P2	0.653251	-0.124989	5	5
ARHGEF39	P1P2	0.802541	0.0973055	5	5	P1P2	0.458199	0.220823	5	5	P1P2	0.439076	0.102136	5	5
ARHGEF4	P1P2	0.424282	-0.121832	5	5	P1P2	0.227402	-0.266197	5	5	P1P2	0.196608	-0.235195	5	5
ARHGEF40	P1P2	0.215213	-0.538049	5	5	P1P2	0.903323	-0.0676398	5	5	P1P2	0.444579	-0.19482	5	5
ARHGEF5	P1P2	0.0364155	-0.431749	5	5	P1P2	0.770851	0.0708961	5	5	P1P2	0.105052	-0.212271	5	5
ARHGEF6	P1P2	0.190739	0.118409	5	5	P1P2	0.740184	-0.0225838	5	5	P1P2	0.958323	0.0945198	5	5
ARHGEF7	ENST00000370623.3	0.863296	-0.0323969	5	5	ENST00000370623.3	0.204191	-0.162832	5	5	ENST00000370623.3	0.28404	-0.0976144	5	5
ARHGEF9	P1P2	0.734985	0.0202967	4	4	P1P2	0.896782	0.0113393	4	4	P1P2	0.995111	-0.0379425	4	4
ARID1A	P1P2	0.292789	-0.298055	5	5	P1P2	0.449083	0.0635068	5	5	P1P2	0.704471	-0.0580926	5	5
ARID1B	P2	0.102033	0.269571	5	5	P2	0.585672	0.118189	5	5	P2	0.202216	0.201554	5	5
ARID2	P1P2	0.289902	0.224656	5	5	P1P2	0.589725	-0.116891	5	5	P1P2	0.719548	0.0531506	5	5
ARID3A	P1P2	0.0358759	0.374804	4	4	P1P2	0.773249	0.0484666	4	4	P1P2	0.111686	0.228049	4	4
ARID3B	P1P2	0.102919	0.289288	5	5	P1P2	0.533092	0.193858	5	5	P1P2	0.13419	0.192018	5	5
ARID3C	P1P2	0.0668122	-0.4329	5	5	P1P2	0.732579	-0.0855198	5	5	P1P2	0.275788	-0.281629	5	5
ARID4A	P1P2	0.443069	-0.0597132	5	5	P1P2	0.244169	-0.212833	5	5	P1P2	0.278395	-0.103732	5	5
ARID4B	P1P2	0.812322	-0.0566461	5	5	P1P2	0.125531	0.217968	5	5	P1P2	0.232672	0.150299	5	5
ARID5A	P1P2	0.586508	-0.0942792	5	5	P1P2	0.173411	-0.251984	5	5	P1P2	0.265161	-0.173132	5	5
ARID5B	ENST00000279873.7	0.755723	-0.122766	5	5	ENST00000279873.7	0.312514	-0.215688	5	5	ENST00000279873.7	0.576283	-0.20775	5	5
ARIH1	P1P2	0.241874	-0.225471	5	5	P1P2	0.162399	-0.183081	5	5	P1P2	0.128588	-0.222811	5	5
ARIH2	P1P2	0.157962	-0.189999	5	5	P1P2	0.947389	0.00497811	5	5	P1P2	0.447598	-0.103539	5	5
ARIH2OS	P1P2	0.0766175	0.359618	4	4	P1P2	0.354469	0.154313	4	4	P1P2	0.11318	0.265084	4	4
ARL1	P1P2	0.179845	-0.239997	5	5	P1P2	0.451605	-0.0785237	5	5	P1P2	0.244764	-0.207486	5	5
ARL10	P1P2	0.653604	-0.202617	5	5	P1P2	0.215174	-0.232324	4	4	P1P2	0.485174	-0.169814	4	4
ARL11	P1P2	0.741365	0.0337241	5	5	P1P2	0.162525	0.165495	5	5	P1P2	0.287846	0.0996098	5	5
ARL13A	P1P2	0.707494	-0.091979	4	4	P1P2	0.946411	0.058823	4	4	P1P2	0.675911	0.0138478	4	4
ARL13B	P1P2	0.903696	0.0299808	4	4	P1P2	0.177797	0.205443	4	4	P1P2	0.290447	0.117712	4	4
ARL14	P1P2	0.133085	0.477517	5	5	P1P2	0.565035	0.0804217	5	5	P1P2	0.209467	0.262844	5	5
ARL14EP	P1P2	0.326653	0.0859564	5	5	P1P2	0.10277	0.29424	5	5	P1P2	0.127531	0.235787	5	5
ARL14EPL	ENST00000601302.2	0.250446	-0.084381	5	5	ENST00000601302.2	0.115586	0.155565	5	5	ENST00000601302.2	0.541146	0.0291186	5	5
ARL15	P1P2	0.977163	-0.0566665	5	5	P1P2	0.30532	-0.154331	5	5	P1P2	0.858182	-0.173996	5	5
ARL16	P1P2	0.136951	-0.248221	4	4	P1P2	0.993625	-0.0280609	4	4	P1P2	0.323915	-0.141703	4	4
ARL17A	ENST00000329240.4,ENST00000336125.5,ENST00000445552.2	0.335027	0.129239	5	5	ENST00000329240.4,ENST00000336125.5,ENST00000445552.2	0.361088	0.166821	5	5	ENST00000329240.4,ENST00000336125.5,ENST00000445552.2	0.214715	0.153691	5	5
ARL17B	ENST00000434041.2,ENST00000450673.3,ENST00000570618.1	0.253583	0.219581	5	5	ENST00000434041.2,ENST00000450673.3,ENST00000570618.1	0.358442	0.167513	5	5	ENST00000434041.2,ENST00000450673.3,ENST00000570618.1	0.186295	0.165362	5	5
ARL2	P1P2	0.000113219	-3.45284	5	5	P1P2	0.000115571	-3.38569	5	5	P1P2	0.000112448	-3.41926	5	5
ARL2BP	P1P2	0.9015	-0.0734542	5	5	P1P2	0.120228	-0.266367	5	5	P1P2	0.252717	-0.16991	5	5
ARL3	P1P2	0.432562	0.172142	4	4	P1P2	0.463123	-0.0740327	4	4	P1P2	0.726203	0.00673462	4	4
ARL4A	P1P2	0.284374	-0.221521	5	5	P1P2	0.559365	-0.0919144	5	5	P1P2	0.295171	-0.0837545	5	5
ARL4C	P1P2	0.766949	-0.0310377	5	5	P1P2	0.340691	-0.13942	5	5	P1P2	0.640536	-0.0957729	5	5
ARL4D	P1P2	0.275938	0.178866	5	5	P1P2	0.292804	-0.14996	5	5	P1P2	0.987895	-0.00798211	5	5
ARL5A	P1P2	0.599319	0.0126261	5	5	P1P2	0.275239	0.148483	5	5	P1P2	0.272459	0.0860847	5	5
ARL5B	P1P2	0.121436	0.263434	5	5	P1P2	0.281012	-0.234619	5	5	P1P2	0.996637	-0.022437	5	5
ARL5C	P1P2	0.250446	0.135555	5	5	P1P2	0.515026	0.177067	5	5	P1P2	0.412632	0.191727	5	5
ARL6	P1P2	0.843814	0.0132315	5	5	P1P2	0.177698	-0.197324	5	5	P1P2	0.405934	-0.130477	5	5
ARL6IP1	P2	0.355244	-0.125318	5	5	P2	0.436345	0.162754	5	5	P2	0.906734	0.0107847	5	5
ARL6IP4	P1P2	0.717322	-0.0794296	5	5	P1P2	0.392389	-0.185301	5	5	P1P2	0.679602	-0.0953287	5	5
ARL6IP5	P1P2	0.93424	0.0390592	5	5	P1P2	0.526486	0.0708808	5	5	P1P2	0.620171	0.0819379	5	5
ARL6IP6	P1P2	0.0357928	-0.296729	4	4	P1P2	0.34743	-0.0896496	4	4	P1P2	0.0405769	-0.195778	4	4
ARL8A	P1P2	0.418932	-0.573105	5	5	P1P2	0.145772	-0.656324	5	5	P1P2	0.181842	-0.530986	5	5
ARL8B	P1P2	0.0883594	0.325434	5	5	P1P2	0.890354	-0.141033	5	5	P1P2	0.475282	0.11322	5	5
ARL9	P1P2	0.763094	-0.067569	5	5	P1P2	0.469482	0.167612	5	5	P1P2	0.454686	0.0788278	5	5
ARMC1	P1P2	0.0607882	-0.292771	5	5	P1P2	0.499416	-0.0729458	5	5	P1P2	0.110589	-0.195768	5	5
ARMC10	P1P2	0.754123	-0.066464	5	5	P1P2	0.02073	0.308245	5	5	P1P2	0.112103	0.143571	5	5
ARMC12	P1P2	0.102529	-0.285202	4	4	P1P2	0.0264486	0.836923	5	5	P1P2	0.822858	-0.0222578	4	4
ARMC2	P1P2	0.0529102	-0.336757	5	5	P1P2	0.406021	0.198997	5	5	P1P2	0.618982	-0.0898032	5	5
ARMC3	P1P2	0.278258	-0.0565931	4	4	P1P2	0.212059	0.232268	4	4	P1P2	0.788566	0.0678555	4	4
ARMC4	P1P2	0.360084	0.142642	5	5	P1P2	0.552598	0.095745	5	5	P1P2	0.271723	0.0887283	5	5
ARMC5	P1P2	0.0110663	-0.462566	5	5	P1P2	0.366416	-0.310259	5	5	P1P2	0.0867655	-0.497474	5	5
ARMC6	P1P2	0.143842	-0.296251	5	5	P1P2	0.295706	-0.19477	5	5	P1P2	0.128164	-0.265815	5	5
ARMC7	P1P2	0.00106603	-0.875475	4	4	P1P2	0.00381741	-0.893038	5	5	P1P2	0.00179379	-0.871718	4	4
ARMC8	P1P2	0.516243	-0.0725276	5	5	P1P2	0.11666	0.30275	5	5	P1P2	0.362664	0.0650628	5	5
ARMC9	P1P2	0.266739	-0.175182	4	4	P1P2	0.122857	-0.492573	5	5	P1P2	0.270294	-0.189238	4	4
ARMCX1	P1P2	0.0531169	-0.333775	5	5	P1P2	0.213786	-0.264986	5	5	P1P2	0.0671432	-0.295301	5	5
ARMCX2	P1P2	0.0884174	0.26561	4	4	P1P2	0.34743	-0.150759	4	4	P1P2	0.991351	-0.00679326	4	4
ARMCX3	P1P2	0.125227	0.190255	5	5	P1P2	0.329522	0.111083	5	5	P1P2	0.0634535	0.0870592	5	5
ARMCX4	P1P2	0.229243	-0.337126	5	5	P1P2	0.514212	-0.226811	5	5	P1P2	0.108162	-0.298617	5	5
ARMCX5	P1P2	0.456702	-0.0648324	5	5	P1P2	0.885374	0.0844021	5	5	P1P2	0.504419	-0.0237642	5	5
ARMCX5-GPRASP2	P1P2	0.456702	-0.0648324	5	5	P1P2	0.885374	0.0844021	5	5	P1P2	0.504419	-0.0237642	5	5
ARMCX6	P1P2	0.250272	-0.185334	5	5	P1P2	0.641141	-0.0411583	5	5	P1P2	0.222924	-0.187449	5	5
ARMS2	P1P2	0.04563	-0.373529	5	5	P1P2	0.283646	0.150735	5	5	P1P2	0.369369	-0.123902	5	5
ARNT	P1P2	0.667634	-0.0846507	5	5	P1P2	0.563615	-0.0159283	5	5	P1P2	0.533917	-0.0850586	5	5
ARNT2	P1P2	0.308715	0.366358	5	5	P1P2	0.0686519	0.305349	5	5	P1P2	0.130721	0.335853	5	5
ARNTL	P1P2	0.41603	0.162965	5	5	P1P2	0.586829	0.00782028	5	5	P1P2	0.447094	0.0936578	5	5
ARNTL2	P1P2	0.349576	0.111407	5	5	P1P2	0.60724	0.0891741	5	5	P1P2	0.376149	0.098383	5	5
ARPC1A	P1P2	0.821806	0.031113	5	5	P1P2	0.0771735	0.367887	5	5	P1P2	0.285558	0.197759	5	5
ARPC1B	P1P2	0.541028	-0.343463	5	5	P1P2	0.801231	-0.214962	5	5	P1P2	0.748748	-0.34394	5	5
ARPC2	P1	0.136599	-0.247996	5	5	P2	0.213322	-0.406488	5	5	P2	0.122147	-0.459447	5	5
ARPC3	P2	0.0818029	0.158014	5	5	P2	0.152403	-0.121294	5	5	P2	0.819321	0.0236691	5	5
ARPC4	P1P2	0.392315	0.0709517	5	5	P1P2	0.733844	0.017559	5	5	P1P2	0.483662	0.0647325	5	5
ARPC4-TTLL3	P1	0.0394247	0.302516	4	4	P1	0.236041	0.182702	4	4	P1	0.0329524	0.198001	4	4
ARPC5	P1P2	0.385364	0.00928774	5	5	P1P2	0.1358	-0.375863	5	5	P1P2	0.65386	-0.0906942	5	5
ARPC5L	P1	0.299994	-0.128027	5	5	P2	0.281012	-0.415015	5	5	P2	0.340445	-0.215213	5	5
ARPP19	P1P2	0.541028	-0.141632	5	5	P1P2	0.182892	0.182269	5	5	P1P2	0.68951	0.0440848	5	5
ARPP21	ENST00000187397.4	0.783718	-0.0167101	5	5	ENST00000187397.4	0.555976	0.0940566	5	5	ENST00000187397.4	0.540588	0.0544087	5	5
ARR3	P1P2	0.29921	0.0980906	5	5	P1P2	0.541409	0.147896	5	5	P1P2	0.263718	0.09366	5	5
ARRB1	P1P2	0.843155	-0.0266051	5	5	P1P2	0.693098	-0.183222	5	5	P1P2	0.457233	-0.167474	5	5
ARRB2	P1P2	0.0368696	-0.469625	5	5	P1P2	0.471032	0.124266	5	5	P1P2	0.197486	-0.230727	5	5
ARRDC1	P1P2	0.0510798	-0.279694	5	5	P1P2	0.288964	0.296184	5	5	P1P2	0.750665	-0.000344823	5	5
ARRDC2	P2	0.821478	-0.0768146	5	5	P2	0.69434	-0.211991	5	5	P2	0.541704	-0.127081	5	5
ARRDC3	P1P2	0.0797553	-0.260036	5	5	P1P2	0.909318	-0.0888922	5	5	P1P2	0.335347	-0.120144	5	5
ARRDC4	P1P2	0.205406	-0.158532	5	5	P1P2	0.0255483	-0.364822	5	5	P1P2	0.0715365	-0.370892	5	5
ARRDC5	P1P2	0.140638	0.257399	5	5	P1P2	0.858893	-0.214947	5	5	P1P2	0.189687	0.0028712	5	5
ARSA	P1P2	0.686111	-0.0128072	5	5	P1P2	0.732579	0.159605	5	5	P1P2	0.784136	0.10052	5	5
ARSB	P1P2	0.814282	-0.079087	5	5	P1P2	0.283269	0.245698	5	5	P1P2	0.332816	0.0507698	5	5
ARSD	P1P2	0.659689	-0.160679	5	5	P1P2	0.0981584	-0.453223	5	5	P1P2	0.295171	-0.396624	5	5
ARSE	P1P2	0.427462	0.167029	5	5	P1P2	0.501019	-0.117406	5	5	P1P2	0.750665	-0.0505505	5	5
ARSF	P1P2	0.875226	0.00760866	5	5	P1P2	0.464591	-0.0777589	5	5	P1P2	0.565971	-0.114893	5	5
ARSG	ENST00000448504.2	0.226969	-0.136362	5	5	ENST00000448504.2	0.58048	0.0477474	5	5	ENST00000448504.2	0.700095	-0.0853245	5	5
ARSH	ENST00000381130.2	0.791492	0.196989	5	5	ENST00000381130.2	0.559082	-0.13301	5	5	ENST00000381130.2	0.656903	-0.0161271	5	5
ARSI	P1P2	0.20935	0.271734	5	5	P1P2	0.817517	0.00724102	5	5	P1P2	0.446087	0.125462	5	5
ARSJ	P1P2	0.750927	-0.0668452	5	5	P1P2	0.751001	-0.0694083	5	5	P1P2	0.901393	-0.047745	5	5
ARSK	P1P2	0.81886	-0.0244507	5	5	P1P2	0.970161	-0.0247462	5	5	P1P2	0.934839	0.0139434	5	5
ART1	P1P2	0.673157	-0.102697	5	5	P1P2	0.602547	0.0175136	5	5	P1P2	0.672822	-0.0451364	5	5
ART3	P1	0.235166	-0.271963	5	5	P1	0.502625	-0.111076	5	5	P1	0.241023	-0.179576	5	5
ART4	P1P2	0.199739	-0.242921	5	5	P1P2	0.557669	0.189288	5	5	P1P2	0.904063	-0.0250147	5	5
ART5	P1P2	0.92086	0.22726	5	5	P1P2	0.486164	-0.130493	5	5	P1P2	0.962353	0.0444064	5	5
ARTN	P1	0.318924	0.137434	4	4	P1	0.374604	0.228565	4	4	P1	0.190277	0.134226	4	4
ARV1	P1P2	0.237164	-0.25597	5	5	P1P2	0.0235672	-0.462851	5	5	P1P2	0.102545	-0.481936	5	5
ARVCF	P2	0.101154	-0.306784	5	5	P1	0.486164	-0.0709898	5	5	P1	0.360447	-0.0887922	5	5
ARX	P2	0.454668	0.218926	5	5	P2	0.214251	0.111369	5	5	P2	0.255173	0.165818	5	5
AS3MT	P1P2	0.722992	-0.0139787	5	5	P1P2	0.897999	0.0346444	5	5	P1P2	0.951609	-0.001057	5	5
ASAH1	P1P2	0.728361	-0.112875	5	5	P1P2	0.451605	0.0883847	5	5	P1P2	0.584363	0.00607969	5	5
ASAH2	ENST00000395526.4	0.995298	-0.164147	5	5	ENST00000395526.4	0.456165	-0.152855	5	5	ENST00000395526.4	0.687648	-0.158501	5	5
ASAH2B	P1P2	0.267493	0.141191	5	5	P1P2	0.466647	-0.077133	5	5	P1P2	0.67775	0.0296096	5	5
ASAP1	P1P2	0.539914	-0.0897617	5	5	P1P2	0.31941	-0.131482	5	5	P1P2	0.345162	-0.129362	5	5
ASAP2	P1P2	0.765664	-0.147654	5	5	P1P2	0.0278206	-0.432869	5	5	P1P2	0.354283	-0.305152	5	5
ASAP3	P1P2	0.611665	0.0530729	5	5	P1P2	0.0823755	-0.255262	5	5	P1P2	0.382547	-0.0912368	5	5
ASB1	P1P2	0.604009	-0.184797	5	5	P1P2	0.218939	0.100747	5	5	P1P2	0.650215	0.0085757	5	5
ASB10	P1P2	0.766949	0.107873	5	5	P1P2	0.302552	-0.157963	5	5	P1P2	0.89139	-0.0406998	5	5
ASB11	P1	0.80482	-0.0705458	5	5	P2	0.124704	0.345912	5	5	P2	0.128164	0.156545	5	5
ASB12	ENST00000362002.2	0.726149	-0.017893	5	5	ENST00000396130.2	0.181514	-0.378675	5	5	ENST00000396130.2	0.47372	-0.148532	5	5
ASB13	P1P2	0.635786	-0.0784846	5	5	P1P2	0.0179901	-0.360301	5	5	P1P2	0.0745028	-0.2665	5	5
ASB14	P1P2	0.0896248	-0.283757	5	5	P1P2	0.155315	-0.0277169	5	5	P1P2	0.0946404	-0.124303	5	5
ASB15	P1P2	0.888846	-0.220974	5	5	P1P2	0.551474	0.112174	5	5	P1P2	0.862155	-0.00340147	5	5
ASB16	P1P2	0.471086	-0.00403261	5	5	P1P2	0.338989	0.143033	5	5	P1P2	0.317075	0.0397314	5	5
ASB17	P1P2	0.260474	-0.170699	5	5	P1P2	0.406021	-0.196062	5	5	P1P2	0.0549571	-0.165092	5	5
ASB18	P1P2	0.797986	0.0493806	5	5	P1P2	0.988934	-0.0727267	5	5	P1P2	0.945569	0.00750688	5	5
ASB2	P1P2	0.880205	0.06151	5	5	P1P2	0.565035	0.209722	5	5	P1P2	0.655076	0.138644	5	5
ASB3	P1P2	0.955685	-0.0694459	5	5	P1P2	0.98424	0.0840544	5	5	P1P2	0.961681	0.0295409	5	5
ASB4	P1P2	0.305524	-0.217461	5	5	P1P2	0.947724	0.0751282	5	5	P1P2	0.649001	-0.141264	5	5
ASB5	P1P2	0.69076	-0.192671	5	5	P1P2	0.793443	-0.0443625	5	5	P1P2	0.525087	-0.0790278	5	5
ASB6	P1P2	0.196948	-0.150626	5	5	P1P2	0.667837	0.0205464	5	5	P1P2	0.597751	-0.0611442	5	5
ASB7	P1P2	0.781455	-0.0741083	5	5	P1P2	0.178511	-0.235723	5	5	P1P2	0.324883	-0.117084	5	5
ASB8	P1P2	0.221512	-0.905288	5	5	P1P2	0.678883	-0.72657	5	5	P1P2	0.360447	-0.815929	5	5
ASB9	P1P2	0.49392	-0.0441261	5	5	P1P2	0.282515	-0.148085	5	5	P1P2	0.264439	-0.183649	5	5
ASCC1	P1P2	0.722992	0.0102021	5	5	P1P2	0.698691	-0.186777	5	5	P1P2	0.83245	-0.0882875	5	5
ASCC2	P1P2	0.779193	-0.111367	5	5	P1P2	0.259116	-0.31197	5	5	P1P2	0.452654	-0.224414	5	5
ASCC3	P1P2	0.577847	-0.00602672	5	5	P1P2	0.576457	-0.0697594	5	5	P1P2	0.944898	0.00214429	5	5
ASCL1	P1P2	0.626507	-0.317362	5	5	P1P2	0.96279	-0.282333	5	5	P1P2	0.63632	-0.304944	5	5
ASCL2	P1P2	0.403121	-0.139392	5	5	P1P2	0.997653	-0.0378158	5	5	P1P2	0.534471	-0.0734847	5	5
ASCL3	P1P2	0.159705	-0.192196	5	5	P1P2	0.810992	-0.118339	5	5	P1P2	0.353845	-0.136056	5	5
ASCL4	ENST00000342331.4	0.206009	-0.203273	5	5	ENST00000342331.4	0.905987	0.0919583	5	5	ENST00000342331.4	0.605969	-0.102285	5	5
ASCL5	P1P2	0.6824	-0.0549532	5	5	P1P2	0.447573	-0.155852	5	5	P1P2	0.370719	-0.105403	5	5
ASF1A	P1P2	0.5217	-0.023221	5	5	P1P2	0.434119	0.24685	5	5	P1P2	0.574558	0.154321	5	5
ASF1B	P1P2	0.562979	-0.145605	5	5	P1P2	0.749725	-0.149054	5	5	P1P2	0.993947	-0.147329	5	5
ASGR1	P1P2	0.987237	-0.0413206	5	5	P1P2	0.0372926	-0.269999	5	5	P1P2	0.215651	-0.200469	5	5
ASGR2	P1P2	0.752205	-0.064459	5	5	P1P2	0.659295	-0.0823339	5	5	P1P2	0.503343	-0.0528961	5	5
ASH1L	P1P2	0.878876	-0.229269	5	5	P1P2	0.646868	-0.0636761	5	5	P1P2	0.641139	-0.152171	5	5
ASH2L	P1P2	0.518422	-0.247329	5	5	P1P2	0.16202	-0.319425	5	5	P1P2	0.171583	-0.281482	5	5
ASIC1	P1P2	0.470827	-0.38168	5	5	P1P2	0.489327	-0.321691	5	5	P1P2	0.0262395	-0.307093	5	5
ASIC2	ENST00000359872.6	0.5119	-0.135657	5	5	ENST00000359872.6	0.627366	0.129721	5	5	ENST00000359872.6	0.91676	-0.0319054	5	5
ASIC3	P1P2	0.955697	0.159882	4	4	P1P2	0.102495	0.379617	4	4	P1P2	0.0972108	0.277237	4	4
ASIC4	P1P2	0.845791	0.0120797	5	5	P1P2	0.587408	-0.0213953	5	5	P1P2	0.950938	-0.00692751	5	5
ASIC5	P1P2	0.875557	-0.165195	5	5	P1P2	0.40176	-0.161465	5	5	P1P2	0.812122	-0.200108	5	5
ASIP	P1P2	0.464377	-0.252281	5	5	P1P2	0.208416	-0.382136	5	5	P1P2	0.210386	-0.329579	5	5
ASL	P1P2	0.118925	0.294027	5	5	P1P2	0.453628	-0.103167	5	5	P1P2	0.548986	0.0485241	5	5
ASMT	P1P2	0.0353012	0.379178	5	5	P1P2	0.621417	0.204602	5	5	P1P2	0.138627	0.259214	5	5
ASMTL	P1P2	0.0710511	-0.316228	5	5	P1P2	0.35297	0.141437	5	5	P1P2	0.515243	-0.0766681	5	5
ASNA1	P1P2	0.14132	-0.455327	5	5	P1P2	0.362859	-0.155662	5	5	P1P2	0.151171	-0.194592	5	5
ASNS	P1P2	0.715435	-0.045089	5	5	P1P2	0.655041	0.0197604	5	5	P1P2	0.748109	-0.043053	5	5
ASNSD1	P1P2	0.861642	-0.403713	5	5	P1P2	0.405546	-0.515703	5	5	P1P2	0.597751	-0.447716	5	5
ASPA	P1P2	0.0233403	0.575325	4	4	P1P2	0.702721	0.0380649	3	3	P1P2	0.212944	0.105568	3	3
ASPDH	P1P2	0.321284	-0.329618	5	5	P1P2	0.316069	-0.124491	4	4	P1P2	0.453346	-0.121905	4	4
ASPG	P2	0.229387	-0.136669	4	4	P2	0.177193	-0.33577	4	4	P2	0.0225132	-0.235923	4	4
ASPH	P1P2	0.26532	0.140428	5	5	P1P2	0.235763	-0.206648	5	5	P1P2	0.973105	-0.0143944	5	5
ASPHD1	P1P2	0.607537	-0.119113	5	5	P1P2	0.60724	0.118759	5	5	P1P2	0.945569	0.0576035	5	5
ASPHD2	P1P2	0.605772	-0.126192	5	5	P1P2	0.0303936	-0.418	5	5	P1P2	0.104511	-0.325358	5	5
ASPM	P1P2	0.121943	-0.213631	5	5	P1P2	0.397058	-0.12095	5	5	P1P2	0.0642991	-0.255288	5	5
ASPN	P1P2	0.0689692	-0.261677	5	5	P1P2	0.0695516	-0.240304	5	5	P1P2	0.0256202	-0.224717	5	5
ASPRV1	ENST00000320256.4	0.811016	-0.0587099	5	5	ENST00000320256.4	0.08975	0.198892	5	5	ENST00000320256.4	0.34732	0.165199	5	5
ASPSCR1	P1P2	0.12093	-0.23257	5	5	P1P2	0.579904	0.0855263	5	5	P1P2	0.522891	-0.0917688	5	5
ASRGL1	P1P2	0.428689	-0.0303132	5	5	P1P2	0.224984	-0.202418	5	5	P1P2	0.24204	-0.0808479	5	5
ASS1	P1P2	0.807102	-0.12443	5	5	P1P2	0.437584	0.091413	5	5	P1P2	0.869448	0.00970963	5	5
ASTE1	P1P2	0.839534	-0.0202713	5	5	P1P2	0.903989	-0.032526	5	5	P1P2	0.960338	0.00128243	5	5
ASTL	ENST00000342380.2	0.207371	-0.471348	5	5	ENST00000342380.2	0.859883	-0.0220622	5	5	ENST00000342380.2	0.35297	-0.230822	5	5
ASTN1	P1P2	0.687969	0.0691165	5	5	P1P2	0.850319	-0.0624085	5	5	P1P2	0.726495	-0.0174579	5	5
ASTN2	P1P2	0.449604	-0.190817	5	5	P1P2	0.0638728	-0.242815	5	5	P1P2	0.0859926	-0.235585	5	5
ASUN	P1P2	0.174088	-0.36615	4	4	P1P2	0.0472572	-0.497488	4	4	P1P2	0.0401171	-0.431454	4	4
ASXL1	P1P2	0.452639	0.0623227	5	5	P1P2	0.989605	0.154946	5	5	P1P2	0.619577	0.105243	5	5
ASXL2	P1P2	0.23351	0.133704	5	5	P1P2	0.040552	0.387623	5	5	P1P2	0.038444	0.260664	5	5
ASXL3	P1P2	0.608486	-0.0688278	3	3	P1P2	0.240723	0.139128	3	3	P1P2	0.651396	0.0351499	3	3
ASZ1	P1P2	0.511358	-0.0625263	5	5	P1P2	0.771494	-0.0196412	5	5	P1P2	0.725863	-0.0110601	5	5
ATAD1	P1P2	0.65908	-0.00379585	5	5	P1P2	0.866161	0.00906218	5	5	P1P2	0.626132	0.0077402	5	5
ATAD2	P1P2	0.864951	0.12999	5	5	P1P2	0.13016	0.181132	5	5	P1P2	0.356037	0.157376	5	5
ATAD2B	P1P2	0.371689	-0.151418	5	5	P1P2	0.644153	0.26205	5	5	P1P2	0.727128	0.0635753	5	5
ATAD3A	P1P2	0.12585	0.23269	5	5	P1P2	0.80188	0.287213	5	5	P1P2	0.481035	0.242001	5	5
ATAD3B	P1	0.531043	-0.053855	5	5	P1	0.813274	0.0347811	5	5	P1	0.845625	-0.0282426	5	5
ATAD3C	P1P2	0.0793189	0.415026	4	4	P1P2	0.127199	0.790454	4	4	P1P2	0.174575	0.121885	3	3
ATAD5	P1P2	0.798228	0.0282627	4	4	P1P2	0.08293	-0.385188	4	4	P1P2	0.151788	-0.19109	4	4
ATAT1	P1P2	0.800263	-0.0843995	5	5	P1P2	0.524019	0.150632	5	5	P1P2	0.625534	0.0129749	5	5
ATCAY	P1P2	0.0228578	0.370116	5	5	P1P2	0.605478	0.0733827	5	5	P1P2	0.0486698	0.208934	5	5
ATE1	P1P2	0.377578	0.0738309	5	5	P1P2	0.590886	0.0798788	5	5	P1P2	0.438079	0.105221	5	5
ATF1	P1P2	0.261366	-0.162475	5	5	P1P2	0.479871	-0.0866378	5	5	P1P2	0.216903	-0.161013	5	5
ATF2	P1P2	0.319381	-0.103251	4	4	P1P2	0.761046	-0.0416002	4	4	P1P2	0.384025	-0.117259	4	4
ATF3	P1P2	0.565539	-0.0430559	5	5	P1P2	0.302749	-0.165492	5	5	P1P2	0.310998	-0.134463	5	5
ATF4	P1P2	0.0198226	-0.329763	5	5	P1P2	0.976194	0.0118789	5	5	P1P2	0.098015	-0.168485	5	5
ATF5	P1P2	0.000682674	-1.80858	5	5	P1P2	0.0252724	-1.41842	5	5	P1P2	0.00722639	-1.6135	5	5
ATF6	P1P2	0.981192	0.117247	5	5	P1P2	0.201212	0.284148	5	5	P1P2	0.36847	0.147522	5	5
ATF6B	P1P2	0.0943345	0.275049	5	5	P1P2	0.133391	0.0833489	5	5	P1P2	0.0825086	0.235529	5	5
ATF7	P1P2	0.111828	-0.262283	5	5	P1P2	0.835851	-0.170928	5	5	P1P2	0.125855	-0.18933	5	5
ATF7IP	P2	0.65908	-0.112918	5	5	P2	0.229513	-0.282205	5	5	P2	0.171319	-0.231663	5	5
ATF7IP2	P1P2	0.21428	-0.416137	5	5	P1P2	0.91932	-0.0115768	5	5	P1P2	0.539473	-0.212261	5	5
ATG10	P1P2	0.240521	-0.44559	5	5	P1P2	0.346688	0.192397	5	5	P1P2	0.755786	-0.140968	5	5
ATG12	P1P2	0.0780382	0.183388	4	4	P1P2	0.583979	-0.107634	4	4	P1P2	0.563703	0.0592706	4	4
ATG13	P1P2	0.544377	-0.105168	5	5	P1P2	0.758666	0.0327513	5	5	P1P2	0.649608	0.00989322	5	5
ATG14	P1P2	0.616397	-0.0563366	5	5	P1P2	0.522105	0.126869	5	5	P1P2	0.843646	0.0606248	5	5
ATG16L1	P1P2	0.489147	0.0827544	5	5	P1P2	0.352752	-0.338236	5	5	P1P2	0.68022	-0.0781388	5	5
ATG16L2	P1P2	0.0793221	-0.26806	5	5	P1P2	0.302552	0.0869187	5	5	P1P2	0.627327	-0.0936603	5	5
ATG2A	P1P2	0.599319	0.0408992	5	5	P1P2	0.542523	-0.0966657	5	5	P1P2	0.954294	-0.0605945	5	5
ATG2B	P1P2	0.607537	-0.0688449	5	5	P1P2	0.424305	-0.208945	5	5	P1P2	0.432128	-0.147847	5	5
ATG3	P1P2	0.0669376	-0.409793	5	5	P1P2	0.0680151	-0.26227	5	5	P1P2	0.0266403	-0.30389	5	5
ATG4A	P1P2	0.979849	-0.0650318	5	5	P1P2	0.531437	-0.096011	5	5	P1P2	0.685788	-0.048784	5	5
ATG4B	P1P2	0.315973	-0.125911	5	5	P1P2	0.0329608	-0.319879	5	5	P1P2	0.0507281	-0.250612	5	5
ATG4C	P1P2	0.822133	-0.225341	5	5	P1P2	0.310504	0.187139	5	5	P1P2	0.833765	-0.0810318	5	5
ATG4D	P1P2	0.657861	0.0330656	5	5	P1P2	0.743042	0.0203371	5	5	P1P2	0.97176	-0.0155629	5	5
ATG5	P1P2	0.873899	-0.0420437	5	5	P1P2	0.311106	-0.0443223	5	5	P1P2	0.293231	0.00480313	5	5
ATG7	P1P2	0.344826	0.0680569	5	5	P1P2	0.659295	0.0870799	5	5	P1P2	0.296729	0.0442387	5	5
ATG9A	P1P2	0.95032	0.0665665	5	5	P1P2	0.457181	-0.325745	5	5	P1P2	0.634517	-0.11009	5	5
ATG9B	P1P2	0.0566262	0.215316	5	5	P1P2	0.616084	-0.000890621	5	5	P1P2	0.385309	0.158848	5	5
ATHL1	P1P2	0.703215	-0.0790608	5	5	P1P2	0.250004	-0.168214	5	5	P1P2	0.326959	-0.119793	5	5
ATIC	P1P2	0.11422	-0.413911	5	5	P1P2	0.0120594	-0.538813	5	5	P1P2	0.0161109	-0.475039	5	5
ATL1	P1P2	0.890177	-0.109239	5	5	P1P2	0.201212	-0.372963	5	5	P1P2	0.485769	-0.223076	5	5
ATL2	P1P2	0.207827	-0.411903	5	5	P1P2	0.648983	-0.390846	5	5	P1P2	0.79127	-0.371833	5	5
ATL3	P1P2	0.918186	0.0724788	5	5	P1P2	0.0853862	-0.190285	5	5	P1P2	0.30183	-0.13246	5	5
ATM	P1P2	0.000395686	-0.6546	5	5	P1P2	0.0536614	-0.648592	5	5	P1P2	0.00204195	-0.631089	5	5
ATMIN	P1P2	0.795712	-0.075366	5	5	P1P2	0.353623	-0.190182	5	5	P1P2	0.396948	-0.156639	5	5
ATN1	P1P2	0.251314	-0.303014	5	5	P1P2	0.621417	0.00867578	5	5	P1P2	0.70823	-0.123047	5	5
ATOH1	P1P2	0.896169	-0.00819005	5	5	P1P2	0.766997	-0.213275	5	5	P1P2	0.703846	-0.0598197	5	5
ATOH7	P1P2	0.274087	-0.206193	5	5	P1P2	0.809038	-0.0336247	5	5	P1P2	0.322816	-0.119695	5	5
ATOH8	P1P2	0.470568	-0.192601	5	5	P1P2	0.781801	-0.00740071	5	5	P1P2	0.618388	-0.110269	5	5
ATOX1	P1P2	0.568676	-0.0497267	5	5	P1P2	0.228862	-0.208708	5	5	P1P2	0.288611	-0.181545	5	5
ATP10A	P1P2	0.388599	-0.0723659	5	5	P1P2	0.743996	0.0142917	5	5	P1P2	0.479462	-0.0290371	5	5
ATP10B	P1P2	0.16222	-0.227713	5	5	P1P2	0.585672	-0.00548357	5	5	P1P2	0.279144	-0.0875114	5	5
ATP10D	P1P2	0.0748184	0.192716	5	5	P1P2	0.639638	0.0918058	5	5	P1P2	0.196024	0.16176	5	5
ATP11A	P1P2	0.808406	-0.0975606	5	5	P1P2	0.119527	-0.238039	5	5	P1P2	0.344301	-0.181968	5	5
ATP11B	P1P2	0.125227	-0.6772	5	5	P1P2	0.0673202	-0.803179	5	5	P1P2	0.075329	-0.682453	5	5
ATP11C	ENST00000361648.2	0.732476	-0.115601	5	5	ENST00000361648.2	0.87609	-0.0302666	5	5	ENST00000361648.2	0.93685	-0.0176291	5	5
ATP12A	P1P2	0.708532	-0.0586183	5	5	P1P2	0.63334	-0.103306	5	5	P1P2	0.351226	-0.114467	5	5
ATP13A1	P1P2	0.468499	0.102155	5	5	P1P2	0.566172	-0.108415	5	5	P1P2	0.866795	0.00263047	5	5
ATP13A2	P1P2	0.57641	-0.22989	5	5	P1P2	0.919987	-0.0735209	5	5	P1P2	0.656294	-0.127813	5	5
ATP13A3	P1P2	0.646029	-0.085409	5	5	P1P2	0.439572	0.0882517	5	5	P1P2	0.820632	-0.0278634	5	5
ATP13A4	P1P2	0.466951	0.112655	5	5	P1P2	0.635137	0.0896125	5	5	P1P2	0.790621	-0.00471846	5	5
ATP13A5	P1P2	0.337142	-0.263068	5	5	P1P2	0.335814	-0.604177	5	5	P1P2	0.181291	-0.43712	5	5
ATP1A1	P1P2	0.0603264	-0.946312	5	5	P1P2	0.00343736	-1.22941	5	5	P1P2	0.0130246	-1.17715	5	5
ATP1A2	P1	0.63069	-0.11672	5	5	P1	0.636936	-0.0811251	5	5	P1	0.613052	-0.101242	5	5
ATP1A3	P1P2	0.472123	-0.147017	5	5	P1P2	0.992287	0.14558	5	5	P1P2	0.94624	0.0266411	5	5
ATP1A4	P1	0.176049	-0.28956	5	5	P1	0.677653	0.0957756	5	5	P1	0.530044	-0.0853391	5	5
ATP1B1	P1P2	0.119225	-0.317288	5	5	P1P2	0.450343	-0.0796013	5	5	P1P2	0.134849	-0.195523	5	5
ATP1B2	P1P2	0.21615	-0.0564491	5	5	P1P2	0.354278	-0.340488	5	5	P1P2	0.229063	-0.175257	5	5
ATP1B3	P1P2	0.0353012	0.212602	5	5	P1P2	0.0207763	0.573262	5	5	P1P2	0.00713575	0.392932	5	5
ATP1B4	P1P2	0.05078	-0.268731	5	5	P1P2	0.404124	-0.168472	5	5	P1P2	0.103792	-0.247234	5	5
ATP2A1	P1P2	0.0809202	0.297626	5	5	P1P2	0.885374	-0.00536809	5	5	P1P2	0.206726	0.13908	5	5
ATP2A2	P1P2	0.906835	-0.028522	5	5	P1P2	0.0327886	0.302309	5	5	P1P2	0.148548	0.147224	5	5
ATP2A3	P1P2	0.119925	-0.32479	5	5	P1P2	0.73005	-0.071653	5	5	P1P2	0.112675	-0.175906	5	5
ATP2B1	P1P2	0.138449	0.24917	4	4	P1P2	0.0149411	-0.436996	4	4	P1P2	0.373812	-0.116028	4	4
ATP2B2	P2	0.71355	-0.035336	5	5	P1	0.850978	-0.0402198	5	5	P2	0.788674	0.053635	5	5
ATP2B3	P1P2	0.527461	0.0341206	5	5	P1P2	0.152644	0.22862	5	5	P1P2	0.193124	0.082248	5	5
ATP2B4	P1P2	0.617418	0.157521	4	4	P1P2	0.673306	-0.0709041	4	4	P1P2	0.846405	0.0433087	4	4
ATP2C1	P1P2	0.0731169	-0.190933	5	5	P1P2	0.673658	-0.094027	5	5	P1P2	0.166361	-0.150112	5	5
ATP2C2	P1P2	0.627701	-0.20733	5	5	P1P2	0.369098	0.107574	5	5	P1P2	0.846285	-0.0794679	5	5
ATP4A	P2	0.0831415	0.409448	5	5	P1	0.540018	0.0771956	5	5	P2	0.319527	0.153599	5	5
ATP4B	P1P2	0.0427049	-0.718638	5	5	P1P2	0.378663	-0.110676	4	4	P1P2	0.107093	-0.17839	4	4
ATP5A1	P1	0.000721465	-2.21967	5	5	P1	0.00053629	-1.56432	5	5	P1	0.000435965	-1.89199	5	5
ATP5B	P1P2	0.0175817	-1.76985	5	5	P1P2	0.0111175	-1.7216	5	5	P1P2	0.0174591	-1.74573	5	5
ATP5C1	P1P2	0.00489579	-1.25147	5	5	P1P2	0.0277908	-1.30676	5	5	P1P2	0.00341932	-1.27912	5	5
ATP5D	P1P2	0.0198226	-1.74652	5	5	P1P2	0.0691648	-1.55324	5	5	P1P2	0.0184399	-1.61618	5	5
ATP5E	P1P2	0.000568698	-1.36524	5	5	P1P2	0.0145934	-1.20225	5	5	P1P2	0.00112322	-1.28374	5	5
ATP5F1	P1P2	0.0208703	-0.961514	5	5	P1P2	0.0503123	-0.444924	5	5	P1P2	0.00659621	-0.740134	5	5
ATP5G1	P1P2	0.470568	-0.223926	5	5	P1P2	0.871454	0.00904301	5	5	P1P2	0.565971	-0.0937002	5	5
ATP5G2	P1P2	0.344826	-0.28757	5	5	P1P2	0.758026	0.00796618	5	5	P1P2	0.46905	-0.0804144	5	5
ATP5G3	P1P2	0.479416	-0.139978	5	5	P1P2	0.910651	0.0904742	5	5	P1P2	0.981844	-0.0625377	5	5
ATP5H	P1P2	0.000184048	-2.3424	5	5	P1P2	0.000605451	-2.54054	5	5	P1P2	0.000203583	-2.39864	5	5
ATP5I	P1P2	0.000117185	-2.45356	5	5	P1P2	0.000133434	-2.98992	5	5	P1P2	0.000112448	-2.50011	5	5
ATP5J	P1P2	0.128579	0.144013	5	5	P1P2	0.250004	0.146794	5	5	P1P2	0.0918458	0.205201	5	5
ATP5J2	P1P2	0.000116381	-1.78981	5	5	P1P2	0.000122931	-1.80468	5	5	P1P2	0.000115196	-1.79725	5	5
ATP5J2-PTCD1	P1	0.000115982	-1.88733	5	5	P1	0.000122931	-1.74844	5	5	P1	0.000115196	-1.81789	5	5
ATP5L	P1P2	0.280416	-0.0664108	5	5	P1P2	0.509615	0.0459248	5	5	P1P2	0.876087	-0.0727827	5	5
ATP5L2	ENST00000505920.1	0.212113	0.183803	5	5	ENST00000505920.1	0.773423	0.0694916	5	5	ENST00000505920.1	0.269158	0.126647	5	5
ATP5O	P1P2	0.0267476	-0.727908	5	5	P1P2	0.0759157	-0.812076	5	5	P1P2	0.0143102	-0.733907	5	5
ATP5S	P1P2	0.895502	-0.0912754	5	5	P1P2	0.389447	-0.16419	4	4	P1P2	0.877517	-0.0750977	4	4
ATP5SL	P1P2	0.0800453	-0.919992	5	5	P1P2	0.124292	-0.460559	5	5	P1P2	0.115961	-0.690276	5	5
ATP6AP1	P1P2	0.000484723	-3.55805	5	5	P1P2	0.000473056	-3.07105	5	5	P1P2	0.000336343	-3.31455	5	5
ATP6AP1L	P1P2	0.691071	-0.0803989	5	5	P1P2	0.719963	-0.0737303	5	5	P1P2	0.753224	-0.0995612	5	5
ATP6AP2	P1P2	0.00906381	-1.57746	5	5	P1P2	0.0806108	-1.50682	5	5	P1P2	0.0230129	-1.54214	5	5
ATP6V0A1	P1P2	0.0554356	-0.370826	5	5	P1P2	0.00237925	-0.665977	5	5	P1P2	0.00112322	-0.444885	5	5
ATP6V0A2	P1P2	0.614621	-0.101675	5	5	P1P2	0.40365	0.156535	5	5	P1P2	0.854213	0.0768342	5	5
ATP6V0A4	P1	0.410263	0.0555574	5	5	P1	0.385678	0.174997	5	5	P1	0.327375	0.148947	5	5
ATP6V0B	P1P2	0.286082	-0.219044	5	5	P1P2	0.61372	0.0516259	5	5	P1P2	0.903395	-0.0646807	5	5
ATP6V0C	P1P2	0.000274672	-1.50482	5	5	P1P2	0.000177242	-1.4438	5	5	P1P2	0.000152985	-1.4729	5	5
ATP6V0D1	P1P2	0.0210104	-0.575362	5	5	P1P2	0.00704963	-0.624628	5	5	P1P2	0.00968806	-0.599995	5	5
ATP6V0D2	P1P2	0.27151	-0.227782	5	5	P1P2	0.823399	0.0267978	5	5	P1P2	0.398359	-0.103329	5	5
ATP6V0E1	P1P2	0.000130772	-1.40463	5	5	P1P2	0.000122511	-1.78672	5	5	P1P2	0.000118821	-1.59568	5	5
ATP6V0E2	P1P2	0.458742	-0.507702	5	5	P1P2	0.975189	-0.0920327	5	5	P1P2	0.515787	-0.251208	5	5
ATP6V1A	P1P2	0.000769307	-2.89341	5	5	P1P2	0.00059985	-2.64731	5	5	P1P2	0.000505769	-2.77036	5	5
ATP6V1B1	P1P2	0.925541	-0.0476364	5	5	P1P2	0.279888	0.181059	5	5	P1P2	0.383466	0.110718	5	5
ATP6V1B2	P1P2	0.00011361	-1.67599	5	5	P1P2	0.000445522	-1.93326	5	5	P1P2	0.000114404	-1.7223	5	5
ATP6V1C1	P1P2	0.000131669	-1.84182	5	5	P1P2	0.000122931	-1.66212	5	5	P1P2	0.000115992	-1.71161	5	5
ATP6V1C2	P1P2	0.693866	-0.0616146	5	5	P1P2	0.150247	0.246405	5	5	P1P2	0.420367	0.0606916	5	5
ATP6V1D	P1P2	0.30078	0.14023	5	5	P1P2	0.824708	-0.00163152	5	5	P1P2	0.377515	0.0883808	5	5
ATP6V1E1	P1P2	0.00190467	-0.925563	5	5	P1P2	0.0284532	-0.483635	5	5	P1P2	0.000639069	-0.624415	5	5
ATP6V1E2	P1P2	0.249233	0.0690641	5	5	P1P2	0.790205	0.0210211	5	5	P1P2	0.466983	0.0982613	5	5
ATP6V1F	P1P2	0.137712	-1.58788	5	5	P1P2	0.494623	-1.69148	5	5	P1P2	0.345593	-1.63968	5	5
ATP6V1G1	P1P2	0.18094	-1.68883	5	5	P1P2	0.0773143	-1.65143	5	5	P1P2	0.169218	-1.67013	5	5
ATP6V1G2	P1P2	0.48519	0.0668667	5	5	P1P2	0.343253	0.149301	5	5	P1P2	0.209773	0.0780602	5	5
ATP6V1G3	P1P2	0.788898	-0.0176851	5	5	P1P2	0.689379	0.160747	5	5	P1P2	0.771212	0.0104373	5	5
ATP6V1H	P1P2	0.621146	-0.203202	5	5	P1P2	0.591757	-0.0448497	5	5	P1P2	0.419882	-0.116318	5	5
ATP7A	P1P2	0.652996	-0.0886725	5	5	P1P2	0.462284	-0.173421	5	5	P1P2	0.610096	-0.141052	5	5
ATP7B	P1P2	0.352621	-0.0451882	5	5	P1P2	0.0691005	-0.405495	5	5	P1P2	0.127531	-0.299794	5	5
ATP8A1	P1P2	0.177804	-0.187265	5	5	P1P2	0.813927	-0.0228394	5	5	P1P2	0.485242	-0.12812	5	5
ATP8A2	P1P2	0.936249	0.0151167	5	5	P1P2	0.918653	-0.291014	5	5	P1P2	0.737912	-0.137949	5	5
ATP8B1	P1P2	0.0941688	-0.226766	5	5	P1P2	0.897999	0.0138357	5	5	P1P2	0.213782	-0.20559	5	5
ATP8B2	P1	0.174174	-0.583309	5	5	P1	0.0156448	-0.332727	5	5	P1	0.0328307	-0.446972	5	5
ATP8B3	P1P2	0.561275	-0.0688167	5	5	P1P2	0.465362	-0.232353	5	5	P1P2	0.470086	-0.148768	5	5
ATP8B4	P1P2	0.456957	-0.218206	5	5	P1P2	0.61313	0.0186388	5	5	P1P2	0.608915	-0.185739	5	5
ATP9A	P1P2	0.383983	-0.113242	5	5	P1P2	0.913984	0.00591661	5	5	P1P2	0.503881	-0.061042	5	5
ATP9B	P1P2	0.646936	0.0408253	5	5	P1P2	0.544754	0.142566	5	5	P1P2	0.395072	0.0822521	5	5
ATPAF1	P1P2	0.1376	-0.315913	5	5	P1P2	0.0774553	-0.0696089	5	5	P1P2	0.0891179	-0.340246	5	5
ATPAF2	P1P2	0.0060553	-0.878726	5	5	P1P2	0.00443006	-1.10872	5	5	P1P2	0.0052042	-0.992529	5	5
ATPIF1	P1P2	0.37576	-0.0845757	5	5	P1P2	0.310104	-0.0995743	5	5	P1P2	0.341727	-0.125759	5	5
ATR	P1P2	0.00136699	-1.79121	5	5	P1P2	0.0453914	-1.8368	5	5	P1P2	0.0117014	-1.81401	5	5
ATRAID	P1P2	0.810037	0.0519539	5	5	P1P2	0.0496738	0.297096	5	5	P1P2	0.0814712	0.211833	5	5
ATRIP	P1P2	0.0679471	-1.63002	5	5	P1P2	0.0039313	-1.56482	5	5	P1P2	0.0176193	-1.69427	5	5
ATRN	P1P2	0.649601	0.0587125	4	4	P1P2	0.0198597	0.272415	4	4	P1P2	0.0641952	0.178376	4	4
ATRNL1	P1P2	0.500054	0.0134055	5	5	P1P2	0.959441	-0.057644	5	5	P1P2	0.510899	-0.0512859	5	5
ATRX	P1P2	0.151615	0.164226	5	5	P1P2	0.656863	0.0922718	5	5	P1P2	0.29556	0.128249	5	5
ATXN1	P1P2	0.578423	-0.120081	5	5	P1P2	0.345612	0.15216	5	5	P1P2	0.757068	0.011898	5	5
ATXN10	P1P2	0.6824	-0.0944463	5	5	P1P2	0.570732	0.169519	5	5	P1P2	0.82982	0.0800873	5	5
ATXN1L	P1P2	0.545198	-0.0772998	4	4	P1P2	0.44555	0.215624	4	4	P1P2	0.563066	0.069162	4	4
ATXN2	P1P2	0.170468	-0.507253	5	5	P1P2	0.345397	-0.234158	5	5	P1P2	0.225172	-0.370705	5	5
ATXN2L	P1P2	0.539914	0.192066	5	5	P1P2	0.449586	0.0750683	5	5	P1P2	0.493184	0.0981519	5	5
ATXN3	P1P2	0.868263	0.0418479	5	5	P1P2	0.549229	0.0782608	5	5	P1P2	0.729661	0.0241003	5	5
ATXN3L	P1P2	0.465921	-0.10251	5	5	P1P2	0.504233	0.11722	5	5	P1P2	0.778959	0.00549603	5	5
ATXN7	ENST00000538065.1	0.297254	-0.159151	5	5	ENST00000398590.3	0.059656	-0.803077	5	5	ENST00000538065.1	0.201026	-0.149991	5	5
ATXN7L1	P1P2	0.379926	0.0544441	4	4	P1P2	0.570494	-0.202901	4	4	P1P2	0.905832	-0.0916696	4	4
ATXN7L2	P1P2	0.358981	-0.104151	5	5	P1P2	0.189327	-0.250783	5	5	P1P2	0.132447	-0.176602	5	5
ATXN7L3	P1P2	0.433864	0.0198192	5	5	P1P2	0.395186	0.146646	5	5	P1P2	0.323642	0.0361139	5	5
ATXN7L3B	P1P2	0.270044	0.059829	5	5	P1P2	0.647774	-0.0292762	5	5	P1P2	0.290146	0.000567577	5	5
AUH	P1P2	0.80645	-0.051165	5	5	P1P2	0.08387	-0.0517172	5	5	P1P2	0.169479	-0.00458662	5	5
AUNIP	P1P2	0.997313	-0.0461136	5	5	P1P2	0.439074	0.137848	5	5	P1P2	0.449111	0.0458671	5	5
AUP1	P1P2	0.104888	0.265838	5	5	P1P2	0.807735	-0.0893492	5	5	P1P2	0.287464	0.0601224	5	5
AURKA	P1P2	0.000192229	-1.71967	5	5	P1P2	0.000312342	-1.2938	5	5	P1P2	0.000153505	-1.50674	5	5
AURKAIP1	P1P2	0.148516	-0.468767	5	5	P1P2	0.792795	-0.120235	5	5	P1P2	0.498517	-0.261155	5	5
AURKB	P1P2	0.000574037	-3.00204	5	5	P1P2	0.00313449	-1.58258	5	5	P1P2	0.00120241	-2.28838	5	5
AURKC	P1P2	0.494451	-0.218302	5	5	P1P2	0.272107	-0.183771	5	5	P1P2	0.166103	-0.184079	5	5
AUTS2	P1P2	0.133085	0.323399	5	5	P1P2	0.149059	0.228668	5	5	P1P2	0.0555999	0.276034	5	5
AVEN	P1P2	0.894171	0.119906	5	5	P1P2	0.58048	0.150603	5	5	P1P2	0.709484	0.135255	5	5
AVIL	P1P2	0.347412	-0.159048	5	5	P1P2	0.127409	-0.484652	5	5	P1P2	0.147132	-0.32185	5	5
AVL9	P1P2	0.105793	0.390523	5	5	P1P2	0.164048	0.273892	5	5	P1P2	0.0782797	0.294361	5	5
AVP	P1P2	0.749331	-0.0474024	5	5	P1P2	0.216742	-0.283305	5	5	P1P2	0.296339	-0.107614	5	5
AVPI1	P1P2	0.926878	0.0042823	5	5	P1P2	0.132524	-0.263103	5	5	P1P2	0.326543	-0.166708	5	5
AVPR1A	P1P2	0.725517	-0.0955821	5	5	P1P2	0.0193394	0.295717	5	5	P1P2	0.220374	0.102344	5	5
AVPR1B	P1P2	0.865945	-0.153396	5	5	P1P2	0.559931	0.048016	5	5	P1P2	0.808855	0.036304	5	5
AVPR2	P1P2	0.809058	-0.0372944	5	5	P1P2	0.493031	0.126482	5	5	P1P2	0.650821	0.0454911	5	5
AWAT1	P1P2	0.882862	-0.00470921	5	5	P1P2	0.357563	-0.0807162	5	5	P1P2	0.445082	-0.0708519	5	5
AWAT2	P1P2	0.66886	-0.184715	5	5	P1P2	0.622308	0.0418214	5	5	P1P2	0.823255	-0.0543019	5	5
AXDND1	P1P2	0.815589	-0.0591591	5	5	P1P2	0.669367	-0.047305	5	5	P1P2	0.76799	-0.0677489	5	5
AXIN1	P1P2	0.490374	-0.166514	4	4	P1P2	0.0510469	-0.496091	4	4	P1P2	0.0355095	-0.331303	4	4
AXIN2	P2	0.0276857	-0.221554	5	5	P2	0.0439614	-0.357214	5	5	P2	0.00756131	-0.263867	5	5
AXL	P1P2	0.42918	0.0648523	5	5	P1P2	0.509615	-0.0983262	5	5	P1P2	0.884732	-0.000581233	5	5
AZGP1	P1P2	0.756043	-0.0725641	5	5	P1P2	0.392854	0.140029	5	5	P1P2	0.911411	0.104265	5	5
AZI1	P1P2	0.435349	-0.0502754	5	5	P1P2	0.200915	-0.287599	5	5	P1P2	0.167136	-0.247298	5	5
AZI2	P1P2	0.287988	0.155896	5	5	P1P2	0.187773	0.327348	5	5	P1P2	0.0903934	0.216363	5	5
AZIN1	P1P2	0.215837	-0.340919	5	5	P1P2	0.509075	0.250264	5	5	P1P2	0.964369	-0.0042322	5	5
AZU1	P1	0.701029	0.0242063	5	5	P1	0.312715	0.147444	5	5	P1	0.398359	0.0629881	5	5
B2M	P1	0.5119	-0.0981455	5	5	P2	0.118433	-0.495686	5	5	P2	0.260848	-0.380492	5	5
B3GALNT1	P1P2	0.057838	-0.595738	5	5	P1P2	0.198851	-0.328324	5	5	P1P2	0.0620253	-0.502507	5	5
B3GALNT2	P1P2	0.669473	0.150378	5	5	P1P2	0.689379	0.015615	5	5	P1P2	0.950266	0.038457	5	5
B3GALT1	P1P2	0.924872	-0.124248	5	5	P1P2	0.683815	0.0826041	5	5	P1P2	0.887394	-0.00375554	5	5
B3GALT2	P1P2	0.518422	0.108518	5	5	P1P2	0.273578	0.173654	5	5	P1P2	0.151652	0.124857	5	5
B3GALT4	P1P2	0.938928	-0.0928789	5	5	P1P2	0.71431	0.0942532	5	5	P1P2	0.873431	0.0756293	5	5
B3GALT5	ENST00000380620.4	0.0329517	-0.383636	5	5	ENST00000380620.4	0.257699	-0.335271	5	5	ENST00000380620.4	0.0557077	-0.323549	5	5
B3GALT6	P1P2	0.0602689	-0.2317	5	5	P1P2	0.810992	-0.0490538	5	5	P1P2	0.170266	-0.138118	5	5
B3GALTL	P1P2	0.530491	0.11553	5	5	P1P2	0.47155	0.156344	5	5	P1P2	0.449111	0.135937	5	5
B3GAT1	P1P2	0.0100572	-0.312353	5	5	P1P2	0.394719	-0.0957996	5	5	P1P2	0.0212471	-0.203318	5	5
B3GAT2	P1P2	0.168898	0.0739507	5	5	P1P2	0.00176365	-0.495935	5	5	P1P2	0.0502315	-0.198389	5	5
B3GAT3	P1P2	0.469016	-0.24152	5	5	P1P2	0.560497	0.277099	5	5	P1P2	0.79582	-0.0986773	5	5
B3GNT1	P1P2	0.0988957	-0.282905	5	5	P1P2	0.352316	-0.279436	5	5	P1P2	0.0716692	-0.27807	5	5
B3GNT2	P1P2	0.442069	-0.298222	5	5	P1P2	0.522105	-0.103496	5	5	P1P2	0.433612	-0.208825	5	5
B3GNT3	P1P2	0.156973	-0.261559	5	5	P1P2	0.698068	-0.0950876	5	5	P1P2	0.220692	-0.138688	5	5
B3GNT4	P1P2	0.71921	0.116605	5	5	P1P2	0.812948	0.0297567	5	5	P1P2	0.558013	0.0347303	5	5
B3GNT5	P1P2	0.264598	-0.247261	5	5	P1P2	0.034402	-0.507541	5	5	P1P2	0.0658942	-0.377401	5	5
B3GNT6	P1P2	0.886518	0.0482402	5	5	P1P2	0.258053	0.220906	5	5	P1P2	0.440573	0.134573	5	5
B3GNT7	P1P2	0.372591	-0.571007	5	5	P1P2	0.331042	-0.108127	4	4	P1P2	0.327162	-0.0803009	4	4
B3GNT8	P1P2	0.87954	0.119579	5	5	P1P2	0.149296	0.189517	5	5	P1P2	0.278022	0.114566	5	5
B3GNT9	P1P2	0.258517	-0.0672449	5	5	P1P2	0.180144	-0.234351	5	5	P1P2	0.162017	-0.218458	5	5
B3GNTL1	P2	0.612255	-0.270672	5	5	P2	0.767639	-0.0863742	5	5	P2	0.250625	-0.0822776	5	5
B4GALNT1	P1P2	0.16708	0.161718	5	5	P1P2	0.0880147	-0.377836	5	5	P1P2	0.632116	-0.04546	5	5
B4GALNT2	P1P2	0.898167	-0.0365687	5	5	P1P2	0.148586	0.305178	5	5	P1P2	0.338315	0.14146	5	5
B4GALNT3	P1P2	0.909504	-0.0393579	5	5	P1P2	0.61254	-0.124498	5	5	P1P2	0.640536	-0.0710505	5	5
B4GALNT4	P1P2	0.907169	-0.0315751	5	5	P1P2	0.841763	0.00319143	5	5	P1P2	0.938861	-0.00397258	5	5
B4GALT1	P1P2	0.291825	-0.0354157	5	5	P1P2	0.565035	-0.0632181	5	5	P1P2	0.395072	-0.101298	5	5
B4GALT2	P1P2	0.199444	-0.157904	5	5	P1P2	0.576457	-0.0700722	5	5	P1P2	0.249237	-0.133008	5	5
B4GALT3	P1P2	0.459764	0.137276	5	5	P1P2	0.524293	0.146498	5	5	P1P2	0.304204	0.0772444	5	5
B4GALT4	P1P2	0.249752	-0.181635	5	5	P1P2	0.908651	-0.0554954	5	5	P1P2	0.455195	-0.0845951	5	5
B4GALT5	P1P2	0.324995	-0.202155	5	5	P1P2	0.696203	-0.188944	5	5	P1P2	0.984533	-0.176602	5	5
B4GALT6	P1P2	0.0848016	-0.240033	5	5	P1P2	0.969491	0.13483	5	5	P1P2	0.374334	-0.0932115	5	5
B4GALT7	P1P2	0.275938	-0.118602	5	5	P1P2	0.0766124	-0.275491	5	5	P1P2	0.0770038	-0.21993	5	5
B9D1	P1P2	0.461811	-0.257868	5	5	P1P2	0.426502	-0.248362	5	5	P1P2	0.213782	-0.208103	5	5
B9D2	P1P2	0.717007	-0.111413	5	5	P1P2	0.627068	0.0228296	5	5	P1P2	0.961681	-0.0847948	5	5
BAALC	P1P2	0.497382	0.275061	5	5	P1P2	0.845052	-0.106032	5	5	P1P2	0.77702	0.116331	5	5
BAAT	P2	0.327901	0.140412	5	5	P1	0.13016	0.230841	5	5	P1	0.246135	0.146677	5	5
BABAM1	P1P2	0.155743	-0.418304	5	5	P1P2	0.816753	-0.0393912	4	4	P1P2	0.302659	-0.133841	4	4
BACE1	P1P2	0.824427	0.0130809	5	5	P1P2	0.787616	-0.136326	5	5	P1P2	0.718288	-0.101049	5	5
BACE2	P1P2	0.559574	-0.232364	5	5	P1P2	0.488271	0.123572	5	5	P1P2	0.850247	-0.0466136	5	5
BACH1	P1P2	0.0266322	-0.360411	5	5	P1P2	0.0638728	-0.348642	5	5	P1P2	0.00758032	-0.296419	5	5
BACH2	P1P2	0.476804	-0.105818	5	5	P1P2	0.118632	-0.179235	5	5	P1P2	0.130506	-0.165551	5	5
BAD	P1P2	0.555897	0.13448	5	5	P1P2	0.850319	-0.0392108	5	5	P1P2	0.873431	0.0925428	5	5
BAG1	P1P2	0.870914	0.0799093	5	5	P1P2	0.367309	0.1915	5	5	P1P2	0.440074	0.0871807	5	5
BAG2	P1P2	0.910839	-0.17704	5	5	P1P2	0.259826	-0.486425	5	5	P1P2	0.327791	-0.342068	5	5
BAG3	P1P2	0.953673	-0.0068083	5	5	P1P2	0.985581	0.0390395	5	5	P1P2	0.958323	0.00300992	5	5
BAG4	P1P2	0.41603	0.200764	5	5	P1P2	0.35406	0.100146	5	5	P1P2	0.319527	0.150455	5	5
BAG5	P1P2	0.720785	-0.138612	5	5	P1P2	0.535857	-0.2292	5	5	P1P2	0.709484	-0.202996	5	5
BAG6	P1P2	0.458487	-0.131683	5	5	P1P2	0.978876	-0.158382	5	5	P1P2	0.677134	-0.0674601	5	5
BAGE	P1P2	0.25834	0.132261	5	5	P1P2	0.220202	-0.190949	5	5	P1P2	0.721441	-0.0453196	5	5
BAGE3	P1P2	0.228754	0.128965	5	5	P1P2	0.663561	0.0538393	5	5	P1P2	0.33408	0.0803893	5	5
BAGE4	P1P2	0.228754	0.128965	5	5	P1P2	0.663561	0.0538393	5	5	P1P2	0.33408	0.0803893	5	5
BAGE5	P1P2	0.228754	0.128965	5	5	P1P2	0.663561	0.0538393	5	5	P1P2	0.33408	0.0803893	5	5
BAHCC1	P1P2	0.746141	0.0347274	5	5	P1P2	0.463822	-0.0935029	5	5	P1P2	0.755786	-0.0463424	5	5
BAHD1	P1P2	0.259939	-0.178533	5	5	P1P2	0.136241	-0.276547	5	5	P1P2	0.0716692	-0.193791	5	5
BAI1	P1P2	0.646936	0.0519988	5	5	P1P2	0.189895	0.537235	5	5	P1P2	0.176117	0.294617	5	5
BAI2	P1P2	0.681004	0.0445593	3	3	P1P2	0.324456	-0.252491	3	3	P1P2	0.401849	-0.103966	3	3
BAI3	P1P2	0.621146	0.121547	5	5	P1P2	0.575023	-0.180438	5	5	P1P2	0.769278	-0.0447293	5	5
BAIAP2	P1P2	0.417963	-0.216521	5	5	P1P2	0.387522	0.224187	5	5	P1P2	1	0.0385242	5	5
BAIAP2L1	P1P2	0.728994	-0.0375714	5	5	P1P2	0.709924	-0.110972	5	5	P1P2	0.583206	-0.0584869	5	5
BAIAP2L2	P2	0.1148	0.21703	5	5	P1	0.222926	0.160808	3	3	P1	0.433745	0.0671133	3	3
BAIAP3	P1P2	0.71921	-0.242908	5	5	P1P2	0.32475	-0.193266	5	5	P1P2	0.705723	-0.250315	5	5
BAK1	P1P2	0.608715	-0.0447031	5	5	P1P2	0.205241	0.215009	5	5	P1P2	0.460299	0.0579871	5	5
BAMBI	P1P2	0.370178	-0.11893	3	3	P1P2	0.478156	-0.251105	4	4	P1P2	0.59672	-0.0485877	3	3
BANF1	P1P2	0.0701992	0.226997	5	5	P1P2	0.310504	0.150773	5	5	P1P2	0.0649088	0.182999	5	5
BANF2	P1P2	0.611462	0.0617213	4	4	P1P2	0.452873	0.137191	4	4	P1P2	0.421641	0.0725863	4	4
BANK1	P1P2	0.10066	0.208687	4	4	P1P2	0.44387	0.07098	4	4	P1P2	0.117534	0.135809	4	4
BANP	P1P2	0.383294	-0.646822	5	5	P1P2	0.00127505	-1.21707	5	5	P1P2	0.0137507	-0.989929	5	5
BAP1	P1P2	0.272612	-0.163699	5	5	P1P2	0.558234	-0.146102	5	5	P1P2	0.440074	-0.194699	5	5
BARD1	P1P2	0.01649	-1.03614	5	5	P1P2	0.0536614	-1.10195	5	5	P1P2	0.0315424	-1.06905	5	5
BARHL1	P1P2	0.23318	-0.191688	5	5	P1P2	0.709298	-0.0398014	5	5	P1P2	0.285558	-0.109141	5	5
BARHL2	P1P2	0.672235	0.0471114	5	5	P1P2	0.340265	0.140523	5	5	P1P2	0.340445	0.0732864	5	5
BARX1	P1P2	0.528286	0.0716687	5	5	P1P2	0.555412	0.141347	5	5	P1P2	0.479986	0.106508	5	5
BARX2	P1P2	0.754763	0.0590109	5	5	P1P2	0.454642	-0.230162	5	5	P1P2	0.584942	-0.0817409	5	5
BASP1	P1P2	0.452132	-0.0886083	5	5	P1P2	0.644153	0.082364	5	5	P1P2	0.928808	-0.0223029	5	5
BATF	P1P2	0.999328	-0.10902	5	5	P1P2	0.610771	-0.0808901	5	5	P1P2	0.63933	-0.0447318	5	5
BATF2	P1P2	0.617583	-0.090546	5	5	P1P2	0.276164	0.109253	5	5	P1P2	0.356916	0.00592759	5	5
BATF3	P1P2	0.112113	-0.324637	5	5	P1P2	0.579904	0.103778	5	5	P1P2	0.481559	-0.123354	5	5
BAX	P1P2	0.218031	0.177822	5	5	P1P2	0.307307	0.206179	5	5	P1P2	0.125647	0.257722	5	5
BAZ1A	P1P2	0.0992405	-0.286201	5	5	P1P2	0.136241	-0.214894	5	5	P1P2	0.0514302	-0.238379	5	5
BAZ1B	P1P2	0.387442	0.0677867	5	5	P1P2	0.616676	-0.03824	5	5	P1P2	0.769923	0.0078333	5	5
BAZ2A	P2	0.599905	0.050227	5	5	P1	0.480393	-0.0913433	5	5	P1	0.664844	-0.0298947	5	5
BAZ2B	P1P2	0.181215	-0.215259	5	5	P1P2	0.00661747	-0.569718	5	5	P1P2	0.0125099	-0.44201	5	5
BBC3	P1P2	0.216776	0.117072	5	5	P1P2	0.0934673	-0.297742	5	5	P1P2	0.618388	-0.0318195	5	5
BBIP1	P1P2	0.71984	-0.254819	5	5	P1P2	0.100139	-0.453823	5	5	P1P2	0.245106	-0.296416	5	5
BBOX1	P2	0.903166	-0.0491139	5	5	P1	0.251631	-0.225618	4	4	P2	0.585522	0.181374	5	5
BBS1	P1P2	0.6707	-0.0882551	5	5	P1P2	0.548389	0.0795777	5	5	P1P2	0.983861	0.0245751	5	5
BBS10	P1P2	0.447084	-0.128711	5	5	P1P2	0.266279	-0.12666	5	5	P1P2	0.137284	-0.157709	5	5
BBS12	P1P2	0.620551	-0.107695	5	5	P1P2	0.317371	-0.111495	5	5	P1P2	0.37162	-0.117797	5	5
BBS2	P1P2	0.786307	0.107633	5	5	P1P2	0.697446	-0.0184327	5	5	P1P2	0.973777	-0.0106223	5	5
BBS4	P1P2	0.604596	-0.0908938	5	5	P1P2	0.399405	-0.190646	5	5	P1P2	0.375241	-0.116922	5	5
BBS5	P1P2	0.780467	0.0909756	4	4	P1P2	0.387895	0.136246	4	4	P1P2	0.263794	0.0568928	4	4
BBS7	P1P2	0.170468	-0.270367	5	5	P1P2	0.120027	0.189638	5	5	P1P2	0.618982	-0.0053043	5	5
BBS9	P1P2	0.151615	0.365657	5	5	P1P2	0.807084	-0.0257825	5	5	P1P2	0.250973	0.259419	5	5
BBX	P1P2	0.989588	-0.0496925	5	5	P1P2	0.847026	-0.00618846	5	5	P1P2	0.528389	-0.0296418	5	5
BCAM	P1P2	0.910839	0.304605	5	5	P1P2	0.653524	0.00682384	5	5	P1P2	0.923451	0.175923	5	5
BCAN	P1P2	0.179299	-0.373498	5	5	P1P2	0.25664	0.369863	5	5	P1P2	0.848926	-0.0378916	5	5
BCAP29	P1P2	0.841838	-0.0785548	5	5	P1P2	0.758026	-0.0114484	5	5	P1P2	0.932158	-0.0586218	5	5
BCAP31	P1P2	0.311122	-0.155915	5	5	P1P2	0.945047	0.00403625	5	5	P1P2	0.570543	-0.0714372	5	5
BCAR1	P1	0.672542	-0.0842621	5	5	P2	0.64717	-0.209458	5	5	P1	0.553491	-0.0342956	5	5
BCAR3	P2	0.257985	0.151144	5	5	P2	0.0542899	0.345307	5	5	P2	0.0619075	0.266666	5	5
BCAS1	ENST00000395961.3	0.617583	-0.0307154	5	5	ENST00000395961.3	0.700558	0.125291	5	5	ENST00000395961.3	1	0.112595	5	5
BCAS2	P1P2	0.0223585	-0.665186	5	5	P1P2	0.102416	-0.802816	5	5	P1P2	0.0330382	-0.734001	5	5
BCAS3	P1P2	0.522795	-0.184444	5	5	P1P2	0.843078	-0.0362749	5	5	P1P2	0.691373	-0.0924609	5	5
BCAS4	P1P2	0.131085	0.195018	4	4	P1P2	0.724095	-0.0777307	4	4	P1P2	0.506645	0.0374365	4	4
BCAT1	P1P2	0.631887	-0.00458705	5	5	P1P2	0.369098	-0.112134	5	5	P1P2	0.944898	-0.0390454	5	5
BCAT2	P1P2	0.525262	-0.0772568	5	5	P1P2	0.733212	-0.289263	5	5	P1P2	0.28102	-0.175242	5	5
BCCIP	P1P2	0.421359	-1.29178	5	5	P1P2	0.119827	-1.20229	5	5	P1P2	0.278022	-1.24704	5	5
BCDIN3D	P1P2	0.0417658	0.19995	5	5	P1P2	0.253482	0.459231	5	5	P1P2	0.0406255	0.320271	5	5
BCHE	P1P2	0.257525	0.150876	4	4	P1P2	0.917268	0.0439387	4	4	P1P2	0.434829	0.0974073	4	4
BCKDHA	P1	0.938593	-0.0217903	5	5	P2	0.321867	-0.187332	5	5	P2	0.509816	-0.0959099	5	5
BCKDHB	P1P2	0.738186	-0.0861371	5	5	P1P2	0.67796	0.0579234	5	5	P1P2	0.96101	-0.038385	5	5
BCKDK	P1P2	0.491796	0.0498594	5	5	P1P2	0.632143	0.0950785	5	5	P1P2	0.40119	0.0604376	5	5
BCL10	P1P2	0.743274	0.232572	5	5	P1P2	0.0472338	0.366178	5	5	P1P2	0.0834062	0.268635	5	5
BCL11A	P1P2	0.81657	0.0118158	5	5	P1P2	0.271741	0.186493	5	5	P1P2	0.444077	0.0774687	5	5
BCL11B	P1P2	0.518422	-0.107919	5	5	P1P2	0.220994	-0.244877	5	5	P1P2	0.253417	-0.131834	5	5
BCL2	P1P2	0.312733	-0.178233	5	5	P1P2	0.557669	-0.085644	5	5	P1P2	0.248546	-0.126292	5	5
BCL2A1	P1P2	0.0971863	-0.467515	5	5	P1P2	0.197678	-0.352239	5	5	P1P2	0.0214373	-0.286975	5	5
BCL2L1	P1	0.586508	0.101582	5	5	P2	0.56731	0.0830158	5	5	P2	0.729661	0.00915304	5	5
BCL2L10	P1P2	0.290542	-0.13971	4	4	P1P2	0.741075	0.062436	4	4	P1P2	0.949268	-0.0851227	4	4
BCL2L11	P2	0.071183	-0.459424	5	5	P2	0.133609	-0.324234	5	5	P2	0.0302334	-0.355645	5	5
BCL2L12	P1P2	0.287797	0.0689662	5	5	P1P2	0.474141	0.177614	5	5	P1P2	0.545059	0.196572	5	5
BCL2L13	P1P2	0.656644	0.0725087	5	5	P1P2	0.804481	-0.0639862	5	5	P1P2	0.910074	0.0427285	5	5
BCL2L14	P2	0.145465	-0.271133	5	5	P1	0.443062	-0.0775704	5	5	P2	0.408797	-0.074848	5	5
BCL2L15	P1P2	0.958368	-0.024111	5	5	P1P2	0.820784	0.155727	5	5	P1P2	0.745556	0.0587154	5	5
BCL2L2	P1P2	0.0535323	-0.311745	5	5	P1P2	0.0276718	-0.349536	5	5	P1P2	0.0132107	-0.33064	5	5
BCL2L2-PABPN1	P1P2	0.0175416	-0.336372	5	5	P1P2	0.00323849	-0.441958	5	5	P1P2	0.00147628	-0.382204	5	5
BCL3	P1P2	0.928216	-0.221874	5	5	P1P2	0.313724	-0.296759	5	5	P1P2	0.308589	-0.267496	5	5
BCL6	P1P2	0.314148	-0.147605	5	5	P1P2	0.114714	-0.203741	5	5	P1P2	0.085685	-0.162791	5	5
BCL6B	P1P2	0.450867	0.0650452	5	5	P1P2	0.0519136	-0.39557	5	5	P1P2	0.243059	-0.198585	5	5
BCL7A	P1P2	0.877548	-0.238592	5	5	P1P2	0.986922	-0.0104084	5	5	P1P2	0.784784	-0.134756	5	5
BCL7B	P1P2	0.717322	-0.0900423	5	5	P1P2	0.352099	-0.0945495	5	5	P1P2	0.374787	-0.128557	5	5
BCL7C	P1P2	0.0355217	-0.424478	5	5	P1P2	0.903323	0.120056	5	5	P1P2	0.115376	-0.218877	5	5
BCL9	P1P2	0.209942	-0.251169	4	4	P1P2	0.313805	0.150019	4	4	P1P2	0.975561	0.00162097	4	4
BCL9L	P1P2	0.616397	-0.12943	5	5	P1P2	0.862856	0.105161	5	5	P1P2	0.913416	-0.0175082	5	5
BCLAF1	P1P2	0.0261469	-1.1073	5	5	P1P2	0.0563208	-1.01812	5	5	P1P2	0.0399685	-1.06271	5	5
BCMO1	P1P2	0.644518	0.136495	5	5	P1P2	0.633041	0.0810332	5	5	P1P2	0.375695	0.0943454	5	5
BCO2	P1P2	0.610189	0.139658	5	5	P1P2	0.676423	0.137008	5	5	P1P2	0.362664	0.0807919	5	5
BCOR	P1P2	0.356999	-0.114949	5	5	P1P2	0.0832696	0.354201	5	5	P1P2	0.276159	0.092175	5	5
BCORL1	P1P2	0.137377	-0.226738	5	5	P1P2	0.409114	-0.11692	5	5	P1P2	0.126064	-0.192181	5	5
BCR	P1P2	0.615805	0.0833327	5	5	P1P2	0.136906	0.271922	5	5	P1P2	0.147839	0.159479	5	5
BCS1L	P1P2	0.000123803	-1.61195	5	5	P1P2	0.000139471	-1.36292	5	5	P1P2	0.000120882	-1.47314	5	5
BDH1	P2	0.237499	0.0452465	5	5	P2	0.339414	0.127345	5	5	P2	0.274675	0.0757089	5	5
BDH2	P1P2	0.633086	-0.0141485	5	5	P1P2	0.314937	0.123214	5	5	P1P2	0.285939	0.083141	5	5
BDKRB1	P1P2	0.185372	0.218611	5	5	P1P2	0.310906	-0.186415	5	5	P1P2	0.645368	-0.0620794	5	5
BDKRB2	P1P2	0.552794	-0.204784	5	5	P1P2	0.466904	-0.207697	5	5	P1P2	0.496914	-0.216312	5	5
BDNF	P1P2	0.301567	-0.113735	5	5	P1P2	0.0423983	-0.454235	5	5	P1P2	0.0358392	-0.283851	5	5
BDP1	P1P2	0.0306075	-0.918312	5	5	P1P2	0.0928121	-1.0116	5	5	P1P2	0.0645424	-0.964955	5	5
BEAN1	P1P2	0.323056	-0.184151	4	4	P1P2	0.906831	-0.0254745	4	4	P1P2	0.563066	-0.104813	4	4
BECN1	P1P2	0.967092	-0.0054298	5	5	P1P2	0.808386	0.0190057	5	5	P1P2	0.950266	0.0185026	5	5
BEGAIN	P2	0.346117	-0.446497	5	5	P1	0.492236	0.208266	5	5	P2	0.661174	-0.299805	5	5
BEND2	P1P2	0.844473	-0.149265	5	5	P1P2	0.852626	0.0158059	5	5	P1P2	0.737912	-0.0341185	5	5
BEND3	P1P2	0.479678	0.146302	5	5	P1P2	0.246218	0.228029	5	5	P1P2	0.30183	0.17023	5	5
BEND4	P1P2	0.386661	0.0849611	3	3	P1P2	0.130993	0.489321	4	4	P1P2	0.175962	0.247253	3	3
BEND5	P1P2	0.635436	0.0711835	4	4	P1P2	0.254362	0.18916	4	4	P1P2	0.20774	0.146731	4	4
BEND6	P1P2	0.782274	0.0398454	4	4	P1P2	0.642033	-0.201583	4	4	P1P2	0.953021	-0.034245	4	4
BEND7	P1P2	0.524713	-0.199801	5	5	P1P2	0.357124	0.188487	5	5	P1P2	0.82588	-0.0640172	5	5
BEST1	P1	0.0899434	0.284172	5	5	P2	0.311106	-0.254829	5	5	P1	0.0478093	0.219839	5	5
BEST2	P1P2	0.556462	-0.556246	5	5	P1P2	0.606359	-0.514485	5	5	P1P2	0.679602	-0.523791	5	5
BEST3	P1P2	0.0973561	0.286365	5	5	P1P2	0.301764	-0.0735506	5	5	P1P2	0.960338	0.121912	5	5
BEST4	P1P2	0.146398	-0.248	5	5	P1P2	0.589435	-0.352026	5	5	P1P2	0.370719	-0.323003	5	5
BET1	P1P2	0.000620378	-1.23073	5	5	P1P2	0.000721576	-1.73224	5	5	P1P2	0.000344029	-1.48149	5	5
BET1L	P1P2	0.81886	0.0166624	5	5	P1P2	0.793443	-0.0180175	5	5	P1P2	0.984533	0.00315483	5	5
BEX1	P1P2	0.26822	-0.234105	5	5	P1P2	0.387291	-0.198294	5	5	P1P2	0.253067	-0.193293	5	5
BEX2	P1P2	0.916516	0.00538646	5	5	P1P2	0.460239	0.194354	5	5	P1P2	0.411192	0.0712576	5	5
BEX4	P1P2	0.844473	0.0128378	5	5	P1P2	0.670899	-0.0630771	5	5	P1P2	0.916091	-0.0177518	5	5
BEX5	P1P2	0.392782	0.146922	5	5	P1P2	0.617267	0.0539502	5	5	P1P2	0.25623	0.100436	5	5
BFAR	P1P2	0.014964	-0.302992	5	5	P1P2	0.269729	-0.173525	5	5	P1P2	0.0268717	-0.270418	5	5
BFSP1	P1	0.577847	-0.0674117	5	5	P1	0.175813	0.20768	5	5	P1	0.615421	0.0821151	5	5
BFSP2	P1P2	0.299798	0.151846	5	5	P1P2	0.879404	0.0302462	5	5	P1P2	0.424756	0.110652	5	5
BGLAP	P1P2	0.000616547	-1.37938	5	5	P1P2	0.000640095	-1.76538	5	5	P1P2	0.000325642	-1.57238	5	5
BGN	P1P2	0.155743	-0.433883	5	5	P1P2	0.798633	0.0326477	5	5	P1P2	0.421827	-0.14473	5	5
BHLHA15	P1P2	0.057727	-0.377039	5	5	P1P2	0.270277	-0.336419	5	5	P1P2	0.0544261	-0.256067	5	5
BHLHA9	P1P2	0.994962	-0.0612067	5	5	P1P2	0.578754	-0.074324	5	5	P1P2	0.572836	-0.00348287	5	5
BHLHB9	P1P2	0.123987	0.208248	5	5	P1P2	0.88803	0.0717974	5	5	P1P2	0.437084	0.130417	5	5
BHLHE22	P1P2	0.383983	-0.124961	5	5	P1P2	0.564466	-0.126771	5	5	P1P2	0.399773	-0.14547	5	5
BHLHE23	P1P2	0.369889	0.067666	5	5	P1P2	0.634538	-0.0854753	5	5	P1P2	0.831135	-0.0313007	5	5
BHLHE40	P1P2	0.777579	0.190795	5	5	P1P2	0.71682	-0.0832948	5	5	P1P2	0.950938	0.0537501	5	5
BHLHE41	P1P2	0.882862	0.00524756	5	5	P1P2	0.696203	0.0541539	5	5	P1P2	0.725863	0.0252443	5	5
BHMT	P1P2	0.281167	0.129125	5	5	P1P2	0.222265	0.231264	5	5	P1P2	0.140206	0.173012	5	5
BHMT2	P1P2	0.576697	0.028005	5	5	P1P2	0.827982	-0.0225714	5	5	P1P2	0.810161	0.0211831	5	5
BICC1	P1P2	0.94965	-0.09061	5	5	P1P2	0.100922	-0.465266	5	5	P1P2	0.292845	-0.382706	5	5
BICD1	P1P2	0.504344	-0.092853	5	5	P1P2	0.786646	0.0278035	5	5	P1P2	0.77702	-0.0169439	5	5
BICD2	P1P2	0.829346	-0.0499639	5	5	P1P2	0.0100081	-0.49771	5	5	P1P2	0.0453045	-0.276498	5	5
BID	P1P2	0.124606	-0.232596	5	5	P1P2	0.852956	-0.0461284	5	5	P1P2	0.299469	-0.121988	5	5
BIK	P1P2	0.896169	-0.14021	5	5	P1P2	0.311709	0.41896	5	5	P1P2	0.784784	0.122324	5	5
BIN1	P1P2	0.681783	-0.10697	5	5	P1P2	0.340691	0.222555	5	5	P1P2	0.49159	0.0450188	5	5
BIN2	P1P2	0.679314	-0.0332995	5	5	P1P2	0.64054	-0.177071	5	5	P1P2	0.624937	-0.133921	5	5
BIN3	P1P2	0.749331	-0.0941948	5	5	P1P2	0.549509	-0.0978126	5	5	P1P2	0.644763	-0.0833995	5	5
BIRC2	P1P2	0.791492	-0.114522	5	5	P1P2	0.808386	0.0313839	5	5	P1P2	0.629719	-0.0836209	5	5
BIRC3	P1P2	0.0573949	-0.812975	5	5	P1P2	0.212395	-0.326641	5	5	P1P2	0.105959	-0.648552	5	5
BIRC5	P1P2	0.0497911	-1.19958	5	5	P1P2	0.301371	-0.822193	5	5	P1P2	0.239337	-1.18878	5	5
BIRC6	P1P2	0.378945	-0.410117	5	5	P1P2	0.439074	-0.0552162	5	5	P1P2	0.278769	-0.175586	5	5
BIRC7	P1P2	0.396992	-0.131863	5	5	P1P2	0.349928	-0.133114	5	5	P1P2	0.257645	-0.196976	5	5
BIRC8	P1P2	0.711667	0.109865	5	5	P1P2	0.948058	0.00392975	5	5	P1P2	0.95698	0.00339225	5	5
BIVM	P1	0.264598	0.167045	5	5	P1	0.511235	0.122817	5	5	P1	0.235322	0.124386	5	5
BIVM-ERCC5	ENST00000602836.1	0.0987237	-0.462959	5	5	ENST00000602836.1	0.308903	-0.0920874	5	5	ENST00000602836.1	0.067902	-0.321132	5	5
BLCAP	P1P2	0.137377	-0.272307	5	5	P1P2	0.947055	-0.0320241	5	5	P1P2	0.643554	-0.221667	5	5
BLID	ENST00000560104.1	0.97112	0.112466	5	5	ENST00000560104.1	0.157526	0.225901	5	5	ENST00000560104.1	0.313824	0.117125	5	5
BLK	P1P2	0.151615	-0.193358	5	5	P1P2	0.174742	0.156241	5	5	P1P2	0.786728	-0.0468299	5	5
BLM	P1P2	0.000128117	-2.52632	5	5	P1P2	0.000112048	-2.41795	5	5	P1P2	0.000112837	-2.33604	5	5
BLMH	P1P2	0.912508	-0.159149	5	5	P1P2	0.205091	0.178411	5	5	P1P2	0.580894	0.0163353	5	5
BLNK	P1P2	0.889179	-0.0796566	5	5	P1P2	0.797335	0.0267036	5	5	P1P2	0.918767	-0.00413432	5	5
BLOC1S1	P1P2	0.687969	0.0549931	5	5	P1P2	0.0735855	0.307884	5	5	P1P2	0.154316	0.188529	5	5
BLOC1S2	P1P2	0.599905	0.0588186	5	5	P1P2	0.139814	-0.263767	5	5	P1P2	0.36847	-0.13977	5	5
BLOC1S3	P1	0.0725122	0.393075	5	5	P1	0.124807	0.263583	5	5	P1	0.0485735	0.301095	5	5
BLOC1S4	P1P2	0.500321	-0.171436	5	5	P1P2	0.107368	0.301898	5	5	P1P2	0.597166	0.0329584	5	5
BLOC1S5	P1P2	0.26713	-0.136051	5	5	P1P2	0.210246	-0.255754	5	5	P1P2	0.100958	-0.168305	5	5
BLOC1S6	P1P2	0.028775	0.334417	5	5	P1P2	0.149771	0.19016	5	5	P1P2	0.0242597	0.244666	5	5
BLVRA	P2	0.0825444	0.633735	5	5	P2	0.463822	0.329134	5	5	P2	0.0302977	0.409643	5	5
BLVRB	P1P2	0.667941	-0.0215514	5	5	P1P2	0.310906	-0.186707	5	5	P1P2	0.552363	-0.178615	5	5
BLZF1	P1P2	0.697289	-0.0776072	5	5	P1P2	0.925328	0.0508663	5	5	P1P2	0.894056	-0.0198722	5	5
BMF	P1P2	0.379401	0.0957366	5	5	P1P2	0.651403	0.0558596	5	5	P1P2	0.346024	0.10661	5	5
BMI1	P1P2	0.834929	-0.057167	5	5	P1P2	0.590886	0.0125592	5	5	P1P2	0.83245	0.0129837	5	5
BMP1	P1P2	0.906168	-0.101443	5	5	P1P2	0.0768925	0.267683	5	5	P1P2	0.290915	0.119469	5	5
BMP10	P1P2	0.136827	-0.403999	4	4	P1P2	0.18799	0.300246	4	4	P1P2	0.528605	-0.0798646	4	4
BMP15	ENST00000252677.3	0.27041	0.21507	5	5	ENST00000252677.3	0.201805	-0.210724	5	5	ENST00000252677.3	0.868785	-0.0323805	5	5
BMP2	P1	0.176857	0.250323	5	5	P2	0.449083	0.0735173	5	5	P1	0.644763	0.0644932	5	5
BMP2K	P1P2	0.149464	-0.526899	5	5	P1P2	0.0639934	-0.788757	5	5	P1P2	0.0426519	-0.650694	5	5
BMP3	P1P2	0.862634	0.118088	5	5	P1P2	0.704923	0.0785795	5	5	P1P2	0.648395	0.0686398	5	5
BMP4	P2	0.239343	-0.314895	5	5	P2	0.258053	0.19489	5	5	P1	0.627327	-0.0558973	5	5
BMP5	P1P2	0.389294	-0.141408	5	5	P1P2	0.220835	-0.401809	5	5	P1P2	0.244423	-0.296357	5	5
BMP6	P1P2	0.871577	-0.150723	5	5	P1P2	0.633939	0.0576904	5	5	P1P2	0.629121	-0.0935203	5	5
BMP7	P1P2	0.23351	0.153004	5	5	P1P2	0.838477	-0.128823	5	5	P1P2	0.743005	0.0666468	5	5
BMP8A	P1P2	0.805508	-0.163511	4	4	P1P2	0.200767	0.258033	5	5	P1P2	0.433167	0.103178	4	4
BMP8B	P1P2	0.902204	-0.0695244	4	4	P1P2	0.960781	0.0198443	5	5	P1P2	0.906578	-0.00885814	4	4
BMPER	P1P2	0.997985	0.0226305	5	5	P1P2	0.0161951	0.393063	5	5	P1P2	0.237993	0.155968	5	5
BMPR1A	P1P2	0.38883	-0.100745	5	5	P1P2	0.785031	0.127985	5	5	P1P2	0.974449	0.0759416	5	5
BMPR1B	P1P2	0.885521	-0.00624655	5	5	P1P2	0.451857	0.0894799	5	5	P1P2	0.778313	0.0548544	5	5
BMPR2	P1P2	0.325824	0.161556	5	5	P1P2	0.680115	0.094213	5	5	P1P2	0.385309	0.0973617	5	5
BMS1	P1P2	0.000684777	-1.81837	5	5	P1P2	0.000161323	-1.88152	5	5	P1P2	0.000144403	-1.84995	5	5
BMX	P1P2	0.107622	0.21325	5	5	P1P2	0.274315	0.216066	5	5	P1P2	0.0760232	0.177584	5	5
BNC1	P1P2	0.441569	0.140789	5	5	P1P2	0.534197	-0.137577	5	5	P1P2	0.985878	0.0670917	5	5
BNC2	P1P2	0.605184	-0.12323	5	5	P1P2	0.862856	0.0144274	5	5	P1P2	0.854213	-0.0437235	5	5
BNIP1	P1P2	0.027419	-1.92466	5	5	P1P2	0.0853862	-1.55413	5	5	P1P2	0.0442272	-1.82533	5	5
BNIP2	P1P2	0.553358	0.0527432	5	5	P1P2	0.932676	-0.0675318	5	5	P1P2	0.915422	0.0060082	5	5
BNIP3	P1P2	0.0851063	-0.261925	5	5	P1P2	0.0886426	0.33283	5	5	P1P2	0.870112	0.00476249	5	5
BNIP3L	P1P2	0.548017	0.0785588	5	5	P1P2	0.0167623	0.275171	5	5	P1P2	0.0410408	0.176865	5	5
BNIPL	P1P2	0.354149	-0.0668589	5	5	P1P2	0.594955	0.193999	5	5	P1P2	0.309792	0.0649371	5	5
BOC	P1P2	0.143019	-0.357404	4	4	P1P2	0.0870993	0.373615	4	4	P1P2	0.8302	0.0734105	4	4
BOD1	P1P2	0.607537	-0.0548334	5	5	P1P2	0.473622	-0.0117026	5	5	P1P2	0.550673	-0.0513748	5	5
BOD1L1	P1	0.000492414	-0.907554	5	5	P1	0.00506413	-0.942535	5	5	P1	0.000773215	-0.921088	5	5
BOD1L2	P1P2	0.773386	-0.190118	5	5	P1P2	0.229513	-0.17567	5	5	P1P2	0.2677	-0.156459	5	5
BOK	P1P2	0.150418	0.29264	5	5	P1P2	0.0398165	-0.589501	5	5	P1P2	0.274675	-0.252519	5	5
BOLA1	P2	0.119925	0.184821	5	5	P2	0.0843225	-0.346129	5	5	P1	0.494781	0.0826812	5	5
BOLA2	ENST00000330978.3	0.835916	-0.050543	5	5	ENST00000330978.3	0.788263	-0.05835	5	5	ENST00000330978.3	0.752584	-0.0426247	5	5
BOLA2B	ENST00000305321.4	0.835916	-0.050543	5	5	ENST00000305321.4	0.788263	-0.05835	5	5	ENST00000305321.4	0.752584	-0.0426247	5	5
BOLA3	P1P2	0.664268	-0.103334	5	5	P1P2	0.856253	-0.0970196	5	5	P1P2	0.79127	-0.0341073	5	5
BOLL	P1P2	0.508115	-0.162105	5	5	P1P2	0.72185	-0.0443702	5	5	P1P2	0.522343	-0.126761	5	5
BOP1	P1	0.0214835	-2.28504	5	5	P1	0.0270251	-2.15709	5	5	P1	0.0240479	-2.22106	5	5
BORA	P1P2	0.000139054	-1.64232	5	5	P1P2	0.00136381	-1.34271	5	5	P1P2	0.000184156	-1.46404	5	5
BPGM	P1P2	0.756683	-0.0350767	5	5	P1P2	0.744632	-0.0917164	5	5	P1P2	0.932158	-0.0452018	5	5
BPHL	P1P2	0.685492	0.144719	5	5	P1P2	0.38361	-0.117622	5	5	P1P2	1	-0.0167799	5	5
BPI	P1P2	0.783718	0.0369634	5	5	P1P2	0.0371778	-0.325416	5	5	P1P2	0.245791	-0.125783	5	5
BPIFA1	P2	0.227292	0.274228	5	5	P1	0.0196902	0.247849	5	5	P1	0.387157	0.0304388	5	5
BPIFA2	P1P2	0.44057	0.00864553	5	5	P1P2	0.647774	0.159311	5	5	P1P2	0.980499	-0.023666	5	5
BPIFA3	P1P2	0.478632	-0.0672559	5	5	P1P2	0.0850812	-0.210352	5	5	P1P2	0.196316	-0.138804	5	5
BPIFB1	P1P2	0.369215	-0.0396518	5	5	P1P2	0.718705	0.077685	5	5	P1P2	0.864143	-0.0473674	5	5
BPIFB2	P1P2	0.926853	-0.0491982	4	4	P1P2	0.739549	-0.463201	5	5	P1P2	0.811873	0.0260126	4	4
BPIFB3	ENST00000375494.3	0.310117	-0.457965	5	5	ENST00000375494.3	0.933344	-0.133007	5	5	ENST00000375494.3	0.542263	-0.315753	5	5
BPIFB4	P1P2	0.0727804	0.32517	5	5	P1P2	0.82013	0.0379616	5	5	P1P2	0.185734	0.146524	5	5
BPIFB6	P1P2	0.976827	-0.131106	5	5	P1P2	0.212087	-0.286412	5	5	P1P2	0.334924	-0.103915	5	5
BPIFC	P1P2	0.410263	0.117218	5	5	P1P2	0.639337	-0.286953	5	5	P1P2	0.799724	-0.0215921	5	5
BPNT1	P1P2	0.885188	0.0896021	5	5	P1P2	0.158516	0.144709	5	5	P1P2	0.339592	0.12809	5	5
BPTF	P1P2	0.00611773	-0.585128	5	5	P1P2	0.0043604	-0.41916	5	5	P1P2	0.000852266	-0.45877	5	5
BPY2	ENST00000331070.3,ENST00000382585.1	0.578423	0.0922827	5	5	ENST00000331070.3,ENST00000382585.1	0.738914	0.100261	5	5	ENST00000331070.3,ENST00000382585.1	0.658122	0.117712	5	5
BPY2B	ENST00000382392.1	0.578423	0.0922827	5	5	ENST00000382392.1	0.738914	0.100261	5	5	ENST00000382392.1	0.658122	0.117712	5	5
BPY2C	ENST00000382287.1	0.578423	0.0922827	5	5	ENST00000382287.1	0.738914	0.100261	5	5	ENST00000382287.1	0.658122	0.117712	5	5
BRAF	P1P2	0.0977654	-0.532211	4	4	P1P2	0.0186482	-0.34745	4	4	P1P2	0.00466566	-0.38714	4	4
BRAP	P1P2	0.70509	-0.0586164	5	5	P1P2	0.811644	-0.0971109	5	5	P1P2	0.765416	-0.0867135	5	5
BRAT1	P1P2	0.101681	-0.877978	5	5	P1P2	0.0558881	-0.99895	5	5	P1P2	0.0632136	-0.925903	5	5
BRCA1	P1P2	0.320053	-2.02222	5	5	P1P2	0.0293159	-1.98683	5	5	P1P2	0.207333	-2.00452	5	5
BRCA2	P1P2	0.000348062	-3.02387	5	5	P1P2	0.00226884	-3.53945	5	5	P1P2	0.000645027	-3.28166	5	5
BRCC3	P1P2	0.401938	0.145338	5	5	P1P2	0.493561	-0.114582	5	5	P1P2	0.91676	-0.00883495	5	5
BRD1	P1P2	0.800588	-0.0887859	5	5	P1P2	0.923325	-0.278403	5	5	P1P2	0.873431	-0.141742	5	5
BRD2	P1	0.0651682	0.298369	4	4	P2	0.827982	-0.108701	5	5	P1	0.156143	0.196863	4	4
BRD3	P1P2	0.206311	0.28539	5	5	P1P2	0.536965	0.0853572	5	5	P1P2	0.13223	0.127931	5	5
BRD4	ENST00000263377.2,ENST00000371835.4	0.0599819	0.237505	5	5	ENST00000263377.2,ENST00000371835.4	0.0273762	0.641693	5	5	ENST00000263377.2,ENST00000371835.4	0.0140445	0.431041	5	5
BRD7	P1P2	0.258517	0.202976	5	5	P1P2	0.516112	-0.126262	5	5	P1P2	0.7341	0.0472373	5	5
BRD8	P1P2	0.0928521	-0.642751	5	5	P1P2	0.598746	-0.171116	5	5	P1P2	0.108162	-0.241389	5	5
BRD9	P1P2	0.955685	-0.0678057	5	5	P1P2	0.210858	0.170765	5	5	P1P2	0.393201	0.125401	5	5
BRDT	P1P2	0.0496442	-0.578389	5	5	P1P2	0.796686	-0.205789	5	5	P1P2	0.550673	-0.426565	5	5
BRE	P1P2	0.639694	-0.0866826	5	5	P1P2	0.463822	-0.14164	5	5	P1P2	0.443576	-0.0978435	5	5
BRF1	P1P2	0.00390944	-1.22293	5	5	P1P2	0.00663429	-1.52749	5	5	P1P2	0.00318595	-1.32633	5	5
BRF2	P1P2	0.0233668	-0.637315	5	5	P1P2	0.192177	-0.481545	5	5	P1P2	0.0341638	-0.575313	5	5
BRI3	P1P2	0.261545	-0.277841	5	5	P1P2	0.0623225	-0.358069	5	5	P1P2	0.0881709	-0.317955	5	5
BRI3BP	P1P2	0.430164	-0.174183	5	5	P1P2	0.809038	0.0035255	5	5	P1P2	0.522891	-0.0620077	5	5
BRICD5	P1P2	0.0914499	-0.430997	4	4	P1P2	0.194698	0.291322	4	4	P1P2	0.662183	-0.0335641	4	4
BRINP1	P1P2	0.29144	-0.154149	5	5	P1P2	0.144149	-0.178002	5	5	P1P2	0.197486	-0.290495	5	5
BRINP2	P1P2	0.37576	0.0806531	5	5	P1P2	0.143458	0.191766	5	5	P1P2	0.125439	0.13674	5	5
BRINP3	P2	0.0797554	0.377169	5	5	P1	0.369995	-0.126179	5	5	P2	0.0614382	0.308368	5	5
BRIP1	P1P2	0.344826	-0.197658	5	5	P1P2	0.573877	-0.112991	5	5	P1P2	0.515787	-0.155324	5	5
BRIX1	P1P2	0.00241011	-0.970968	5	5	P1P2	0.00841846	-1.05048	5	5	P1P2	0.00261343	-1.01072	5	5
BRK1	P1P2	0.235831	0.236014	5	5	P1P2	0.736378	-0.0162811	5	5	P1P2	0.421827	0.123553	5	5
BRMS1	P1P2	0.975148	-0.0659894	5	5	P1P2	0.78891	0.101647	5	5	P1P2	0.816047	0.0285888	5	5
BRMS1L	P1P2	0.280791	-0.176426	5	5	P1P2	0.617267	0.0645067	5	5	P1P2	0.758992	-0.0507159	5	5
BROX	P1P2	0.340117	-0.13853	5	5	P1P2	0.133936	-0.309556	5	5	P1P2	0.175579	-0.162706	5	5
BRPF1	P1P2	0.308315	-0.273381	5	5	P1P2	0.779866	0.143979	5	5	P1P2	0.918767	-0.0930564	5	5
BRPF3	P1P2	0.603233	0.0581643	4	4	P1P2	0.497017	0.0699354	4	4	P1P2	0.453346	0.0684646	4	4
BRS3	P1P2	0.531872	0.108532	5	5	P1P2	0.337082	0.161444	5	5	P1P2	0.0660182	0.154624	5	5
BRSK1	P1P2	0.826722	-0.1058	5	5	P1P2	0.846368	-0.0155159	5	5	P1P2	0.872103	-0.0235859	5	5
BRSK2	P1P2	0.426727	-0.145595	5	5	P1P2	0.886702	-0.0163418	5	5	P1P2	0.595997	-0.0847793	5	5
BRWD1	P1P2	0.932901	-0.0640054	5	5	P1P2	0.639337	0.0832426	5	5	P1P2	0.753865	0.0457834	5	5
BRWD3	P1P2	0.865613	-0.2781	5	5	P1P2	0.892016	0.244001	5	5	P1P2	0.929478	-0.0600021	5	5
BSCL2	P1	0.00251997	-0.436663	5	5	P1	0.145539	-0.295449	5	5	P1	0.00708186	-0.344279	5	5
BSDC1	P1P2	0.281543	-0.253817	5	5	P1P2	0.0290052	0.317255	5	5	P1P2	0.393668	0.0567114	5	5
BSG	P1P2	0.4491	-0.133466	5	5	P1P2	0.0752242	0.35929	5	5	P1P2	0.174775	0.172797	5	5
BSN	P1P2	0.611074	-0.0954992	5	5	P1P2	0.96413	-0.0174449	5	5	P1P2	0.773146	-0.0880249	5	5
BSND	P1P2	0.458742	0.0670489	5	5	P1P2	0.12347	-0.28826	5	5	P1P2	0.448606	-0.0661489	5	5
BSPH1	P1P2	0.836996	-0.0593747	4	4	P1P2	0.703758	0.0613056	4	4	P1P2	0.974809	-0.0144851	4	4
BSPRY	P1P2	0.384443	-0.202274	5	5	P1P2	0.781801	0.094203	5	5	P1P2	0.499052	-0.0503375	5	5
BST1	P1P2	0.483611	-0.138093	5	5	P1P2	0.387291	0.0821384	5	5	P1P2	0.959666	-0.0341927	5	5
BST2	P1P2	0.907169	-0.0871157	5	5	P1P2	0.373822	-0.154911	5	5	P1P2	0.444579	-0.095113	5	5
BSX	P1P2	0.698846	-0.00604367	5	5	P1P2	0.567595	0.0842511	5	5	P1P2	0.521247	0.0719851	5	5
BTAF1	P1P2	0.000994627	-0.665221	5	5	P1P2	0.0239839	-0.551492	5	5	P1P2	0.00194575	-0.595939	5	5
BTBD1	P1P2	0.421359	-0.140973	5	5	P1P2	0.0564294	-0.216966	5	5	P1P2	0.0757449	-0.145325	5	5
BTBD10	P1	0.0714396	-0.98796	4	4	P1	0.0430247	-1.12624	4	4	P1	0.0182832	-1.02369	4	4
BTBD11	P2	0.724886	-0.0322048	5	5	P2	0.528133	-0.0959119	5	5	P2	0.522891	-0.0744108	5	5
BTBD16	ENST00000260723.4,ENST00000368994.2	0.907502	-0.0278844	5	5	ENST00000260723.4,ENST00000368994.2	0.0703957	-0.354095	5	5	ENST00000260723.4,ENST00000368994.2	0.171319	-0.104875	5	5
BTBD17	P1P2	0.864289	-0.0979093	5	5	P1P2	0.510154	-0.156504	5	5	P1P2	0.792569	-0.0376577	5	5
BTBD18	ENST00000436147.3	0.058978	-0.429937	4	4	ENST00000436147.3	0.0495733	0.31618	3	3	ENST00000422652.1	0.276159	-0.244644	5	5
BTBD19	P1P2	0.148363	-0.371367	4	4	P1P2	0.0405687	-0.367018	4	4	P1P2	0.0396618	-0.336848	4	4
BTBD2	P1P2	0.147572	-0.163167	5	5	P1P2	0.187633	-0.260143	5	5	P1P2	0.0718021	-0.187265	5	5
BTBD3	P1P2	0.279292	0.0385858	5	5	P1P2	0.544195	0.0550605	5	5	P1P2	0.497982	0.0954648	5	5
BTBD6	P1P2	0.383523	0.197308	5	5	P1P2	0.997653	-0.0268361	5	5	P1P2	0.370719	0.101663	5	5
BTBD7	P1P2	0.756043	0.111936	5	5	P1P2	0.744632	-0.194199	5	5	P1P2	0.835081	-0.0381154	5	5
BTBD8	P1P2	0.669473	-0.118871	5	5	P1P2	0.0141409	-0.362383	5	5	P1P2	0.0245266	-0.208642	5	5
BTBD9	P1P2	0.722677	0.0739358	5	5	P1P2	0.950736	-0.0353455	5	5	P1P2	0.89339	0.0412364	5	5
BTC	P1P2	0.028823	-0.445672	4	4	P1P2	0.05379	-0.362441	4	4	P1P2	0.0225132	-0.404056	4	4
BTD	P1P2	0.188748	-0.45063	5	5	P1P2	0.221152	-0.177289	5	5	P1P2	0.125231	-0.297058	5	5
BTF3	P1P2	0.00143439	-0.944088	5	5	P1P2	0.00799073	-1.45099	5	5	P1P2	0.000513779	-1.12809	5	5
BTF3L4	P1P2	0.0505809	-0.198093	5	5	P1P2	0.527584	-0.0915433	5	5	P1P2	0.498517	-0.172346	5	5
BTG1	P1P2	0.532701	0.139143	5	5	P1P2	0.0787338	-0.504186	5	5	P1P2	0.208245	-0.135893	5	5
BTG2	P1P2	0.855691	-0.0645606	5	5	P1P2	0.058751	0.330471	5	5	P1P2	0.17801	0.0881335	5	5
BTG3	P1P2	0.046364	0.147948	5	5	P1P2	0.0309778	0.417428	5	5	P1P2	0.00724464	0.315853	5	5
BTG4	P1P2	0.468499	-0.0392687	5	5	P1P2	0.527035	0.0598007	5	5	P1P2	0.927469	0.0114575	5	5
BTK	P1P2	0.763415	-0.14148	5	5	P1P2	0.38683	0.164033	5	5	P1P2	0.742368	0.0358023	5	5
BTLA	P1P2	0.392548	-0.131484	5	5	P1P2	0.24281	0.419897	5	5	P1P2	0.606557	0.123517	5	5
BTN1A1	ENST00000244513.6	0.261903	-0.175148	4	4	ENST00000244513.6	0.75318	-0.0313648	4	4	ENST00000244513.6	0.318855	-0.102214	4	4
BTN2A1	P1P2	0.210882	0.2027	5	5	P1P2	0.683198	0.117962	5	5	P1P2	0.22614	0.16274	5	5
BTN2A2	P1P2	0.481249	0.156002	5	5	P1P2	0.622308	0.0493915	5	5	P1P2	0.359562	0.0675347	5	5
BTN3A1	P1P2	0.347844	-0.145108	5	5	P1P2	0.610771	-0.146795	5	5	P1P2	0.42329	-0.127749	5	5
BTN3A2	P1P2	0.0673147	0.176897	5	5	P1P2	0.0781635	0.258112	5	5	P1P2	0.0207781	0.200598	5	5
BTN3A3	P1P2	0.571534	-0.196729	5	5	P1P2	0.780833	-0.178969	5	5	P1P2	0.739821	-0.187849	5	5
BTNL2	P1P2	0.223427	0.200267	5	5	P1P2	0.0850051	0.22005	5	5	P1P2	0.0592487	0.178908	5	5
BTNL3	P1P2	0.644518	0.137556	5	5	P1P2	0.923325	-0.0768022	5	5	P1P2	0.679602	0.0452159	5	5
BTNL8	P1P2	0.142233	0.241216	5	5	P1P2	0.0608035	-0.297508	5	5	P1P2	0.833765	-0.0550744	5	5
BTNL9	P2	0.218661	-0.00560689	5	5	P2	0.148232	0.436298	5	5	P2	0.533917	0.154436	5	5
BTRC	P1P2	0.0606725	-0.701451	5	5	P1P2	0.970161	-0.74413	5	5	P1P2	0.342156	-0.669229	5	5
BUB1	P1P2	0.0165279	-0.958762	5	5	P1P2	0.04943	-0.89311	5	5	P1P2	0.0174193	-0.925936	5	5
BUB1B	P1P2	0.142505	-0.322044	4	4	P1P2	0.0278608	-0.912422	3	3	P1P2	0.0031954	-0.823126	3	3
BUB3	P1P2	0.0594683	-2.29202	5	5	P1P2	0.000368079	-1.61177	5	5	P1P2	0.00251368	-1.9519	5	5
BUD13	P1P2	0.0181922	-0.988032	5	5	P1P2	0.000312342	-1.66382	5	5	P1P2	0.000657097	-1.32593	5	5
BUD31	P1P2	0.126476	0.137435	5	5	P1P2	0.969491	0.0553045	5	5	P1P2	0.343013	0.0857072	5	5
BVES	P1P2	0.169159	-0.354768	5	5	P1P2	0.356028	0.0123751	5	5	P1P2	0.74428	-0.158556	5	5
BYSL	P1P2	0.000343607	-1.58439	5	5	P1P2	0.00199883	-1.91651	5	5	P1P2	0.000234032	-1.75045	5	5
BZRAP1	P1P2	0.0930158	0.439576	5	5	P1P2	0.520467	-0.209003	5	5	P1P2	0.309792	0.10667	5	5
BZW1	P1P2	0.9045	0.0225827	5	5	P1P2	0.247247	-0.405623	5	5	P1P2	0.846945	-0.303582	5	5
BZW2	P1P2	0.31233	0.0994793	5	5	P1P2	0.250351	-0.0767143	5	5	P1P2	0.743005	0.018861	5	5
C10orf10	P1P2	0.957698	-0.0971392	5	5	P1P2	0.474401	-0.0693254	5	5	P1P2	0.730294	-0.0964253	5	5
C10orf105	P1P2	0.256747	0.185354	5	5	P1P2	0.2069	0.386324	5	5	P1P2	0.134849	0.285839	5	5
C10orf107	P1P2	0.314373	-0.125384	4	4	P1P2	0.0325804	-0.497722	4	4	P1P2	0.0448186	-0.324759	4	4
C10orf11	ENST00000372499.1	0.856352	-0.0887401	5	5	ENST00000372499.1	0.691858	-0.165189	5	5	ENST00000372499.1	0.910743	-0.12866	5	5
C10orf111	P1P2	0.0247635	-0.855999	5	5	P1P2	0.0692292	-0.786103	5	5	P1P2	0.0412917	-0.821051	5	5
C10orf112	ENST00000454679.2	0.144536	-0.230722	5	5	ENST00000454679.2	0.0376778	0.409837	5	5	ENST00000454679.2	0.456723	0.112343	5	5
C10orf113	ENST00000529198.1,ENST00000534331.1	0.436589	-0.214591	5	5	ENST00000529198.1,ENST00000534331.1	0.398935	0.118863	5	5	ENST00000529198.1,ENST00000534331.1	0.900058	-0.011057	5	5
C10orf118	P2	0.176186	-0.209674	4	4	P1	0.03272	0.280013	5	5	P1	0.127531	0.216645	5	5
C10orf12	ENST00000286067.2	0.413488	-0.230891	4	4	ENST00000286067.2	0.803636	-0.0726935	4	4	ENST00000286067.2	0.711401	-0.151792	4	4
C10orf120	P1P2	0.528745	0.17755	4	4	P1P2	0.251242	-0.212699	4	4	P1P2	0.897621	-0.0398856	4	4
C10orf126	ENST00000375520.1	0.204515	-0.228302	4	4	ENST00000375520.1	0.988263	-0.306737	5	5	ENST00000375520.1	0.826527	-0.0447395	4	4
C10orf128	P1P2	0.747736	0.0425482	5	5	P1P2	0.682889	-0.163111	5	5	P1P2	0.679602	-0.15761	5	5
C10orf129	P1P2	0.398331	-0.25121	4	4	P1P2	0.90199	-0.0694707	4	4	P1P2	0.312942	-0.133056	4	4
C10orf131	P1P2	0.401701	0.140017	5	5	P1P2	0.729418	0.000563413	5	5	P1P2	0.375695	0.0687001	5	5
C10orf137	P1P2	0.0774666	-0.444703	5	5	P1P2	0.0978172	-0.144919	5	5	P1P2	0.0477145	-0.372377	5	5
C10orf2	P1P2	0.0935086	-0.75825	5	5	P1P2	0.337717	-0.464313	5	5	P1P2	0.0858387	-0.599225	5	5
C10orf25	P1P2	0.841179	0.0616532	5	5	P1P2	0.518287	-0.0665181	5	5	P1P2	0.823255	0.0137407	5	5
C10orf32	P1P2	0.991267	0.076227	5	5	P1P2	0.260182	-0.413196	5	5	P1P2	0.232342	-0.139642	5	5
C10orf35	P1P2	0.462836	-0.0769428	5	5	P1P2	0.7915	-0.0440452	5	5	P1P2	0.520153	-0.0521025	5	5
C10orf53	P1P2	0.923534	0.0278045	5	5	P1P2	0.956762	-0.0748273	5	5	P1P2	0.926799	-0.00771267	5	5
C10orf54	P1P2	0.40692	-0.376967	5	5	P1P2	0.119328	-0.30852	5	5	P1P2	0.0278146	-0.38559	5	5
C10orf55	P1P2	0.599319	-0.182651	5	5	P1P2	0.290113	-0.112447	5	5	P1P2	0.459787	-0.204752	5	5
C10orf62	P1P2	0.551554	-0.127533	3	3	P1P2	0.128625	-0.214819	3	3	P1P2	0.33802	-0.171176	3	3
C10orf67	P1P2	0.915639	-0.00271352	4	4	P1P2	0.609407	0.0234081	4	4	P1P2	0.741821	0.0484749	4	4
C10orf71	P1P2	0.528837	-0.132857	5	5	P1P2	0.84571	0.0444285	5	5	P1P2	0.671592	-0.0276623	5	5
C10orf76	P1P2	0.28119	-0.161895	4	4	P1P2	0.960638	-0.00691422	4	4	P1P2	0.467087	-0.0647318	4	4
C10orf82	P1P2	0.393876	0.264815	4	4	P1P2	0.185168	-0.543096	4	4	P1P2	0.374826	-0.154387	4	4
C10orf88	P1P2	0.080862	0.206922	4	4	P1P2	0.544966	0.0673649	3	3	P1P2	0.281589	0.0873574	3	3
C10orf90	ENST00000284694.7	0.922531	-0.161953	5	5	ENST00000284694.7	0.645359	-0.12013	5	5	ENST00000284694.7	0.449111	-0.150693	5	5
C10orf91	P1P2	0.784365	0.00370704	5	5	P1P2	0.434366	-0.193881	5	5	P1P2	0.486825	-0.127411	5	5
C10orf95	P1P2	0.738822	-0.0817009	5	5	P1P2	0.482487	-0.2422	5	5	P1P2	0.362664	-0.182301	5	5
C10orf99	P1P2	0.842826	0.0063399	5	5	P1P2	0.836835	-0.0275272	5	5	P1P2	0.793219	-0.0230732	5	5
C11orf1	P1P2	0.94965	0.000888756	5	5	P1P2	0.788263	-0.0292601	5	5	P1P2	0.95698	-0.000484299	5	5
C11orf16	P1P2	0.0435968	0.342732	3	3	P1P2	0.61937	0.0330357	3	3	P1P2	0.0457358	0.187884	3	3
C11orf21	P1P2	0.962394	-0.130099	5	5	P1P2	0.991617	0.03762	5	5	P1P2	0.850908	-0.0462396	5	5
C11orf24	P1P2	0.977498	-0.0506345	5	5	P1P2	0.330983	0.142903	5	5	P1P2	0.515243	0.035364	5	5
C11orf30	P1P2	0.581305	0.137328	5	5	P1P2	0.0474215	-0.51209	5	5	P1P2	0.139077	-0.187269	5	5
C11orf31	P1P2	0.386748	0.217814	5	5	P1P2	0.342397	-1.05322	5	5	P1P2	0.913416	-0.417703	5	5
C11orf34	P1P2	0.412414	-0.192086	4	4	P1P2	0.125567	-0.329562	4	4	P1P2	0.201018	-0.255253	4	4
C11orf35	P1P2	0.0160037	-0.656872	5	5	P1P2	0.388677	0.295245	5	5	P1P2	0.115766	-0.193453	5	5
C11orf40	ENST00000307616.1	0.899968	0.0236779	4	4	ENST00000307616.1	0.561588	0.0825021	4	4	ENST00000307616.1	0.639779	0.0367302	4	4
C11orf42	P1P2	0.299602	0.107808	5	5	P1P2	0.920655	0.00425629	5	5	P1P2	0.534471	0.0816623	5	5
C11orf44	ENST00000317019.2	0.833286	0.0979704	5	5	ENST00000317019.2	0.883715	0.0584239	5	5	ENST00000317019.2	0.980499	0.0512371	5	5
C11orf45	P2	0.0190738	-0.893004	4	4	P2	0.18548	-0.563656	4	4	P2	0.0494284	-0.782409	4	4
C11orf48	P1	0.729943	-0.149947	5	5	P2	0.0358224	-0.293232	5	5	P2	0.132014	-0.179064	5	5
C11orf49	P1P2	0.270776	0.224358	5	5	P1P2	0.654738	-0.130676	5	5	P1P2	0.622552	0.070076	5	5
C11orf52	P1	0.580439	-0.0677329	5	5	P2	0.766355	0.0866703	5	5	P2	0.399301	0.083709	5	5
C11orf53	P1P2	0.217403	-0.240116	5	5	P1P2	0.790852	0.0674092	5	5	P1P2	0.404982	-0.0450776	5	5
C11orf54	P1P2	0.590571	0.0719055	5	5	P1P2	0.900661	-0.130664	5	5	P1P2	0.903395	-0.0415475	5	5
C11orf57	P1P2	0.784873	-0.046928	3	3	P1P2	0.214826	-0.145622	4	4	P1P2	0.16911	0.144774	3	3
C11orf58	P1P2	0.510546	-0.079849	5	5	P1P2	0.655041	-0.195856	5	5	P1P2	0.679602	-0.177373	5	5
C11orf63	P1P2	0.686421	-0.0607842	5	5	P1P2	0.502089	-0.736501	5	5	P1P2	0.68393	-0.396342	5	5
C11orf65	P1P2	0.0742966	0.312708	4	4	P1P2	0.698184	0.0839446	4	4	P1P2	0.0587029	0.154064	4	4
C11orf68	P1P2	0.0287135	-0.251478	5	5	P1P2	0.731508	0.032716	4	4	P1P2	0.373812	-0.0889923	4	4
C11orf70	P1P2	0.311524	0.446525	5	5	P1P2	0.0189085	0.485347	5	5	P1P2	0.0131795	0.458413	5	5
C11orf71	P1P2	0.0825444	-0.44581	5	5	P1P2	0.741454	0.0772258	5	5	P1P2	0.143176	-0.165318	5	5
C11orf73	P1P2	0.606948	-0.0623288	5	5	P1P2	0.36865	0.0761836	5	5	P1P2	0.645973	0.00936354	5	5
C11orf74	P1P2	0.54326	0.0773863	5	5	P1P2	0.307307	-0.212186	5	5	P1P2	0.551236	-0.0801282	5	5
C11orf80	P1P2	0.422418	-0.458709	4	4	P1P2	0.622635	-0.426134	4	4	P1P2	0.755395	-0.433385	4	4
C11orf82	P1P2	0.211189	-0.209576	5	5	P1P2	0.0619692	-0.631499	5	5	P1P2	0.0356168	-0.420538	5	5
C11orf83	P1P2	0.696043	0.0144229	5	5	P1P2	0.352752	-0.0638422	5	5	P1P2	0.47372	-0.117328	5	5
C11orf84	P1P2	0.51802	-0.435947	4	4	P1P2	0.621639	-0.210717	4	4	P1P2	0.255822	-0.290687	4	4
C11orf85	P1P2	0.558158	0.0506272	5	5	P1P2	0.491442	-0.147277	5	5	P1P2	0.910743	0.00848662	5	5
C11orf86	P1P2	0.487826	0.0357592	5	5	P1P2	0.167643	0.27543	5	5	P1P2	0.149022	0.0682113	5	5
C11orf87	P1P2	0.0290997	-0.277175	4	4	P1P2	0.222214	-0.222774	4	4	P1P2	0.031734	-0.269931	4	4
C11orf88	P1P2	0.0261186	-0.36709	5	5	P1P2	0.558799	-0.365223	5	5	P1P2	0.0690533	-0.349018	5	5
C11orf91	P1P2	0.853049	-0.00646441	5	5	P1P2	0.406496	0.144377	5	5	P1P2	0.64295	0.101739	5	5
C11orf94	P1P2	0.916182	-0.458654	5	5	P1P2	0.176289	-0.221306	4	4	P1P2	0.799469	-0.212839	4	4
C11orf95	P1P2	0.726781	0.117453	5	5	P1P2	0.350362	0.0928804	5	5	P1P2	0.443074	0.118927	5	5
C11orf96	P1P2	0.398401	-0.268328	5	5	P1P2	0.492501	0.0181779	5	5	P1P2	0.730294	-0.0589686	5	5
C12orf10	P1P2	0.894171	0.0051854	5	5	P1P2	0.78697	0.0894113	5	5	P1P2	0.980499	0.0989308	5	5
C12orf23	P1P2	0.319644	-0.230764	5	5	P1P2	0.379493	-0.178348	5	5	P1P2	0.283283	-0.188979	5	5
C12orf29	P1P2	0.882198	0.0171274	5	5	P1P2	0.472067	-0.143441	5	5	P1P2	0.374334	-0.0859707	5	5
C12orf39	P1	0.168377	0.425706	5	5	P2	0.290688	-0.239867	5	5	P2	0.565401	-0.19179	5	5
C12orf4	P1P2	0.537689	-0.122275	5	5	P1P2	0.644153	-0.0839151	5	5	P1P2	0.514155	-0.0737194	5	5
C12orf40	P1P2	0.628736	0.156737	4	4	P1P2	0.669193	-0.105145	4	4	P1P2	0.888677	0.0257963	4	4
C12orf42	ENST00000378113.2,ENST00000548883.1	0.00811842	-0.54366	5	5	ENST00000378113.2,ENST00000548883.1	0.81817	-0.144623	5	5	ENST00000378113.2,ENST00000548883.1	0.0492506	-0.357898	5	5
C12orf43	P1P2	0.604596	-0.107303	5	5	P1P2	0.240782	-0.480925	5	5	P1P2	0.346024	-0.248083	5	5
C12orf44	P1P2	0.783394	0.0267352	5	5	P1P2	0.610182	-0.0796104	5	5	P1P2	0.889392	-0.0504439	5	5
C12orf45	P1P2	0.00287336	-1.332	3	3	P1P2	0.000131627	-2.86862	5	5	P1P2	0.00287357	-1.18927	3	3
C12orf49	P1P2	0.145	-0.250154	5	5	P1P2	0.442563	-0.0491559	5	5	P1P2	0.197486	-0.208187	5	5
C12orf5	P1P2	0.0696821	0.350764	4	4	P1P2	0.944915	-0.00244941	4	4	P1P2	0.15341	0.170833	4	4
C12orf50	P1P2	0.967763	-0.00137332	5	5	P1P2	0.272107	0.151809	5	5	P1P2	0.526737	0.0828607	5	5
C12orf52	P1P2	0.785983	-0.0131039	5	5	P1P2	0.082524	0.379727	5	5	P1P2	0.0866105	0.233345	5	5
C12orf54	P1P2	0.42378	0.173389	4	4	P1P2	0.860828	-0.0354995	4	4	P1P2	0.734708	0.0767727	4	4
C12orf55	P1P2	0.864951	0.0356535	5	5	P1P2	0.0955388	0.296326	5	5	P1P2	0.142716	0.175833	5	5
C12orf56	P1P2	0.85395	-0.0594713	4	4	P1P2	0.137095	-0.312468	4	4	P1P2	0.267437	-0.189539	4	4
C12orf57	P1P2	0.521153	-0.147892	5	5	P1P2	0.325991	-0.164139	5	5	P1P2	0.406887	-0.156016	5	5
C12orf60	P1P2	0.785012	0.0292075	5	5	P1P2	0.958771	0.139076	5	5	P1P2	0.682074	0.101018	5	5
C12orf61	P1P2	0.614106	0.0841964	4	4	P1P2	0.786956	-0.0202738	4	4	P1P2	0.735418	0.00816453	4	4
C12orf65	P1P2	0.819514	-0.146977	5	5	P1P2	0.0563751	-0.440819	5	5	P1P2	0.172377	-0.191462	5	5
C12orf66	P1P2	0.155743	-0.223754	5	5	P1P2	0.119827	-0.293539	5	5	P1P2	0.0601625	-0.279092	5	5
C12orf68	P1P2	0.331242	0.0346361	5	5	P1P2	0.527879	-0.0868451	4	4	P1P2	0.812605	0.000804432	4	4
C12orf71	ENST00000429849.2	0.45611	0.0867078	4	4	ENST00000429849.2	0.371577	-0.152676	4	4	ENST00000429849.2	0.675222	-0.021122	4	4
C12orf73	P2	0.0410939	0.175569	5	5	P2	0.133827	-0.231996	5	5	P1	0.709295	-0.162266	4	4
C12orf74	P1P2	0.0101309	-0.428546	5	5	P1P2	0.900328	0.39394	5	5	P1P2	0.500123	-0.154255	5	5
C12orf75	P1P2	0.640899	0.115878	5	5	P1P2	0.810341	-0.0314098	5	5	P1P2	0.624937	0.0449698	5	5
C12orf76	P1P2	0.634764	-0.0331159	4	4	P1P2	0.495827	0.00709698	4	4	P1P2	0.662867	-0.0130094	4	4
C12orf77	P1P2	0.865279	-0.0171413	3	3	P1P2	0.167747	0.178883	3	3	P1P2	0.379024	0.080871	3	3
C12orf79	P1P2	0.50166	0.232827	5	5	P1P2	0.416548	0.283151	5	5	P1P2	0.255877	0.175869	5	5
C12orf80	P1P2	0.227931	-0.143901	4	4	P1P2	0.9524	0.0108104	4	4	P1P2	0.448816	-0.0715073	4	4
C13orf35	ENST00000356049.1	0.100856	-0.27835	4	4	ENST00000356049.1	0.400942	-0.0275033	4	4	ENST00000356049.1	0.195431	-0.0966733	4	4
C13orf45	P1P2	0.242043	-0.171045	5	5	P1P2	0.443062	0.115778	5	5	P1P2	0.876752	-0.0323762	5	5
C14orf1	P1P2	0.72047	-0.0880886	5	5	P1P2	0.543637	-0.102817	5	5	P1P2	0.611278	-0.100016	5	5
C14orf105	P1P2	0.0424471	0.43052	5	5	P1P2	0.15349	0.147128	5	5	P1P2	0.0270463	0.28281	5	5
C14orf119	P1P2	0.282296	-0.0599065	5	5	P1P2	0.322689	-0.107907	5	5	P1P2	0.880075	-0.0582257	5	5
C14orf132	P1P2	0.62174	0.169267	5	5	P1P2	0.88073	-0.0976805	5	5	P1P2	0.974449	0.0896735	5	5
C14orf142	P1P2	0.567534	0.0330703	5	5	P1P2	0.704299	-0.0295621	5	5	P1P2	0.987895	0.0143319	5	5
C14orf159	P1P2	0.183562	0.148557	5	5	P1P2	0.341117	0.0734694	5	5	P1P2	0.083858	0.0643339	5	5
C14orf164	P1P2	0.133739	0.285742	5	5	P1P2	0.335604	-0.0819533	5	5	P1P2	0.493716	0.0521333	5	5
C14orf166	P1P2	0.632187	-0.045818	5	5	P1P2	0.75515	-0.0784741	5	5	P1P2	0.588423	-0.0366452	5	5
C14orf166B	P1P2	0.232319	-0.351344	4	4	P1P2	0.331978	-0.191568	4	4	P1P2	0.18837	-0.27552	4	4
C14orf169	P1P2	0.0701992	0.287935	5	5	P1P2	0.236761	0.245148	5	5	P1P2	0.0829564	0.266542	5	5
C14orf177	ENST00000325812.2	0.750608	-0.0203514	5	5	ENST00000325812.2	0.46845	0.125691	5	5	ENST00000325812.2	0.631517	0.071541	5	5
C14orf178	P1P2	0.684873	-0.479932	5	5	P1P2	0.665698	-0.130285	5	5	P1P2	0.534471	-0.299202	5	5
C14orf180	P2	0.0230095	0.287938	5	5	P2	0.747495	-0.0283886	5	5	P2	0.292845	0.130469	5	5
C14orf182	P1P2	0.264963	0.176517	3	3	P1P2	0.316523	0.312019	3	3	P1P2	0.190282	0.244268	3	3
C14orf183	ENST00000305273.1	0.5744	-0.0490118	5	5	ENST00000305273.1	0.131016	-0.871902	5	5	ENST00000305273.1	0.0323509	-0.443328	5	5
C14orf2	P1P2	0.00155582	-0.686254	5	5	P1P2	0.106636	-1.00205	5	5	P1P2	0.0118423	-0.844149	5	5
C14orf28	P1P2	0.141228	0.152572	4	4	P1P2	0.085977	-0.392168	4	4	P1P2	0.576504	-0.109818	4	4
C14orf37	ENST00000267485.7	0.327688	-0.158256	4	4	ENST00000267485.7	0.180229	0.121909	4	4	ENST00000267485.7	0.876774	0.00112366	4	4
C14orf39	P1P2	0.241366	-0.232182	5	5	P1P2	0.287438	0.167848	5	5	P1P2	0.80233	-0.0201398	5	5
C14orf79	P1P2	0.480725	0.15674	5	5	P1P2	0.798633	-0.186506	5	5	P1P2	0.853552	0.0899456	5	5
C14orf80	P1P2	0.101769	-0.196856	5	5	P1P2	0.216742	-0.119699	5	5	P1P2	0.109837	-0.112745	5	5
C14orf93	P2	0.560141	0.0364429	5	5	P1	0.290688	0.154772	5	5	P1	0.604792	0.0895769	5	5
C15orf26	ENST00000286732.4	0.0415128	-0.286353	5	5	ENST00000286732.4	0.191034	-0.500883	5	5	ENST00000286732.4	0.0483815	-0.370751	5	5
C15orf27	P1P2	0.926209	-0.0167627	5	5	P1P2	0.201508	0.359618	5	5	P1P2	0.19428	0.162818	5	5
C15orf32	P1P2	0.331032	0.170863	5	5	P1P2	0.139814	-0.450289	5	5	P1P2	0.450122	-0.133964	5	5
C15orf38	P1P2	0.464891	-0.225668	5	5	P1P2	0.307706	-0.0748715	5	5	P1P2	0.946911	-0.213286	5	5
C15orf38-AP3S2	P2	0.649054	-0.0614826	5	5	P2	0.248623	0.300475	5	5	P2	0.564262	0.0927144	5	5
C15orf39	P1P2	0.815122	-0.0839128	3	3	P1P2	0.528503	-0.206189	3	3	P1P2	0.820847	-0.145051	3	3
C15orf40	P1P2	0.22183	-0.194557	5	5	P1P2	0.716192	0.190591	5	5	P1P2	0.750026	-0.0432214	5	5
C15orf41	P1P2	0.0846496	-0.931032	5	5	P1P2	0.059656	-0.820364	5	5	P1P2	0.0426519	-0.954999	5	5
C15orf43	P1P2	0.366751	-0.163627	5	5	P1P2	0.401053	-0.189303	5	5	P1P2	0.222604	-0.178268	5	5
C15orf48	P1P2	0.562979	0.0699225	5	5	P1P2	0.796037	-0.0691951	5	5	P1P2	0.886063	-0.0180933	5	5
C15orf52	P1	0.15413	-0.54862	4	4	P1	0.438017	-0.207341	4	4	P1	0.227426	-0.377981	4	4
C15orf53	P1P2	0.651479	-0.0311099	5	5	P1P2	0.711802	0.0328737	5	5	P1P2	0.842327	-0.0290934	5	5
C15orf54	P1P2	0.614621	-0.126042	5	5	P1P2	0.335182	-0.198881	5	5	P1P2	0.354721	-0.0897143	5	5
C15orf56	P1P2	0.0432246	0.322221	5	5	P1P2	0.139588	0.279499	5	5	P1P2	0.0244195	0.253794	5	5
C15orf57	P1P2	0.0571744	-0.38086	5	5	P1P2	0.0998786	-0.2896	5	5	P1P2	0.0158525	-0.264515	5	5
C15orf59	P1P2	0.648146	0.313268	5	5	P1P2	0.531437	0.180503	5	5	P1P2	0.520153	0.202199	5	5
C15orf60	P1P2	0.527186	0.213096	5	5	P1P2	0.480393	0.0975086	5	5	P1P2	0.159501	0.168036	5	5
C15orf61	P1P2	0.0776788	-0.375083	5	5	P1P2	0.242472	-0.255756	5	5	P1P2	0.0499355	-0.261148	5	5
C15orf62	P1P2	0.194042	-0.153194	5	5	P1P2	0.856913	-0.023637	5	5	P1P2	0.440074	-0.0784828	5	5
C15orf65	P1P2	0.613438	0.0454826	5	5	P1P2	0.256288	0.122034	5	5	P1P2	0.303808	0.0957761	5	5
C16orf11	P1P2	0.127735	-0.152384	5	5	P1P2	0.449586	-0.266162	5	5	P1P2	0.217531	-0.227211	5	5
C16orf13	P1P2	0.209962	-0.213724	5	5	P1P2	0.890354	0.0334477	5	5	P1P2	0.589585	-0.191545	5	5
C16orf3	ENST00000408886.2	0.244935	-0.471616	5	5	ENST00000408886.2	0.648105	-0.110657	4	4	ENST00000408886.2	0.386088	0.0947454	4	4
C16orf45	P1P2	0.733567	0.0791534	4	4	P1P2	0.0763158	-0.22132	4	4	P1P2	0.358317	-0.0971472	4	4
C16orf46	P1P2	0.849088	-0.121256	5	5	P1P2	0.96413	0.0665963	5	5	P1P2	0.963025	-0.0236124	5	5
C16orf47	ENST00000358463.2	0.0551685	-0.383722	4	4	ENST00000358463.2	0.657935	-0.0193727	4	4	ENST00000358463.2	0.0574544	-0.182938	4	4
C16orf52	P1P2	0.0658572	-0.854035	4	4	P1P2	0.0820994	-0.712172	4	4	P1P2	0.0540756	-0.783104	4	4
C16orf54	P1P2	0.238503	-0.298641	5	5	P1P2	0.395653	-0.209834	5	5	P1P2	0.204913	-0.191819	5	5
C16orf58	P1P2	0.214746	-0.206264	5	5	P1P2	0.738597	-0.0775412	5	5	P1P2	0.284419	-0.130306	5	5
C16orf59	P1P2	0.000654212	-1.46067	4	4	P1P2	0.000601953	-1.47437	4	4	P1P2	0.00057753	-1.45887	4	4
C16orf62	P1P2	0.336295	-0.135445	5	5	P1P2	0.618452	-0.120593	5	5	P1P2	0.337465	-0.109386	5	5
C16orf70	P1P2	0.0882023	-0.314763	5	5	P1P2	0.378127	-0.143436	5	5	P1P2	0.0888013	-0.183566	5	5
C16orf71	P1P2	0.193032	-0.113064	5	5	P1P2	0.167384	-0.175318	5	5	P1P2	0.0941424	-0.125699	5	5
C16orf72	P1	0.243912	0.139775	5	5	P1	0.433132	-0.239141	5	5	P1	0.583206	-0.0496832	5	5
C16orf74	P1P2	0.618769	0.117385	5	5	P1P2	0.155804	0.111711	5	5	P1P2	0.192548	0.163048	5	5
C16orf78	P1P2	0.302751	0.192767	5	5	P1P2	0.605478	0.0152531	5	5	P1P2	0.609506	0.12964	5	5
C16orf80	P1P2	0.000286578	-0.66751	5	5	P1P2	0.012291	-0.958054	5	5	P1P2	0.000550446	-0.81131	5	5
C16orf82	P1P2	0.012875	-0.42897	4	4	P1P2	0.251631	-0.189913	4	4	P1P2	0.050976	-0.381658	4	4
C16orf86	P1P2	0.250099	0.235089	5	5	P1P2	0.00708528	-0.389326	5	5	P1P2	0.279144	-0.174281	5	5
C16orf87	P1P2	0.911173	-0.103784	5	5	P1P2	0.592628	-0.0953386	5	5	P1P2	0.785432	-0.0605113	5	5
C16orf89	P1P2	0.244594	-0.271707	5	5	P1P2	0.757387	-0.133614	5	5	P1P2	0.358679	-0.107454	5	5
C16orf90	P1P2	0.595706	-0.00198654	4	4	P1P2	0.92996	-0.0120406	4	4	P1P2	0.675222	-0.00172151	4	4
C16orf91	P1P2	0.587668	-0.00940145	5	5	P1P2	0.824708	-0.00124685	5	5	P1P2	0.581471	0.064688	5	5
C16orf92	P1P2	0.222173	0.192178	4	4	P1P2	0.745341	0.0726127	4	4	P1P2	0.325304	0.108274	4	4
C16orf93	P1P2	0.6533	-0.32777	5	5	P1P2	0.329314	-0.313461	5	5	P1P2	0.432128	-0.329641	5	5
C16orf95	P1P2	0.72931	0.0889064	5	5	P1P2	0.588566	0.065347	5	5	P1P2	0.545619	0.016243	5	5
C16orf96	P1P2	0.779516	-0.110911	5	5	P1P2	0.512317	-0.146193	5	5	P1P2	0.299862	-0.0483553	5	5
C16orf97	ENST00000562818.1	0.163998	0.183693	5	5	ENST00000566314.1	0.215649	-0.192497	5	5	ENST00000562818.1	0.246135	0.229292	5	5
C17orf100	P1P2	0.0930888	-0.231576	4	4	P1P2	0.463822	0.11427	5	5	P1P2	0.176318	-0.179216	4	4
C17orf102	P1P2	0.51924	-0.0851359	4	4	P1P2	0.106002	0.34535	4	4	P1P2	0.464206	0.118648	4	4
C17orf103	P1P2	0.0556505	0.303987	5	5	P1P2	0.856913	-0.00774483	5	5	P1P2	0.252018	0.122334	5	5
C17orf104	P1P2	0.755723	-0.0504303	5	5	P1P2	0.187351	0.140534	5	5	P1P2	0.48261	0.0861987	5	5
C17orf105	P1P2	0.128791	-0.505584	5	5	P1P2	0.514483	-0.165671	5	5	P1P2	0.185734	-0.247813	5	5
C17orf107	P1P2	0.0589583	-0.452776	5	5	P1P2	0.989605	-0.262168	5	5	P1P2	0.309391	-0.352026	5	5
C17orf112	P1P2	0.720155	0.0261237	5	5	P1P2	0.313724	0.117289	5	5	P1P2	0.376604	0.055841	5	5
C17orf47	P1P2	0.773386	-0.0817174	5	5	P1P2	0.949397	0.113974	5	5	P1P2	0.902728	0.03655	5	5
C17orf49	P1	0.000130772	-1.58905	5	5	P1	0.000138998	-2.11704	5	5	P1	0.000121298	-1.85304	5	5
C17orf50	P1P2	0.873899	-0.0316833	5	5	P1P2	0.141627	0.403437	5	5	P1P2	0.308589	0.171069	5	5
C17orf51	P2	0.273165	0.168945	5	5	P1	0.248623	0.268228	5	5	P2	0.166361	0.161464	5	5
C17orf53	P1P2	0.137325	-0.216314	4	4	P1P2	0.0839358	-0.255384	4	4	P1P2	0.0453235	-0.202147	4	4
C17orf58	P1P2	0.931562	0.0352647	5	5	P1P2	0.483012	-0.113421	5	5	P1P2	0.743005	-0.0540192	5	5
C17orf59	P1P2	0.0203623	-0.514788	4	4	P1P2	0.894179	-0.240952	4	4	P1P2	0.285742	-0.37787	4	4
C17orf62	P1P2	0.723664	-0.0315292	4	4	P1P2	0.91265	0.0787699	5	5	P1P2	0.198375	-0.126883	4	4
C17orf64	P2	0.215123	-0.269534	4	4	P2	0.36597	-0.215861	5	5	P2	0.377877	-0.212324	4	4
C17orf66	P1P2	0.466995	-0.130672	4	4	P1P2	0.473502	-0.0801067	4	4	P1P2	0.349023	-0.0916694	4	4
C17orf67	P1P2	0.425966	-0.123251	4	4	P1P2	0.261881	-0.207326	4	4	P1P2	0.349994	-0.182742	4	4
C17orf70	P1P2	0.201219	-0.302368	5	5	P1P2	0.562196	0.211197	5	5	P1P2	0.718288	-0.0824587	5	5
C17orf72	P1P2	0.00925456	-0.430934	3	3	P1P2	0.716461	-0.0923316	3	3	P1P2	0.112428	-0.261633	3	3
C17orf74	P1P2	0.443126	0.157626	4	4	P1P2	0.900874	0.036891	4	4	P1P2	0.35048	0.073071	4	4
C17orf75	P1P2	0.466951	-0.124762	5	5	P1P2	0.800581	-0.0537784	5	5	P1P2	0.598922	-0.105073	5	5
C17orf77	ENST00000392620.1	0.218977	0.151923	5	5	ENST00000328023.2	0.550912	-0.0679436	5	5	ENST00000392620.1	0.35912	0.0970764	5	5
C17orf78	P1P2	0.0635009	0.200038	5	5	P1P2	0.372243	-0.280332	5	5	P1P2	0.926129	-0.0496079	5	5
C17orf80	P1P2	0.263158	-0.666859	5	5	P1P2	0.120228	-0.496775	5	5	P1P2	0.0620253	-0.710731	5	5
C17orf82	P1P2	0.0561908	0.202186	5	5	P1P2	0.856583	-0.0502545	5	5	P1P2	0.375241	0.0505513	5	5
C17orf85	P1P2	0.0716459	-0.579993	5	5	P1P2	0.758666	0.105874	5	5	P1P2	0.336617	-0.224529	5	5
C17orf89	P1P2	0.879873	0.0456081	5	5	P1P2	0.463309	-0.111187	5	5	P1P2	0.560849	-0.0685767	5	5
C17orf96	P1P2	0.636386	-0.0970737	5	5	P1P2	0.766355	-0.0706043	5	5	P1P2	0.546179	-0.0498192	5	5
C17orf97	P1P2	0.0390528	0.273908	5	5	P1P2	0.100226	0.306787	5	5	P1P2	0.0258439	0.280248	5	5
C17orf98	P1P2	0.248727	-0.161822	4	4	P1P2	0.316296	-0.135631	4	4	P1P2	0.254248	-0.143539	4	4
C17orf99	P1P2	0.957027	0.0106518	5	5	P1P2	0.777609	0.024403	5	5	P1P2	0.825223	0.0719671	5	5
C18orf21	P1P2	0.0215792	-1.08592	5	5	P1P2	0.0443153	-1.48192	5	5	P1P2	0.0308166	-1.28392	5	5
C18orf25	P1P2	0.313137	-0.0600438	5	5	P1P2	0.385317	-0.15989	4	4	P1P2	0.8053	-0.0077686	4	4
C18orf32	P1P2	0.965078	-0.0918748	5	5	P1P2	0.412462	0.145973	5	5	P1P2	0.725863	0.111076	5	5
C18orf42	P1P2	0.343109	-0.0453474	5	5	P1P2	0.970496	-0.117413	5	5	P1P2	0.477892	-0.0392365	5	5
C18orf54	P1P2	0.23318	-0.225053	5	5	P1P2	0.449586	0.135369	5	5	P1P2	0.976465	-0.10736	5	5
C18orf56	P1P2	0.00828157	-0.818262	5	5	P1P2	0.00636209	-0.77769	4	4	P1P2	0.0069119	-0.683997	4	4
C18orf63	P1P2	0.283428	0.224528	5	5	P1P2	0.00536214	0.287446	5	5	P1P2	0.0096172	0.253176	5	5
C18orf8	P1P2	0.100563	-0.457924	4	4	P1P2	0.166	-0.247403	4	4	P1P2	0.0313613	-0.318499	4	4
C19orf10	P1P2	0.477326	0.0854521	5	5	P1P2	0.286297	-0.0751797	5	5	P1P2	0.637523	-0.00720265	5	5
C19orf12	P1P2	0.807754	-0.100621	5	5	P1P2	0.302158	0.172675	5	5	P1P2	0.95228	-0.0017664	5	5
C19orf18	P1P2	0.408351	-0.133537	5	5	P1P2	0.90632	-0.0662454	5	5	P1P2	0.713881	-0.179223	5	5
C19orf24	P1P2	0.61699	0.00183615	5	5	P1P2	0.259116	-0.0982967	5	5	P1P2	0.586681	-0.0788855	5	5
C19orf25	P1P2	0.328317	-0.230496	5	5	P1P2	0.164558	0.33432	5	5	P1P2	0.447598	-0.0584204	5	5
C19orf26	P1P2	0.692498	-0.130757	4	4	P1P2	0.0986962	-0.515822	4	4	P1P2	0.165712	-0.22985	4	4
C19orf33	P1P2	0.236831	-0.206727	5	5	P1P2	0.711802	0.0115316	5	5	P1P2	0.322404	-0.060196	5	5
C19orf35	P1P2	0.813629	-0.218239	5	5	P1P2	0.878741	-0.0507569	5	5	P1P2	0.673437	-0.0630003	5	5
C19orf38	P1P2	0.421329	0.0913794	4	4	P1P2	0.495827	0.0592447	4	4	P1P2	0.392318	0.075312	4	4
C19orf40	P1P2	0.649357	0.0900149	5	5	P1P2	0.0720426	0.336844	5	5	P1P2	0.119923	0.205533	5	5
C19orf43	P1P2	0.014964	-0.512469	5	5	P1P2	0.917318	-0.312314	5	5	P1P2	0.252717	-0.392826	5	5
C19orf44	P1P2	0.310519	-0.131948	5	5	P1P2	0.970119	0.00429483	3	3	P1P2	0.251615	-0.104139	3	3
C19orf45	P1	0.131566	-0.443927	4	4	P2	0.333919	-0.257707	5	5	P1	0.609093	-0.135041	4	4
C19orf47	P1	0.88062	0.0159011	4	4	P1	0.0361369	0.278809	4	4	P1	0.121791	0.166237	4	4
C19orf48	P1P2	0.154886	0.63172	5	5	P1P2	0.76443	-0.0578887	5	5	P1P2	0.677134	0.360307	5	5
C19orf52	P1P2	0.013692	-0.446003	5	5	P1P2	0.0363069	-0.36289	5	5	P1P2	0.00414905	-0.355847	5	5
C19orf53	P1P2	0.499519	-0.549047	5	5	P1P2	0.0807567	-0.39877	5	5	P1P2	0.191687	-0.473909	5	5
C19orf54	P1P2	0.172843	-0.239615	5	5	P1P2	0.522651	0.145304	5	5	P1P2	0.795169	-0.105018	5	5
C19orf55	P1P2	0.389526	-0.140873	5	5	P1P2	0.80253	0.0400202	5	5	P1P2	0.649608	-0.0712775	5	5
C19orf57	P1P2	0.482036	-0.125891	5	5	P1P2	0.804481	0.0113849	5	5	P1P2	0.543939	-0.0749331	5	5
C19orf59	P1P2	0.477848	-0.0680344	5	5	P1P2	0.559931	-0.0823949	5	5	P1P2	0.47216	-0.111212	5	5
C19orf60	P1P2	0.739457	-0.0956492	5	5	P1P2	0.756108	0.0713091	5	5	P1P2	0.842327	0.0646872	5	5
C19orf66	P1P2	0.0995862	-0.892113	5	5	P1P2	0.406021	-0.558714	5	5	P1P2	0.161259	-0.732045	5	5
C19orf67	P1P2	0.122044	-0.609449	5	5	P1P2	0.172087	-0.55682	5	5	P1P2	0.103792	-0.571005	5	5
C19orf68	P1P2	0.967092	-0.00589911	5	5	P1P2	0.61313	-0.0208879	5	5	P1P2	0.746194	-0.0122257	5	5
C19orf69	P1P2	0.0445498	-0.460582	4	4	P1P2	0.125335	-0.184422	4	4	P1P2	0.021745	-0.299986	4	4
C19orf70	P1P2	0.00303569	-1.18634	5	5	P1P2	0.000781141	-1.19475	5	5	P1P2	0.00111656	-1.19055	5	5
C19orf71	P1P2	0.851068	0.137465	5	5	P1P2	0.992287	-0.0910067	5	5	P1P2	0.773792	0.0616723	5	5
C19orf73	P1P2	0.157422	-0.255753	4	4	P1P2	0.665774	0.0468153	4	4	P1P2	0.391275	-0.094367	4	4
C19orf77	P1P2	0.986853	0.026214	4	4	P1P2	0.62463	-0.0880174	4	4	P1P2	0.969547	-0.0309017	4	4
C19orf80	P1P2	0.462067	-0.192659	5	5	P1P2	0.863517	-0.0325446	5	5	P1P2	0.410712	-0.085413	5	5
C19orf81	P1P2	0.198369	-0.374429	4	4	P1P2	0.851236	-0.0187442	4	4	P1P2	0.245712	-0.210955	4	4
C19orf82	P1P2	0.878876	-0.0377296	5	5	P1P2	0.444062	-0.190591	5	5	P1P2	0.688889	-0.104227	5	5
C1D	P1P2	0.0363403	-1.2206	5	5	P1P2	0.00174858	-1.34994	5	5	P1P2	0.00097032	-1.17743	5	5
C1GALT1	P1P2	0.598734	-0.0943369	5	5	P1P2	0.00769723	-0.43967	5	5	P1P2	0.0210115	-0.278186	5	5
C1GALT1C1	P1P2	0.167598	0.365305	5	5	P1P2	0.686904	0.0588884	5	5	P1P2	0.252717	0.236504	5	5
C1QA	P1P2	0.0355955	0.324984	5	5	P1P2	0.752596	0.0585141	5	5	P1P2	0.182118	0.236456	5	5
C1QB	P1P2	0.982346	-0.0480767	4	4	P1P2	0.0994661	0.361942	4	4	P1P2	0.102651	0.185283	4	4
C1QBP	P1P2	0.102919	-0.770418	5	5	P1P2	0.144611	-1.15831	5	5	P1P2	0.104691	-0.936669	5	5
C1QC	P1P2	0.275012	-0.264769	5	5	P1P2	0.317371	-0.100804	5	5	P1P2	0.212233	-0.239938	5	5
C1QL1	P1P2	0.457212	-0.118851	5	5	P1P2	0.652009	0.114654	5	5	P1P2	0.967728	-0.0803329	5	5
C1QL2	P1P2	0.997371	-0.00303527	4	4	P1P2	0.169768	-0.193764	4	4	P1P2	0.337979	-0.09617	4	4
C1QL3	P1P2	0.799682	-0.0316626	4	4	P1P2	0.929586	-0.0926708	4	4	P1P2	0.856012	-0.0408019	4	4
C1QL4	P1P2	0.790965	-0.0702346	4	4	P1P2	0.603823	0.0732988	4	4	P1P2	0.831671	0.00143412	4	4
C1QTNF1	P1P2	0.0415128	-0.671012	5	5	P1P2	0.0309778	0.504874	5	5	P1P2	0.386694	-0.0234913	5	5
C1QTNF2	P1P2	0.403876	-0.157974	4	4	P1P2	0.515054	-0.139577	4	4	P1P2	0.237004	-0.148776	4	4
C1QTNF3	P1P2	0.441309	0.090997	3	3	P1P2	0.893329	-0.081004	3	3	P1P2	0.897777	0.00499651	3	3
C1QTNF4	P1P2	0.0664127	-0.292713	4	4	P1P2	0.171528	-0.523194	4	4	P1P2	0.0135782	-0.410426	4	4
C1QTNF5	P2	0.230484	0.134412	4	4	P1	0.177969	-0.189987	5	5	P1	0.294006	-0.0665134	5	5
C1QTNF6	P1P2	0.280141	0.144814	4	4	P1P2	0.97038	-0.0368835	4	4	P1P2	0.500032	0.0539651	4	4
C1QTNF7	ENST00000429690.1	0.381688	-0.151694	5	5	ENST00000429690.1	0.0907081	0.402978	5	5	ENST00000429690.1	0.727128	0.164917	5	5
C1QTNF8	P1P2	0.891866	0.00921114	3	3	P1P2	0.64642	0.0464478	3	3	P1P2	0.67669	0.0278295	3	3
C1QTNF9	ENST00000382071.2	0.91351	-0.301878	5	5	ENST00000382071.2	0.405546	-0.161374	5	5	ENST00000382071.2	0.598922	-0.191733	5	5
C1QTNF9B	ENST00000382140.2	0.685183	-0.0193162	5	5	ENST00000382137.3	0.488271	-0.169573	5	5	ENST00000382137.3	0.547862	-0.078169	5	5
C1QTNF9B-AS1	P1P2	0.0765522	-1.65149	5	5	P1P2	0.0210558	-1.52814	5	5	P1P2	0.0275762	-1.58981	5	5
C1R	P1P2	0.724254	-0.0489871	5	5	P1P2	0.360205	0.109427	5	5	P1P2	0.89339	0.106316	5	5
C1RL	P1P2	0.166822	-0.196526	5	5	P1P2	0.501019	-0.0929544	5	5	P1P2	0.12174	-0.0878609	5	5
C1S	P1P2	0.109382	-0.365229	5	5	P1P2	0.68907	-0.20538	5	5	P1P2	0.0872319	-0.150717	5	5
C1orf100	P1P2	0.641501	-0.173573	5	5	P1P2	0.803831	-0.0171603	5	5	P1P2	0.465951	-0.0838601	5	5
C1orf101	P1P2	0.12174	-0.929162	5	5	P1P2	0.0912707	-1.061	5	5	P1P2	0.0712717	-0.952343	5	5
C1orf105	ENST00000367727.4	0.622633	-0.00977686	5	5	ENST00000367727.4	0.510695	-0.194529	5	5	ENST00000367727.4	0.522891	-0.0891265	5	5
C1orf106	P2	0.35634	-0.167964	5	5	P2	0.336871	-0.672012	5	5	P2	0.0953078	-0.206524	5	5
C1orf109	P1	0.199444	-0.310543	5	5	P1	0.245192	-0.22714	5	5	P1	0.184337	-0.343487	5	5
C1orf110	P2	0.0285485	-0.270153	4	4	P2	0.31941	-0.132831	5	5	P2	0.0929167	-0.169954	4	4
C1orf111	P1P2	0.981863	-0.0892026	5	5	P1P2	0.811644	-0.150683	5	5	P1P2	0.659343	-0.0761359	5	5
C1orf112	P1P2	0.400757	-0.196534	5	5	P1P2	0.311709	-0.349636	5	5	P1P2	0.345593	-0.273085	5	5
C1orf115	P1P2	0.107806	0.207188	5	5	P1P2	0.993629	-0.078122	5	5	P1P2	0.402609	0.0940616	5	5
C1orf116	P1P2	0.656391	0.0312294	4	4	P1P2	0.503591	-0.0569045	4	4	P1P2	0.80822	-0.0389292	4	4
C1orf122	P1P2	0.348926	0.99125	5	5	P1P2	0.78697	-0.0192818	5	5	P1P2	0.46235	0.382929	5	5
C1orf123	P1P2	0.138159	-0.258456	5	5	P1P2	0.53752	0.0756107	5	5	P1P2	0.542821	-0.0920631	5	5
C1orf127	P1P2	0.452136	-0.220251	4	4	P1P2	0.0618429	0.342403	4	4	P1P2	0.963536	0.0610759	4	4
C1orf131	P1P2	0.020227	-2.52426	5	5	P1P2	0.0330299	-1.58822	5	5	P1P2	0.0146486	-2.05246	5	5
C1orf134	ENST00000375605.2	0.910172	-0.0408633	5	5	ENST00000375605.2	0.809689	0.0421718	5	5	ENST00000375605.2	0.918098	0.00446535	5	5
C1orf137	ENST00000369482.1	0.981863	-0.0375719	5	5	ENST00000369482.1	0.650192	-0.0985982	5	5	ENST00000369482.1	0.826536	-0.120981	5	5
C1orf141	P1P2	0.0936733	-0.190272	5	5	P1P2	0.487217	-0.249763	5	5	P1P2	0.156769	-0.220017	5	5
C1orf146	P1P2	0.745296	-0.0439698	4	4	P1P2	0.0716057	-0.395448	4	4	P1P2	0.113824	-0.205099	4	4
C1orf158	P1P2	0.127104	0.245065	5	5	P1P2	0.32475	0.194736	5	5	P1P2	0.133098	0.219901	5	5
C1orf159	P1P2	0.193464	-0.532126	5	5	P1P2	0.603719	-0.411704	5	5	P1P2	0.425245	-0.471915	5	5
C1orf162	P1P2	0.0533243	0.360452	5	5	P1P2	0.766355	-0.0484996	5	5	P1P2	0.163285	0.126259	5	5
C1orf167	P1P2	0.474721	0.0394475	5	5	P1P2	0.920655	0.0129684	5	5	P1P2	0.447094	0.0405541	5	5
C1orf168	P1P2	0.772361	-0.316574	3	3	P1P2	0.453091	-0.17697	3	3	P1P2	0.203889	-0.246772	3	3
C1orf172	P1P2	0.228592	0.161814	5	5	P1P2	0.418238	0.383505	5	5	P1P2	0.33408	0.285411	5	5
C1orf173	P1P2	0.566674	-0.0869472	4	4	P1P2	0.733984	-0.0930605	4	4	P1P2	0.558621	-0.0805181	4	4
C1orf174	P1P2	0.0997848	-0.353566	4	4	P1P2	0.029363	-0.696925	4	4	P1P2	0.00285531	-0.455933	4	4
C1orf177	P1P2	0.536164	0.166015	4	4	P1P2	0.857573	0.00625127	5	5	P1P2	0.661499	0.0711299	4	4
C1orf185	P1P2	0.132434	-0.141438	5	5	P1P2	0.0926489	-0.358707	5	5	P1P2	0.103972	-0.217416	5	5
C1orf186	P1P2	0.193609	-0.209054	5	5	P1P2	0.238096	0.242076	5	5	P1P2	0.997982	-0.0398527	5	5
C1orf189	P1P2	0.269314	-0.188808	5	5	P1P2	0.290304	-0.420898	5	5	P1P2	0.188268	-0.277306	5	5
C1orf192	P1P2	0.619957	0.062463	5	5	P1P2	0.765072	-0.110949	5	5	P1P2	0.622552	-0.0919356	5	5
C1orf194	P1	0.0459041	-0.341527	5	5	P2	0.184277	-0.416995	5	5	P1	0.0850725	-0.330087	5	5
C1orf195	P1P2	0.02896	0.318876	5	5	P1P2	0.759946	0.0719917	5	5	P1P2	0.0785656	0.198852	5	5
C1orf198	P2	0.640296	-0.0671234	5	5	P2	0.403177	-0.195	5	5	P2	0.384387	-0.112602	5	5
C1orf204	P1P2	0.614325	-0.0879622	5	5	P1P2	0.419205	0.118608	5	5	P1P2	0.678985	0.0791589	5	5
C1orf21	P1P2	0.521973	-0.31946	5	5	P1P2	0.872116	-0.157651	5	5	P1P2	0.675284	-0.215673	5	5
C1orf210	P1P2	0.155253	-0.278261	5	5	P1P2	0.0208691	-0.388998	5	5	P1P2	0.021968	-0.326628	5	5
C1orf216	P1P2	0.680548	0.0409274	5	5	P1P2	0.792795	-0.0319921	5	5	P1P2	0.848266	-0.0214561	5	5
C1orf222	P1P2	0.139958	0.767084	5	5	P1P2	0.0907165	0.324406	4	4	P1P2	0.0440207	0.221432	4	4
C1orf226	P2	0.151695	-0.275465	4	4	P2	0.322859	0.151408	3	3	P2	0.785481	0.0180921	3	3
C1orf227	P1P2	0.195346	-0.160931	5	5	P1P2	0.341117	-0.122669	5	5	P1P2	0.143637	-0.171509	5	5
C1orf228	ENST00000458657.2,ENST00000535358.1	0.807102	0.187095	5	5	ENST00000458657.2,ENST00000535358.1	0.280075	0.0469713	5	5	ENST00000458657.2,ENST00000535358.1	0.296339	0.117033	5	5
C1orf229	P1P2	0.414295	-0.322198	4	4	P1P2	0.00242819	-0.55196	4	4	P1P2	0.0303376	-0.497202	4	4
C1orf233	P1P2	0.655427	0.112149	5	5	P1P2	0.0974769	-0.358041	5	5	P1P2	0.356037	-0.120291	5	5
C1orf234	P1P2	0.769289	0.0455494	4	4	P1P2	0.314257	0.0848229	4	4	P1P2	0.354875	0.069167	4	4
C1orf27	P1P2	0.420243	0.12087	4	4	P1P2	0.031009	0.485475	4	4	P1P2	0.0714277	0.352549	4	4
C1orf35	P1P2	0.433667	-0.0827915	4	4	P1P2	0.251825	-0.164919	4	4	P1P2	0.21602	-0.12924	4	4
C1orf43	P1P2	0.107806	0.283151	5	5	P1P2	0.100922	-0.519956	5	5	P1P2	0.350355	-0.0771709	5	5
C1orf50	P1P2	0.257101	-0.21614	5	5	P1P2	0.271741	-0.120392	5	5	P1P2	0.150691	-0.194502	5	5
C1orf51	P1P2	0.178211	-0.323046	5	5	P1P2	0.714937	-0.0240437	5	5	P1P2	0.228737	-0.082736	5	5
C1orf52	P1P2	0.86098	0.0393671	5	5	P1P2	0.846368	-0.0360905	5	5	P1P2	0.99731	0.00163829	5	5
C1orf53	P1P2	0.0564082	-0.393492	5	5	P1P2	0.661122	-0.607548	5	5	P1P2	0.211925	-0.47134	5	5
C1orf54	P1P2	0.0694849	0.249741	5	5	P1P2	0.545033	-0.0951207	5	5	P1P2	0.515787	0.092626	5	5
C1orf56	P1P2	0.754221	-0.163865	4	4	P1P2	0.750683	0.162903	4	4	P1P2	0.978568	-0.00481513	4	4
C1orf61	P1	0.145931	0.392477	5	5	P1	0.430178	0.160434	5	5	P1	0.213161	0.248765	5	5
[truncated: 14,384 more rows]
