# Supplementary material for: Loss of Fanconi anemia proteins causes a reliance on lysosomal exocytosis
Source: Cell Death Dis. 2025 Nov 4;16(1):791. doi: 10.1038/s41419-025-08164-0 (PMC12586712; doi:10.1038/s41419-025-08164-0)
Supplement: Supplementary file 9 — Table S8 [file 41419_2025_8164_MOESM9_ESM.xls]

## Sheet: TableS8_WT-FuLAG05_results_phen
	gamma	gamma	gamma
	Rep1	Rep2	ave_Rep1_Rep2
sgId
A1BG_+_58858549.23-P1	0.0950253	-0.155858	-0.0304162
A1BG_+_58858964.23-P1	0.0784292	0.00124332	0.0398363
A1BG_+_58864367.23-P2	-0.0944656	-0.0384001	-0.0664328
A1BG_-_58858617.23-P1	0.532886	0.0491956	0.291041
A1BG_-_58858630.23-P1	-0.130793	-0.609688	-0.37024
A1BG_-_58858788.23-P1	-0.43219	0.244073	-0.0940587
A1BG_-_58864354.23-P2	-0.376456	0.127724	-0.124366
A1BG_-_58864360.23-P2	0.362875	0.154359	0.258617
A1BG_-_58864822.23-P2	-0.383877	-0.0125678	-0.198222
A1BG_-_58864840.23-P2	-0.242371	-0.141837	-0.192104
A1CF_+_52645000.23-P1P2	-0.226808	0.138421	-0.0441931
A1CF_+_52645080.23-P1P2	-0.816837	-0.136534	-0.476685
A1CF_+_52645339.23-P1P2	0.18212	0.316931	0.249526
A1CF_-_52645011.23-P1P2	0.213085	0.44028	0.326683
A1CF_-_52645373.23-P1P2	-0.266677	0.265781	-0.000448213
A2ML1_+_8975211.23-P1P2	0.85599
A2ML1_+_8975278.23-P1P2	0.182155	0.257168	0.219662
A2ML1_-_8975582.23-P1P2	-0.0411118	0.00445577	-0.018328
A2ML1_-_8975593.23-P1P2	0.449515	-0.307861	0.070827
A2ML1_-_8975664.23-P1P2	0.112824	0.0612442	0.0870342
A2M_+_9268141.23-P1P2	-0.197827	0.217601	0.00988691
A2M_+_9268487.23-P1P2	-0.0280144	-0.172978	-0.100496
A2M_+_9268495.23-P1P2	0.0759793	0.00761234	0.0417958
A2M_-_9268273.23-P1P2	0.160756	-0.156309	0.00222368
A2M_-_9268387.23-P1P2	0.263483	-0.0186606	0.122411
A3GALT2_+_33786649.23-ENST00000442999.3	-0.553956	-0.273509	-0.413732
A3GALT2_+_33786659.23-ENST00000442999.3	0.475767	0.0796557	0.277712
A3GALT2_+_33786675.23-ENST00000442999.3	-0.267258	-1.14066	-0.703956
A3GALT2_+_33786682.23-ENST00000442999.3
A3GALT2_-_33786280.23-ENST00000442999.3	0.156865	-0.0419667	0.0574493
A4GALT_+_43116425.23-P1P2	0.163438	-0.314374	-0.0754679
A4GALT_+_43116792.23-P1P2	-0.198193	0.0695161	-0.0643385
A4GALT_-_43116431.23-P1P2	-0.0230084	-0.301382	-0.162195
A4GALT_-_43116434.23-P1P2	-0.266056	-0.241099	-0.253577
A4GALT_-_43116819.23-P1P2	-0.383227	0.223356	-0.0799353
A4GNT_+_137850968.23-P1P2	-0.278189	0.155423	-0.0613827
A4GNT_+_137851024.23-P1P2	-0.0210152	-0.127952	-0.0744834
A4GNT_+_137851178.23-P1P2	-0.218247	-0.37825	-0.298249
A4GNT_-_137851117.23-P1P2	-0.40608	-0.143741	-0.274911
A4GNT_-_137851121.23-P1P2	-0.258709	0.0836083	-0.0875501
AAAS_+_53714983.23-P1P2	0.0130999	0.195724	0.104412
AAAS_+_53715355.23-P1P2	0.20815	-0.303017	-0.0474331
AAAS_-_53715371.23-P1P2	-0.295882	-0.310421	-0.303151
AAAS_-_53715389.23-P1P2	-0.238177	-0.183739	-0.210958
AAAS_-_53715438.23-P1P2	0.147844	-0.211435	-0.0317955
AACS_+_125549983.23-P1P2	-0.0982995	0.417003	0.159352
AACS_+_125549999.23-P1P2	0.0639582	-0.0781911	-0.00711645
AACS_+_125550002.23-P1P2	0.310566	0.152422	0.231494
AACS_+_125550035.23-P1P2	-0.201401	0.266537	0.0325676
AACS_-_125550169.23-P1P2	0.0427243	-0.194599	-0.0759374
AADACL2_+_151451732.23-P1P2
AADACL2_+_151451926.23-P1P2	-0.274009	-0.226247	-0.250128
AADACL2_+_151452121.23-P1P2	-0.521435	-0.499234	-0.510335
AADACL2_-_151451828.23-P1P2	0.0345405	-0.237805	-0.101632
AADACL2_-_151451961.23-P1P2	1.5174	-2.37825	-0.430423
AADACL3_+_12776115.23-P1P2	-0.240897	0.144169	-0.0483641
AADACL3_+_12776133.23-P1P2	0.130465	-0.0796906	0.0253871
AADACL3_+_12776213.23-P1P2	-0.129324	0.211464	0.0410699
AADACL3_+_12776313.23-P1P2	-0.238986	0.179127	-0.0299299
AADACL3_+_12776495.23-P1P2	0.136737	0.0463183	0.0915278
AADACL4_+_12704573.23-P1P2	0.101333	0.198578	0.149956
AADACL4_+_12704601.23-P1P2	-0.340576	0.293891	-0.0233424
AADACL4_+_12704653.23-P1P2	-0.142497	-0.02804	-0.0852688
AADACL4_+_12704714.23-P1P2	-1.19595	-0.48733	-0.841639
AADACL4_-_12704768.23-P1P2	0.0253742	-0.0542174	-0.0144216
AADAC_+_151532013.23-P1P2	-0.0305546	-0.164593	-0.097574
AADAC_+_151532371.23-P1P2	-0.36866	-0.325821	-0.34724
AADAC_-_151531905.23-P1P2	-0.0338269	-0.380594	-0.20721
AADAC_-_151531939.23-P1P2	-0.28858	-0.398256	-0.343418
AADAC_-_151531954.23-P1P2	-0.0957039	-0.15548	-0.125592
AADAT_+_171010904.23-P1P2	0.256182	0.044441	0.150312
AADAT_+_171010929.23-P1P2	0.14915	0.0911918	0.120171
AADAT_+_171011392.23-P1P2	0.191135	-0.302265	-0.0555651
AADAT_-_171011321.23-P1P2	-0.196612	0.21553	0.0094589
AADAT_-_171011368.23-P1P2	-0.195634	0.13276	-0.0314372
AAED1_+_99417117.23-P1P2	-0.0744741	-0.258766	-0.16662
AAED1_+_99417233.23-P1P2
AAED1_+_99417525.23-P1P2	-0.146606	0.120679	-0.0129638
AAED1_+_99417589.23-P1P2	-0.0307992	0.0823926	0.0257967
AAED1_-_99417574.23-P1P2	0.0854327	-0.374857	-0.144712
AAGAB_+_67546965.23-P1P2
AAGAB_-_67546714.23-P1P2	-0.326737	0.292369	-0.017184
AAGAB_-_67546928.23-P1P2	-0.209713	0.447027	0.118657
AAGAB_-_67546952.23-P1P2	0.00122234	-0.284708	-0.141743
AAGAB_-_67546997.23-P1P2	-0.932463	-0.243533	-0.587998
AAK1_+_69870290.23-P1P2	-0.246256	-0.0400661	-0.143161
AAK1_+_69870701.23-P1P2	-0.175016	-0.0908675	-0.132942
AAK1_-_69870541.23-P1P2	-0.35784	0.0330255	-0.162407
AAK1_-_69870791.23-P1P2	0.266496	0.18029	0.223393
AAK1_-_69870794.23-P1P2	0.200771	-0.0413458	0.0797126
AAMDC_+_77532426.23-P1P2	0.246757	-0.25823	-0.0057364
AAMDC_-_77532187.23-P1P2	0.342806	0.00454459	0.173675
AAMDC_-_77532222.23-P1P2	0.777272	-0.882839	-0.0527836
AAMDC_-_77532236.23-P1P2	-0.219561	0.155949	-0.0318058
AAMDC_-_77532634.23-P1P2	-0.459349	-0.309509	-0.384429
AAMP_+_219134841.23-P1P2	-1.19488	-1.0064	-1.10064
AAMP_+_219134851.23-P1P2	-0.845165	-0.784439	-0.814802
AAMP_-_219134415.23-P1P2	-0.0361041	0.00971534	-0.0131944
AAMP_-_219134424.23-P1P2	-0.15222	0.041161	-0.0555296
AAMP_-_219134469.23-P1P2	0.120527	-0.118732	0.000897555
AANAT_+_74463718.23-P1P2	-0.0539748	0.338502	0.142264
AANAT_+_74463735.23-P1P2	0.099906	-0.0688357	0.0155352
AANAT_+_74464088.23-P1P2	-0.712528	-0.244791	-0.478659
AANAT_-_74464175.23-P1P2	-0.111627	0.373294	0.130833
AANAT_-_74464185.23-P1P2	-0.317209	0.0364352	-0.140387
AAR2_+_34824386.23-P1P2	-0.134672	-0.0888098	-0.111741
AAR2_+_34824488.23-P1P2	-0.561069	-0.635435	-0.598252
AAR2_+_34824681.23-P1P2	0.267766	-0.0551162	0.106325
AAR2_-_34824417.23-P1P2	0.0444107	0.427549	0.23598
AAR2_-_34824425.23-P1P2	-0.122296	-0.41797	-0.270133
AARD_+_117950477.23-P1P2	-0.196161	-0.229076	-0.212619
AARD_+_117950489.23-P1P2	-0.128413	-0.264468	-0.196441
AARD_+_117950882.23-P1P2	0.139807	0.291092	0.21545
AARD_+_117950890.23-P1P2	-0.899871	-0.333856	-0.616864
AARD_-_117950494.23-P1P2	-0.599084	-0.23432	-0.416702
AARS2_+_44280650.23-P1P2	-0.319097	0.0733645	-0.122866
AARS2_+_44281006.23-P1P2	-0.981538	-1.14347	-1.06251
AARS2_+_44281027.23-P1P2	-2.82314	-2.35432	-2.58873
AARS2_+_44281044.23-P1P2	-1.55768	-1.97251	-1.76509
AARS2_+_44281056.23-P1P2	-1.97178	-1.99073	-1.98126
AARSD1_+_41116203.23-P1	0.0846699	-0.16122	-0.0382752
AARSD1_+_41116412.23-P1	-0.321547	0.223414	-0.0490664
AARSD1_+_41116417.23-P1	-0.352805	-0.0158341	-0.184319
AARSD1_+_41132061.23-P2	0.165132	0.0355816	0.100357
AARSD1_+_41132078.23-P2	-0.153894	-0.238259	-0.196076
AARSD1_-_41116243.23-P1	0.0919034	-0.0521905	0.0198565
AARSD1_-_41116425.23-P1	0.0530173	0.197289	0.125153
AARSD1_-_41131712.23-P2	-0.141087	-0.0216783	-0.0813825
AARSD1_-_41132037.23-P2	-0.0833598	0.329298	0.122969
AARSD1_-_41132088.23-P2	0.0500934	-0.0423581	0.00386768
AARS_+_70323318.23-P1P2	-1.72415	-1.31658	-1.52036
AARS_+_70323322.23-P1P2	-1.56107	-0.985933	-1.2735
AARS_+_70323353.23-P1P2	-1.92756	-2.55818	-2.24287
AARS_+_70323362.23-P1P2	-1.88568	-0.222878	-1.05428
AARS_-_70323332.23-P1P2	-1.65586	-1.53968	-1.59777
AASDHPPT_+_105948405.23-P1P2	0.148262	0.0768031	0.112533
AASDHPPT_+_105948450.23-P1P2	0.00523408	-0.0359125	-0.0153392
AASDHPPT_+_105948813.23-P1P2	-0.202777	-0.202543	-0.20266
AASDHPPT_-_105948374.23-P1P2	0.074903	0.295393	0.185148
AASDHPPT_-_105948417.23-P1P2	0.185485	0.425619	0.305552
AASDH_+_57253570.23-P1P2	0.113038	-0.00044842	0.0562947
AASDH_-_57253280.23-P1P2	0.583118	-0.27898	0.152069
AASDH_-_57253356.23-P1P2	-0.105846	0.132805	0.0134793
AASDH_-_57253362.23-P1P2	0.185696	0.233103	0.209399
AASDH_-_57253588.23-P1P2	0.0770702	0.259824	0.168447
AASS_+_121784000.23-P1P2	0.720432	0.182667	0.451549
AASS_+_121784219.23-P1P2	-0.0353709	0.27803	0.121329
AASS_+_121784247.23-P1P2	-0.165046	-0.16453	-0.164788
AASS_-_121784277.23-P1P2	-0.205611	-0.354978	-0.280295
AASS_-_121784328.23-P1P2	-0.289232	-0.254966	-0.272099
AATF_-_35306286.23-P1P2	-1.95323	-2.21955	-2.08639
AATF_-_35306312.23-P1P2	-0.0967041	0.41887	0.161083
AATF_-_35306333.23-P1P2	-0.300561	0.153062	-0.0737491
AATF_-_35306340.23-P1P2	-0.886791	-0.760486	-0.823638
AATF_-_35306346.23-P1P2	-1.48545	-1.065	-1.27523
AATK_+_79139571.23-ENST00000326724.4	-0.0810697	-0.00616712	-0.0436184
AATK_+_79139589.23-ENST00000326724.4	-0.1634	-0.270548	-0.216974
AATK_+_79139592.23-ENST00000326724.4	0.211646	0.130505	0.171075
AATK_-_79139586.23-ENST00000326724.4	-0.474602	-0.379005	-0.426804
AATK_-_79139956.23-ENST00000326724.4	0.0953437	0.366336	0.23084
ABAT_+_8768492.23-P1	-0.159998	-0.0525907	-0.106294
ABAT_+_8768682.23-P1	0.176861	0.129545	0.153203
ABAT_+_8807445.23-P2	0.219478	-0.0672327	0.0761227
ABAT_+_8807450.23-P2	-0.14766	0.176016	0.0141778
ABAT_+_8807464.23-P2	-0.177057	-0.00192237	-0.0894899
ABAT_+_8807492.23-P2	-0.626186	0.140701	-0.242743
ABAT_+_8807696.23-P2	0.067336	0.0864958	0.0769159
ABAT_-_8768504.23-P1	0.0742295	0.290777	0.182503
ABAT_-_8768523.23-P1	-0.0561768	-0.170579	-0.113378
ABAT_-_8768533.23-P1	0.00484232	0.123793	0.0643176
ABCA10_+_67224811.23-P1P2	-0.435493	0.183992	-0.12575
ABCA10_+_67224929.23-P1P2	-0.195714	0.354692	0.0794887
ABCA10_-_67224447.23-P1P2	0.0128753	-0.225832	-0.106478
ABCA10_-_67224767.23-P1P2	0.274095	0.0872121	0.180654
ABCA10_-_67224823.23-P1P2	-0.0366968	0.171947	0.0676251
ABCA12_+_216002996.23-P1P2	0.147222	-0.129943	0.00863928
ABCA12_+_216003308.23-P1P2	-0.21398	0.266723	0.0263714
ABCA12_+_216003314.23-P1P2	-0.248474	-0.23386	-0.241167
ABCA12_+_216003340.23-P1P2	0.187041	0.0381351	0.112588
ABCA12_-_216002923.23-P1P2	0.600733	-0.471359	0.0646868
ABCA13_+_48211090.23-P1P2	-0.391742	-0.347077	-0.369409
ABCA13_+_48211097.23-P1P2	-0.517846	0.293043	-0.112401
ABCA13_+_48211145.23-P1P2	0.21856	-0.159264	0.029648
ABCA13_+_48211160.23-P1P2	0.0949726	-0.346392	-0.12571
ABCA13_-_48211093.23-P1P2	-0.0933837	0.133257	0.0199365
ABCA1_-_107689997.23-P1P2	0.31216	0.0818827	0.197021
ABCA1_-_107690031.23-P1P2	0.0265384	0.0140674	0.0203029
ABCA1_-_107690385.23-P1P2	-0.504128	-0.20764	-0.355884
ABCA1_-_107690389.23-P1P2	-0.120952	0.0910704	-0.0149406
ABCA1_-_107690394.23-P1P2	0.13088	0.400285	0.265582
ABCA2_+_139922190.23-P1P2	0.320747	-0.0667637	0.126991
ABCA2_+_139922201.23-P1P2	-0.0777869	0.322616	0.122415
ABCA2_+_139922272.23-P1P2	-0.142244	-0.171248	-0.156746
ABCA2_+_139922669.23-P1P2	-0.0979562	0.222942	0.0624929
ABCA2_-_139922596.23-P1P2	0.00283159	-0.110004	-0.0535861
ABCA3_+_2390336.23-P1P2	-0.130026	0.132249	0.00111161
ABCA3_+_2390611.23-P1P2	0.35023	-0.064261	0.142985
ABCA3_-_2390323.23-P1P2	0.106369	0.322957	0.214663
ABCA3_-_2390333.23-P1P2	-0.453233	0.275808	-0.0887124
ABCA3_-_2390704.23-P1P2	-1.41516	-1.2387	-1.32693
ABCA4_+_94586668.23-P1P2	0.753472	0.259543	0.506508
ABCA4_-_94586219.23-P1P2	0.198859	-0.345829	-0.0734846
ABCA4_-_94586232.23-P1P2	-0.234966	0.304638	0.0348361
ABCA4_-_94586250.23-P1P2	0.503492	0.196582	0.350037
ABCA4_-_94586658.23-P1P2	-0.00434006	-0.0845485	-0.0444443
ABCA5_-_67322851.23-P1P2	0.00617503	0.157658	0.0819166
ABCA5_-_67322872.23-P1P2	-0.130207	-0.148505	-0.139356
ABCA5_-_67322891.23-P1P2	-0.504281	-0.0623124	-0.283297
ABCA5_-_67323220.23-P1P2	0.532276	0.229887	0.381082
ABCA5_-_67323280.23-P1P2	-0.0252607	0.188508	0.0816236
ABCA6_+_67137842.23-P1P2	0.184105	-0.0363977	0.0738537
ABCA6_+_67138008.23-P1P2	0.141851	-0.187362	-0.0227558
ABCA6_+_67138026.23-P1P2	0.0396003	0.00751709	0.0235587
ABCA6_+_67138050.23-P1P2	-0.285514	0.0687323	-0.108391
ABCA6_-_67137854.23-P1P2	0.117856	0.207256	0.162556
ABCA7_+_1040413.23-P1	0.155354	-0.318182	-0.081414
ABCA7_+_1040513.23-P1	-0.0333734	-0.00359131	-0.0184824
ABCA7_+_1040577.23-P1	0.339343	0.0676593	0.203501
ABCA7_+_1041292.23-P2	0.0300018	0.373738	0.20187
ABCA7_+_1041297.23-P2	-0.0813585	0.120128	0.0193847
ABCA7_+_1041311.23-P2	-0.0603622	0.0855584	0.0125981
ABCA7_-_1040133.23-P1	0.26501	0.147466	0.206238
ABCA7_-_1040209.23-P1	-0.163385	-0.0995894	-0.131487
ABCA7_-_1041459.23-P2	-0.0317118	0.264678	0.116483
ABCA7_-_1041717.23-P2	-0.411483	-0.367612	-0.389547
ABCA8_+_66950959.23-P1P2	0.108642	0.0677053	0.0881736
ABCA8_+_66951401.23-P1P2	-0.562121	0.0754679	-0.243327
ABCA8_-_66951372.23-P1P2	0.344051	-0.0441275	0.149962
ABCA8_-_66951525.23-P1P2	-0.485916	-0.222214	-0.354065
ABCA8_-_66951528.23-P1P2	0.133267	0.0591552	0.0962109
ABCA9_+_67057085.23-P1P2	-0.0656636	-0.128598	-0.0971308
ABCA9_-_67056649.23-P1P2	-0.402599	-0.359943	-0.381271
ABCA9_-_67057012.23-P1P2	0.560049	0.222785	0.391417
ABCA9_-_67057053.23-P1P2	0.0315429	0.0214093	0.0264761
ABCA9_-_67057069.23-P1P2	0.0645606	-0.15209	-0.0437646
ABCB10_+_229694285.23-P1P2	-1.49967	-1.70214	-1.6009
ABCB10_+_229694413.23-P1P2	-0.15944	-0.0745639	-0.117002
ABCB10_-_229694297.23-P1P2	-2.97237	-1.44784	-2.2101
ABCB10_-_229694457.23-P1P2	0.330886	0.166942	0.248914
ABCB10_-_229694467.23-P1P2	-0.339017	0.274398	-0.0323098
ABCB11_+_169887409.23-P1P2	0.0888714	0.500194	0.294533
ABCB11_+_169887811.23-P1P2	-0.101264	-0.194956	-0.14811
ABCB11_-_169887416.23-P1P2	0.0329516	-0.152804	-0.0599264
ABCB11_-_169887784.23-P1P2	0.00283159	-0.0844608	-0.0408146
ABCB11_-_169887796.23-P1P2	0.0642321	0.0267227	0.0454774
ABCB1_-_87342256.23-ENST00000265724.3	-0.109643	0.141644	0.0160006
ABCB1_-_87342302.23-ENST00000265724.3	-0.307509	0.649911	0.171201
ABCB1_-_87342654.23-ENST00000265724.3	-0.0619212	-0.168617	-0.115269
ABCB1_-_87342657.23-ENST00000265724.3	0.136098	0.00103087	0.0685645
ABCB1_-_87342674.23-ENST00000265724.3	-0.0981336	0.0223508	-0.0378914
ABCB4_+_87104933.23-P1P2	-0.196301	-0.174156	-0.185228
ABCB4_+_87104939.23-P1P2	0.168054	-0.118205	0.0249244
ABCB4_+_87105008.23-P1P2	-0.067131	-0.149819	-0.108475
ABCB4_-_87104608.23-P1P2	-0.225036	-0.186336	-0.205686
ABCB4_-_87104975.23-P1P2	0.363149	0.203369	0.283259
ABCB5_+_20687051.23-P1P2	-0.729688	0.683526	-0.023081
ABCB5_+_20687218.23-P1P2		-0.465926
ABCB5_+_20687242.23-P1P2	-0.36235	-0.198763	-0.280556
ABCB5_+_20687409.23-P1P2
ABCB5_-_20687396.23-P1P2	0.271134	0.158208	0.214671
ABCB6_+_220083500.23-P1P2	0.166143	-0.212874	-0.0233654
ABCB6_-_220083181.23-P1P2	0.407396	0.258456	0.332926
ABCB6_-_220083194.23-P1P2	-0.0583323	-0.306622	-0.182477
ABCB6_-_220083468.23-P1P2	0.0218564	-0.0857143	-0.0319289
ABCB6_-_220083604.23-P1P2	0.100541	0.120684	0.110613
ABCB7_+_74375885.23-P1P2	-2.55298	-6.96321	-4.7581
ABCB7_+_74376070.23-P1P2	-2.36739	-2.76072	-2.56406
ABCB7_-_74375964.23-P1P2	-2.00806	-1.80409	-1.90608
ABCB7_-_74376019.23-P1P2	-3.22458	-2.99411	-3.10934
ABCB7_-_74376044.23-P1P2	-1.48011	-3.73595	-2.60803
ABCB8_+_150725965.23-P1P2	-0.00559703	0.0170887	0.00574584
ABCB8_-_150725551.23-P1P2	0.548266	-0.0928478	0.227709
ABCB8_-_150725580.23-P1P2	0.063216	0.153749	0.108482
ABCB8_-_150725928.23-P1P2	-0.183285	-0.09079	-0.137038
ABCB8_-_150725975.23-P1P2	-0.143148	-0.0334983	-0.088323
ABCB9_+_123450546.23-P1	-0.0350366	-0.297134	-0.166085
ABCB9_+_123450566.23-P1	-0.102038	-0.142658	-0.122348
ABCB9_+_123450826.23-P1	0.277596	-0.183839	0.0468785
ABCB9_+_123450970.23-P1	-0.186059	-0.100858	-0.143458
ABCB9_+_123465727.23-P2	0.48939	0.044548	0.266969
ABCB9_-_123450999.23-P1	0.106336	-0.244345	-0.0690047
ABCB9_-_123465422.23-P2	-0.154555	0.154087	-0.000233771
ABCB9_-_123465699.23-P2	-0.228144	-0.103521	-0.165832
ABCB9_-_123465738.23-P2	-0.462525	0.107954	-0.177285
ABCB9_-_123465787.23-P2	0.0561885	-0.0797463	-0.0117789
ABCC10_+_43395315.23-P1P2	0.419727	0.405897	0.412812
ABCC10_-_43395330.23-P1P2	0.718378	-0.178578	0.2699
ABCC10_-_43395343.23-P1P2	0.233669	-0.142437	0.045616
ABCC10_-_43395891.23-P1P2	0.0543619	0.329569	0.191966
ABCC10_-_43395984.23-P1P2	-0.106211	0.414206	0.153997
ABCC11_+_48278130.23-P1	0.314033	-0.554216	-0.120092
ABCC11_+_48281001.23-P2	0.297065	0.128969	0.213017
ABCC11_+_48281042.23-P2	-0.117143	0.160728	0.0217922
ABCC11_+_48281345.23-P2	-0.267258	0.293043	0.0128929
ABCC11_+_48281428.23-P2	0.192803	0.260655	0.226729
ABCC11_-_48277852.23-P1	-0.267043	-0.0815103	-0.174276
ABCC11_-_48278103.23-P1	-0.104084	-1.10329	-0.603687
ABCC11_-_48278122.23-P1	-0.464409	0.457096	-0.00365667
ABCC11_-_48278125.23-P1	0.128362	0.391769	0.260066
ABCC11_-_48280980.23-P2	0.0468691	0.16856	0.107714
ABCC12_+_48180636.23-ENST00000311303.3	-0.108543	-0.211195	-0.159869
ABCC12_-_48180314.23-ENST00000311303.3	-0.442914	-0.401942	-0.422428
ABCC12_-_48180643.23-ENST00000311303.3	0.0290631	-0.0172968	0.00588316
ABCC12_-_48180648.23-ENST00000311303.3	-0.0937417	0.115189	0.0107238
ABCC12_-_48180679.23-ENST00000311303.3	0.0430955	-0.0610755	-0.00899002
ABCC1_+_16043482.23-P1P2	-0.213024	-0.0332384	-0.123131
ABCC1_+_16043921.23-P1P2	0.0332586	0.28869	0.160974
ABCC1_-_16043871.23-P1P2	-0.37568	-0.221704	-0.298692
ABCC1_-_16043934.23-P1P2	-0.00027432	-0.38516	-0.192717
ABCC1_-_16044002.23-P1P2	-0.0394209	0.381727	0.171153
ABCC2_+_101542515.23-P1P2	-0.248353	-0.125336	-0.186844
ABCC2_+_101542910.23-P1P2	-0.76168	0.450931	-0.155375
ABCC2_+_101542914.23-P1P2	-0.563022	-0.202962	-0.382992
ABCC2_+_101542981.23-P1P2	-0.534825	-0.664005	-0.599415
ABCC2_-_101542808.23-P1P2		1.69214
ABCC3_+_48712248.23-P1P2	-0.177323	-0.0623606	-0.119842
ABCC3_+_48712270.23-P1P2	0.268528	-0.00178659	0.133371
ABCC3_+_48712450.23-P1P2	-1.7684	-1.1939	-1.48115
ABCC3_+_48712559.23-P1P2	-0.0294689	0.374409	0.17247
ABCC3_+_48712662.23-P1P2	0.00866067	0.028956	0.0188083
ABCC4_+_95953430.23-P1P2	0.25281	-0.0224585	0.115176
ABCC4_+_95953641.23-P1P2	0.0951284	-0.0513857	0.0218714
ABCC4_+_95953668.23-P1P2	-0.315095	-0.0364224	-0.175758
ABCC4_-_95953614.23-P1P2	0.291019	0.0301272	0.160573
ABCC4_-_95953652.23-P1P2	-0.283164	0.345273	0.0310547
ABCC5_+_183735648.23-P1P2	-0.0629437	0.232587	0.0848215
ABCC5_+_183735692.23-P1P2	0.114942	0.000615561	0.0577788
ABCC5_-_183735259.23-P1P2	-0.207553	0.120352	-0.0436004
ABCC5_-_183735312.23-P1P2	0.0481556	-0.272389	-0.112117
ABCC5_-_183735467.23-P1P2	-0.228342	0.446274	0.108966
ABCC6_+_16316916.23-ENST00000205557.7
ABCC6_+_16317287.23-ENST00000205557.7	-0.420768	-0.0387845	-0.229776
ABCC6_+_16317296.23-ENST00000205557.7	0.3096	0.279961	0.294781
ABCC6_-_16317235.23-ENST00000205557.7	-0.44673	-0.431997	-0.439363
ABCC6_-_16317247.23-ENST00000205557.7	0.248775	0.0466612	0.147718
ABCC8_+_17497953.23-P1P2	-0.0984244	0.117161	0.00936823
ABCC8_+_17498387.23-P1P2	0.129148	0.0791624	0.104155
ABCC8_-_17497979.23-P1P2	0.0790033	0.00221764	0.0406105
ABCC8_-_17497997.23-P1P2	-0.409363	-0.276929	-0.343146
ABCC8_-_17498220.23-P1P2	0.235194	0.0140674	0.124631
ABCC9_+_22093672.23-P1P2	0.197548	0.026846	0.112197
ABCC9_+_22093678.23-P1P2	0.157622	-0.271687	-0.0570327
ABCC9_+_22093937.23-P1P2	0.655666	-0.330197	0.162735
ABCC9_+_22093941.23-P1P2	0.38793	0.150227	0.269079
ABCC9_+_22094309.23-P1P2	-0.125314	-0.0294113	-0.0773628
ABCD1_+_152990414.23-P1P2	-0.118756	-0.0106369	-0.0646962
ABCD1_+_152990711.23-P1P2	-0.00560525	-0.191105	-0.098355
ABCD1_-_152990338.23-P1P2	-0.262902	-0.138703	-0.200802
ABCD1_-_152990379.23-P1P2	0.111498	0.0195633	0.0655308
ABCD1_-_152990703.23-P1P2	0.0608637	0.15988	0.110372
ABCD2_+_40013099.23-P1P2	-0.0967041	-0.405602	-0.251153
ABCD2_+_40013514.23-P1P2	0.0353822	-0.00159298	0.0168946
ABCD2_+_40013594.23-P1P2	-0.282234	-0.369067	-0.32565
ABCD2_-_40013191.23-P1P2	-0.0560621	-0.355166	-0.205614
ABCD2_-_40013610.23-P1P2	-0.163285	-0.0609225	-0.112104
ABCD3_+_94884002.23-P1P2	-0.148216	0.305369	0.0785769
ABCD3_+_94884009.23-P1P2	0.186899	0.220954	0.203927
ABCD3_+_94884032.23-P1P2	-0.36344	-0.0189571	-0.191199
ABCD3_+_94884473.23-P1P2	0.0873279	0.207918	0.147623
ABCD3_-_94883974.23-P1P2	-0.124924	-0.0754842	-0.100204
ABCD4_+_74769611.23-P1P2	0.0968999	0.0349763	0.0659381
ABCD4_+_74769649.23-P1P2	-0.0763757	-0.378671	-0.227524
ABCD4_-_74769631.23-P1P2	0.320983	0.0775464	0.199265
ABCD4_-_74769682.23-P1P2	0.257236	-0.39181	-0.0672872
ABCD4_-_74769729.23-P1P2	-0.348076	0.140046	-0.104015
ABCE1_+_146019317.23-P1P2	-2.77776	-2.5886	-2.68318
ABCE1_+_146019463.23-P1P2	-1.00168	-0.977027	-0.989355
ABCE1_+_146019842.23-P1P2	0.32662	0.307426	0.317023
ABCE1_-_146019502.23-P1P2	-2.60289	-2.21973	-2.41131
ABCE1_-_146019516.23-P1P2	-1.60598
ABCF1_+_30539238.23-P1	-1.2856	-1.25503	-1.27032
ABCF1_+_30539469.23-P1	-0.0501676	-0.162667	-0.106417
ABCF1_+_30539647.23-P1	0.299048	-0.135569	0.0817399
ABCF1_+_30546312.23-P2	-0.0749082	0.246848	0.0859697
ABCF1_+_30546315.23-P2	0.13314	0.166428	0.149784
ABCF1_-_30539232.23-P1	0.288084	0.0927243	0.190404
ABCF1_-_30539602.23-P1	-0.398909	-0.556634	-0.477772
ABCF1_-_30546344.23-P2	-0.0444741	-0.259794	-0.152134
ABCF1_-_30546354.23-P2	0.00481468	-0.0612208	-0.028203
ABCF1_-_30546366.23-P2	0.193353	0.137593	0.165473
ABCF2_+_150923872.23-P1P2	-0.0190042	-0.0881663	-0.0535853
ABCF2_+_150923902.23-P1P2	0.119241	0.43491	0.277076
ABCF2_+_150924236.23-P1P2	-0.430925	-0.372956	-0.40194
ABCF2_+_150924287.23-P1P2	-0.082189	0.366547	0.142179
ABCF2_-_150923882.23-P1P2	-0.269171	0.289702	0.0102653
ABCF3_-_183903980.23-P1P2	-0.0460118	-0.0986739	-0.0723428
ABCF3_-_183903991.23-P1P2	0.222267	-0.081848	0.0702095
ABCF3_-_183904021.23-P1P2	0.346786	-0.709959	-0.181587
ABCF3_-_183904356.23-P1P2	0.025339	0.164847	0.0950932
ABCF3_-_183904380.23-P1P2	-0.351833	-0.156223	-0.254028
ABCG1_+_43639544.23-P1P2	-0.152143	0.305369	0.0766132
ABCG1_+_43639681.23-P1P2
ABCG1_-_43639282.23-P1P2	-0.0947237	0.0770448	-0.00883946
ABCG1_-_43639541.23-P1P2	-0.00963237	-0.149207	-0.0794196
ABCG1_-_43639626.23-P1P2	0.355213	0.296916	0.326065
ABCG2_+_89079974.23-P1P2	0.0652957	0.522455	0.293876
ABCG2_+_89080025.23-P1P2	0.190459	0.479944	0.335201
ABCG2_+_89080044.23-P1P2	0.637835	0.206712	0.422274
ABCG2_-_89079989.23-P1P2	0.216956	0.157062	0.187009
ABCG2_-_89080000.23-P1P2
ABCG4_+_119019794.23-P1P2	0.0370666	0.0487044	0.0428855
ABCG4_+_119019855.23-P1P2	-0.326476	-0.225224	-0.27585
ABCG4_-_119019784.23-P1P2	-0.0475663	0.0837763	0.018105
ABCG4_-_119019798.23-P1P2
ABCG4_-_119019811.23-P1P2	-0.117463
ABCG5_+_44065447.23-P1P2	-0.284795	0.187072	-0.0488615
ABCG5_+_44065865.23-P1P2	-0.491933	0.210925	-0.140504
ABCG5_-_44065428.23-P1P2	-0.149172	-0.44574	-0.297456
ABCG5_-_44065433.23-P1P2	0.151354	-0.0293252	0.0610144
ABCG5_-_44065840.23-P1P2
ABCG8_+_44066166.23-P1P2	-0.113227	0.128734	0.00775388
ABCG8_+_44066180.23-P1P2	-0.174811	0.633925	0.229557
ABCG8_+_44066323.23-P1P2	0.832907	0.994959	0.913933
ABCG8_+_44066333.23-P1P2	0.302751	0.0375263	0.170139
ABCG8_-_44066172.23-P1P2	-0.0709643	0.15656	0.0427979
ABHD10_+_111697851.23-P1P2	-0.16959	-0.284695	-0.227143
ABHD10_+_111698093.23-P1P2	-0.278853	0.119959	-0.0794472
ABHD10_+_111698316.23-P1P2	-0.0422563	0.229709	0.0937262
ABHD10_-_111697877.23-P1P2	-0.0560621	-0.46411	-0.260086
ABHD10_-_111697914.23-P1P2	0.127758	-0.252925	-0.0625834
ABHD11_+_73152656.23-P1P2	-0.333903	0.384393	0.025245
ABHD11_+_73152963.23-P1P2	-0.437561	0.318043	-0.0597593
ABHD11_-_73152688.23-P1P2	0.697205	-0.096964	0.300121
ABHD11_-_73153094.23-P1P2	0.0597875	0.207947	0.133867
ABHD11_-_73153135.23-P1P2	0.435658	-0.00450837	0.215575
ABHD12B_+_51339177.23-P1P2	-0.00528486	0.0213537	0.00803443
ABHD12B_-_51338832.23-P1P2	0.517405	-1.222	-0.352298
ABHD12B_-_51338864.23-P1P2	-0.191628	-0.307861	-0.249744
ABHD12B_-_51338885.23-P1P2	0.118485	0.306604	0.212545
ABHD12B_-_51339227.23-P1P2	0.0191334	0.59903	0.309082
ABHD12_+_25371393.23-P1P2	0.105826	0.124296	0.115061
ABHD12_+_25371436.23-P1P2	-0.0921516	-0.379847	-0.235999
ABHD12_-_25371053.23-P1P2	0.314459	0.206712	0.260586
ABHD12_-_25371057.23-P1P2	0.152361	0.32159	0.236976
ABHD12_-_25371489.23-P1P2	-0.0102839	-0.0517705	-0.0310272
ABHD13_+_108870795.23-P1P2	-0.260203	0.103072	-0.0785652
ABHD13_+_108870811.23-P1P2	-0.0852993	-0.0182504	-0.0517748
ABHD13_+_108871228.23-P1P2	0.0787199	-0.0849557	-0.00311791
ABHD13_-_108870880.23-P1P2	0.0323449	-0.129578	-0.0486167
ABHD13_-_108871256.23-P1P2	-0.00129629	-0.0423459	-0.0218211
ABHD14A_+_52009149.23-P1P2	-0.105121	0.03949	-0.0328156
ABHD14A_+_52009194.23-P1P2	-0.441471	-0.186845	-0.314158
ABHD14A_+_52009255.23-P1P2	0.0609345	-0.00454832	0.0281931
ABHD14A_-_52009122.23-P1P2	-0.188534	-0.0663264	-0.12743
ABHD14A_-_52009160.23-P1P2	0.288135	-0.363737	-0.037801
ABHD14B_+_52007815.23-P1	-0.059412	-0.246787	-0.153099
ABHD14B_+_52016945.23-P2	0.0314385	-0.0570815	-0.0128215
ABHD14B_+_52017325.23-P2	0.0498291	0.0733066	0.0615678
ABHD14B_+_52017350.23-P2	0.18788	-0.0172368	0.0853214
ABHD14B_-_52007985.23-P1	0.00838042	-0.00663862	0.000870901
ABHD14B_-_52007995.23-P1	-0.173645	0.0639036	-0.0548707
ABHD14B_-_52008027.23-P1	0.0109671	0.0638436	0.0374054
ABHD14B_-_52008040.23-P1	0.121763	-0.237407	-0.0578221
ABHD14B_-_52016965.23-P2	-0.215667	0.151162	-0.0322523
ABHD14B_-_52017383.23-P2	0.171513	-0.307861	-0.0681737
ABHD15_-_27893577.23-P1P2	-0.00628705	0.0140674	0.00389015
ABHD15_-_27893641.23-P1P2	0.233129	-0.392842	-0.0798565
ABHD15_-_27893654.23-P1P2	-0.526222	-0.364444	-0.445333
ABHD15_-_27893980.23-P1P2	-0.0319898	-0.128098	-0.0800437
ABHD15_-_27894008.23-P1P2	-0.5325	-0.996201	-0.764351
ABHD16A_+_31671120.23-P1P2	-0.0205324	0.0320753	0.00577145
ABHD16A_+_31671138.23-P1P2	0.1156	-0.260108	-0.072254
ABHD16A_-_31670671.23-P1P2	-0.00868699	0.192922	0.0921173
ABHD16A_-_31670679.23-P1P2	0.127527	0.0952041	0.111366
ABHD16A_-_31670764.23-P1P2	-0.144534	0.0357082	-0.0544131
ABHD16B_+_62492825.23-P1P2	0.170037	-0.108789	0.0306239
ABHD16B_+_62492837.23-P1P2	0.249472	0.0311409	0.140306
ABHD16B_+_62492887.23-P1P2
ABHD16B_+_62493236.23-P1P2	0.507755	-0.169533	0.169111
ABHD16B_-_62492870.23-P1P2	-0.213919	-0.103665	-0.158792
ABHD17A_+_1885470.23-P1P2	-0.538963	-0.226941	-0.382952
ABHD17A_-_1885045.23-P1P2	-0.0822751	0.189795	0.0537598
ABHD17A_-_1885076.23-P1P2	-0.0625444	0.359335	0.148395
ABHD17A_-_1885099.23-P1P2	-0.0851313	-0.595057	-0.340094
ABHD17A_-_1885483.23-P1P2	0.3732	-0.0576684	0.157766
ABHD17B_+_74525655.23-P1P2	0.179709	-0.14145	0.0191296
ABHD17B_+_74525862.23-P1P2	-0.0491772	-0.0524123	-0.0507948
ABHD17B_+_74526089.23-P1P2	0.117543	0.530317	0.32393
ABHD17B_-_74525690.23-P1P2	-0.338574	0.29972	-0.0194269
ABHD17B_-_74525704.23-P1P2	-0.000543136	0.0735684	0.0365126
ABHD17C_+_80987662.23-P1P2	-0.160667	-0.215414	-0.188041
ABHD17C_+_80987703.23-P1P2	-0.0120417	-0.204573	-0.108307
ABHD17C_+_80987878.23-P1P2	0.721931	-0.255119	0.233406
ABHD17C_+_80987887.23-P1P2	0.260219	0.33112	0.29567
ABHD17C_+_80988086.23-P1P2
ABHD1_+_27347075.23-P1P2	0.189399	-0.0842347	0.0525824
ABHD1_+_27347086.23-P1P2	-0.478932	-0.196455	-0.337694
ABHD1_+_27347095.23-P1P2	-0.017681	-0.339372	-0.178526
ABHD1_+_27347132.23-P1P2	-0.139281	-0.250696	-0.194988
ABHD1_-_27346733.23-P1P2	-0.0366028	-0.114547	-0.0755749
ABHD2_+_89631693.23-P1P2	0.0667589	-0.214202	-0.0737214
ABHD2_+_89632075.23-P1P2	0.0632841	0.45629	0.259787
ABHD2_-_89631738.23-P1P2	0.020878	-0.346433	-0.162777
ABHD2_-_89631760.23-P1P2	-0.371877	-0.447585	-0.409731
ABHD2_-_89632154.23-P1P2	-0.395463	-0.528335	-0.461899
ABHD3_+_19284354.23-P1P2	0.767615	-0.13568	0.315968
ABHD3_+_19284534.23-P1P2	0.222545	-0.576229	-0.176842
ABHD3_+_19284717.23-P1P2	0.417869	0.0960362	0.256953
ABHD3_+_19284728.23-P1P2	-0.232458	-0.0862375	-0.159348
ABHD3_-_19284770.23-P1P2	-0.0103739	-0.157146	-0.0837601
ABHD4_+_23067515.23-P1P2	-0.258476	0.270935	0.00622965
ABHD4_+_23067613.23-P1P2	-0.101568	0.112353	0.0053927
ABHD4_-_23067199.23-P1P2	-0.244083	-0.335585	-0.289834
ABHD4_-_23067625.23-P1P2	0.547152	0.31907	0.433111
ABHD4_-_23067680.23-P1P2	0.126671	-0.153971	-0.0136497
ABHD5_+_43732395.23-P1P2	0.169942	-0.200057	-0.0150579
ABHD5_+_43732521.23-P1P2	-0.196841	0.0541448	-0.071348
ABHD5_+_43732806.23-P1P2	0.0669619	-0.444223	-0.188631
ABHD5_-_43732422.23-P1P2	-0.105151	-0.10113	-0.103141
ABHD5_-_43732464.23-P1P2	-0.0731173	0.248738	0.0878104
ABHD6_+_58223718.23-P1P2	-0.317347	0.0847854	-0.116281
ABHD6_+_58223966.23-P1P2	-0.201343	-0.580838	-0.39109
ABHD6_-_58223553.23-P1P2	0.334955	0.381971	0.358463
ABHD6_-_58223594.23-P1P2	-0.427079	-0.259644	-0.343362
ABHD6_-_58223914.23-P1P2	-0.1156	0.160316	0.0223579
ABHD8_+_17413753.23-P1P2	-0.217294	-0.40097	-0.309132
ABHD8_-_17413788.23-P1P2	0.0272329	0.505371	0.266302
ABHD8_-_17414169.23-P1P2	0.0565195	0.182637	0.119578
ABHD8_-_17414173.23-P1P2	0.559225	0.429105	0.494165
ABHD8_-_17414201.23-P1P2	-0.476052	-0.17356	-0.324806
ABI1_+_27149446.23-P1P2	-0.191955	0.354957	0.081501
ABI1_+_27149474.23-P1P2	0.0103653	0.29371	0.152038
ABI1_+_27149800.23-P1P2	0.116668	-0.24637	-0.0648511
ABI1_-_27149837.23-P1P2	-0.331587	0.101735	-0.114926
ABI1_-_27149855.23-P1P2	-0.210875	0.208754	-0.00106032
ABI2_+_204193030.23-P1P2	0.0507806	-0.265901	-0.10756
ABI2_+_204193079.23-P1P2	-0.665547	-0.942465	-0.804006
ABI2_+_204193458.23-P1P2	-0.118641	-0.0827535	-0.100697
ABI2_-_204193058.23-P1P2	0.286044	-0.141938	0.0720531
ABI2_-_204193288.23-P1P2	0.0728612	-0.00830045	0.0322804
ABI3BP_+_100712238.23-P1P2	0.57067	0.303574	0.437122
ABI3BP_+_100712307.23-P1P2	0.0510151	-0.315822	-0.132403
ABI3BP_-_100712220.23-P1P2	0.247454	-0.280676	-0.016611
ABI3BP_-_100712267.23-P1P2	0.198467	0.18726	0.192863
ABI3BP_-_100712320.23-P1P2	0.0556686	-0.427466	-0.185899
ABI3_+_47287798.23-P1P2	0.0206209	0.0907504	0.0556856
ABI3_+_47288122.23-P1P2	0.285891	0.105888	0.195889
ABI3_+_47288159.23-P1P2	0.524978	-0.0191951	0.252891
ABI3_+_47288524.23-P1P2	0.096546	-0.228007	-0.0657307
ABI3_-_47288028.23-P1P2	-0.333103	0.388463	0.0276798
ABL1_+_133589617.23-ENST00000372348.2	-0.0165337	0.238986	0.111226
ABL1_+_133589629.23-ENST00000372348.2	0.115306	-0.27091	-0.0778016
ABL1_+_133589636.23-ENST00000372348.2	-0.0734894	0.214886	0.0706985
ABL1_-_133589228.23-ENST00000372348.2	-0.0265788	0.0536862	0.0135537
ABL1_-_133589268.23-ENST00000372348.2	0.340701	0.186472	0.263586
ABL2_+_179112168.23-P1	-0.132033	-0.0245943	-0.0783138
ABL2_+_179112186.23-P1	0.236629	-0.776214	-0.269793
ABL2_+_179198340.23-P2	0.0208655	0.283746	0.152306
ABL2_+_179198398.23-P2	0.234562	0.164484	0.199523
ABL2_+_179198565.23-P2	0.344659	0.304105	0.324382
ABL2_+_179198740.23-P2	0.284867	-0.197006	0.0439304
ABL2_-_179112151.23-P1	0.140335	-0.333246	-0.0964555
ABL2_-_179112154.23-P1
ABL2_-_179112158.23-P1	0.287427	-0.211745	0.0378412
ABL2_-_179198834.23-P2	0.101516	-0.322179	-0.110331
ABLIM1_+_116417743.23-ENST00000277895.5	0.00283159	-0.234308	-0.115738
ABLIM1_+_116417829.23-ENST00000277895.5	-0.250018	0.334156	0.0420692
ABLIM1_+_116418018.23-ENST00000277895.5	0.065821	0.0604778	0.0631494
ABLIM1_-_116417795.23-ENST00000277895.5	-0.247905	-0.187277	-0.217591
ABLIM1_-_116417810.23-ENST00000277895.5	-0.0654884	-0.143934	-0.104711
ABLIM2_+_8160016.23-P1P2	0.114594	-0.111894	0.00134998
ABLIM2_+_8160141.23-P1P2	0.0439368	0.0140674	0.0290021
ABLIM2_+_8160204.23-P1P2	0.359702	0.329843	0.344773
ABLIM2_+_8160523.23-P1P2	-0.0557631	-0.449064	-0.252414
ABLIM2_-_8160138.23-P1P2	-0.168053	-0.0691561	-0.118605
ABLIM3_+_148521102.23-P1P2	-0.522752	-0.0700931	-0.296423
ABLIM3_+_148521451.23-P1P2	0.148221	0.0665348	0.107378
ABLIM3_-_148521229.23-P1P2	0.0866972	-0.0534834	0.0166069
ABLIM3_-_148521482.23-P1P2	0.516265	0.255488	0.385876
ABLIM3_-_148521503.23-P1P2	-0.211078	-0.216623	-0.213851
ABO_+_136150190.23-P1	0.169997	-0.295617	-0.0628101
ABO_+_136150601.23-P1	-0.00302708	-0.162286	-0.0826563
ABO_-_136130692.23-P2	0.0429597	0.0445922	0.043776
ABO_-_136130921.23-P2	-0.206861	0.0377186	-0.0845712
ABO_-_136130955.23-P2	0.213728	0.444212	0.32897
ABO_-_136130959.23-P2	0.170288	0.36529	0.267789
ABO_-_136130966.23-P2	-0.891815	-0.555945	-0.72388
ABO_-_136150219.23-P1	-0.188148	-0.114407	-0.151278
ABO_-_136150600.23-P1	-0.202666	-0.0600036	-0.131335
ABO_-_136150606.23-P1	-0.10108	-0.160196	-0.130638
ABRACL_+_139349876.23-P1P2	0.312238	0.216764	0.264501
ABRACL_+_139349879.23-P1P2	0.367936	-0.00741237	0.180262
ABRACL_+_139349931.23-P1P2	0.0990469	0.0252801	0.0621635
ABRACL_+_139350209.23-P1P2	0.114973	-0.00631414	0.0543295
ABRACL_-_139350119.23-P1P2	0.505942	-0.353664	0.076139
ABRA_+_107782019.23-P1P2	0.0473448	-0.0672327	-0.00994396
ABRA_+_107782392.23-P1P2	-0.11995	0.473093	0.176571
ABRA_+_107782399.23-P1P2	0.068586	0.407518	0.238052
ABRA_+_107782422.23-P1P2	-0.0321345	-0.21864	-0.125387
ABRA_-_107782350.23-P1P2	-0.261276	-0.0315753	-0.146426
ABR_+_1082842.23-P1P2	0.184506	0.0402806	0.112393
ABR_+_1082862.23-P1P2	0.175013	0.279961	0.227487
ABR_+_1083266.23-P1P2	-0.140126	-0.273571	-0.206849
ABR_-_1083256.23-P1P2	-0.255078	0.00353669	-0.125771
ABR_-_1083263.23-P1P2	0.228713	0.0333587	0.131036
ABT1_+_26597184.23-P1P2	0.0852938	-0.474971	-0.194838
ABT1_+_26597412.23-P1P2	-0.0118365	0.145214	0.0666888
ABT1_-_26597263.23-P1P2	-1.49931	-1.35969	-1.4295
ABT1_-_26597427.23-P1P2	0.0909048	0.0269678	0.0589363
ABT1_-_26597617.23-P1P2	-0.482595	-0.353142	-0.417868
ABTB1_+_127391808.23-P1P2	0.125287	-0.0484213	0.0384328
ABTB1_+_127391828.23-P1P2	-0.0086033	-0.0453976	-0.0270004
ABTB1_+_127391831.23-P1P2	0.342975	0.0534975	0.198236
ABTB1_+_127392221.23-P1P2	-0.0764573	-0.221421	-0.148939
ABTB1_-_127392198.23-P1P2	-0.111501	0.175918	0.0322086
ABTB2_-_34379074.23-P1P2	-0.556042	0.00788879	-0.274076
ABTB2_-_34379146.23-P1P2	0.251231	-0.181004	0.0351131
ABTB2_-_34379310.23-P1P2	-0.0230703	-0.0336732	-0.0283718
ABTB2_-_34379465.23-P1P2	-0.631041	-0.800944	-0.715992
ABTB2_-_34379521.23-P1P2	-0.213124	0.0363202	-0.088402
ACAA1_+_38178488.23-P1P2	-0.342765	-0.197717	-0.270241
ACAA1_+_38178517.23-P1P2	-0.23185	0.240175	0.00416279
ACAA1_+_38178570.23-P1P2	0.158324	0.181286	0.169805
ACAA1_-_38178168.23-P1P2	0.470862	0.299044	0.384953
ACAA1_-_38178575.23-P1P2	0.102517	0.130931	0.116724
ACAA2_+_47339850.23-P1P2	-0.0187016	-0.268502	-0.143602
ACAA2_-_47339449.23-P1P2	0.04236	-0.0884156	-0.0230278
ACAA2_-_47339855.23-P1P2	0.132115	-0.0912404	0.0204371
ACAA2_-_47339858.23-P1P2	0.0323027	-0.113915	-0.0408061
ACAA2_-_47339876.23-P1P2	-0.318031	-0.211936	-0.264984
ACACA_+_35715534.23-P1P2	-0.168487	0.0869989	-0.0407439
ACACA_+_35715655.23-P1P2	0.452515	0.328941	0.390728
ACACA_-_35715847.23-P1P2	-0.0388955	-0.378754	-0.208825
ACACA_-_35715992.23-P1P2	-0.359738	0.0188951	-0.170422
ACACA_-_35716002.23-P1P2	-0.194957	-0.497646	-0.346301
ACACB_+_109569160.23-P1	-0.485523	0.226078	-0.129722
ACACB_+_109569170.23-P1	0.140855	-0.1344	0.00322723
ACACB_+_109592574.23-P2	0.21327	0.114761	0.164016
ACACB_+_109592655.23-P2	-0.111965	-0.00278182	-0.0573732
ACACB_+_109592908.23-P2	-0.168591	-0.105963	-0.137277
ACACB_-_109569178.23-P1	0.00283159	0.441362	0.222097
ACACB_-_109569231.23-P1	-0.171284	-0.0961921	-0.133738
ACACB_-_109569639.23-P1	0.0974064	-0.258213	-0.0804032
ACACB_-_109592496.23-P2	-0.0775249	-0.119871	-0.0986979
ACACB_-_109592519.23-P2	-0.134672	-0.0294804	-0.0820761
ACAD10_+_112124115.23-P1P2	-0.000356687	0.116119	0.057881
ACAD10_-_112123894.23-P1P2	-0.116839	-0.102578	-0.109708
ACAD10_-_112123907.23-P1P2	-0.378598	0.103798	-0.1374
ACAD10_-_112123925.23-P1P2	-0.129851	0.135487	0.00281813
ACAD10_-_112124210.23-P1P2	-0.192022	-0.012712	-0.102367
ACAD11_+_132378312.23-P1P2	0.0969538	0.165633	0.131293
ACAD11_+_132379379.23-P1P2	-0.142899	-0.413655	-0.278277
ACAD11_-_132378623.23-P1P2	0.119241	0.197231	0.158236
ACAD11_-_132378633.23-P1P2	-0.132641	0.09132	-0.0206607
ACAD11_-_132379444.23-P1P2	-0.448677	0.215366	-0.116656
ACAD8_+_134123511.23-P1P2	0.179297	0.177892	0.178594
ACAD8_-_134123448.23-P1P2	0.447746	0.436497	0.442122
ACAD8_-_134123455.23-P1P2	-0.11388	0.0232712	-0.0453045
ACAD8_-_134123502.23-P1P2	0.0499314	0.186721	0.118326
ACAD8_-_134123507.23-P1P2	0.139036	0.0205954	0.0798157
ACAD9_+_128598604.23-P1P2	-0.0864993	0.148568	0.0310345
ACAD9_-_128598499.23-P1P2	-0.0510353	-0.859521	-0.455278
ACAD9_-_128598508.23-P1P2	-0.367218	-0.528529	-0.447874
ACAD9_-_128598528.23-P1P2	-1.24284	-0.818028	-1.03043
ACAD9_-_128598541.23-P1P2	-0.554428	-0.728373	-0.641401
ACADL_+_211089722.23-P1P2	-0.129197	0.834691	0.352747
ACADL_-_211089695.23-P1P2	-0.071474	-0.364444	-0.217959
ACADL_-_211090030.23-P1P2	-0.0928688	0.116022	0.0115766
ACADL_-_211090048.23-P1P2	-0.200702	-0.0348422	-0.117772
ACADL_-_211090095.23-P1P2	-0.158849	-0.21973	-0.18929
ACADM_+_76190107.23-P1P2	-0.19624	-0.153419	-0.17483
ACADM_+_76190432.23-P1P2	0.231604	-0.166998	0.0323031
ACADM_+_76190695.23-P1P2	0.228186	-0.317776	-0.0447949
ACADM_-_76190475.23-P1P2	-0.453282	0.0547093	-0.199286
ACADM_-_76190633.23-P1P2	-0.0126398	-0.191073	-0.101857
ACADSB_+_124768874.23-P1P2	-0.165037	0.0979686	-0.0335341
ACADSB_+_124768891.23-P1P2	-0.161799	-0.337561	-0.24968
ACADSB_+_124768941.23-P1P2	-0.331286	-0.148363	-0.239825
ACADSB_+_124768944.23-P1P2	-0.297922	-0.0850881	-0.191505
ACADSB_-_124768552.23-P1P2	0.264978	-0.143562	0.0607081
ACADS_+_121163685.23-P1P2	-0.104084	-0.168422	-0.136253
ACADS_+_121164090.23-P1P2	-0.220794	-0.320723	-0.270759
ACADS_-_121163653.23-P1P2	-0.284719	-0.203305	-0.244012
ACADS_-_121163657.23-P1P2	-0.0760398	0.196444	0.0602022
ACADS_-_121163671.23-P1P2	-0.00788486	-0.218896	-0.11339
ACADVL_-_7123221.23-P1P2	-0.524415	0.425221	-0.049597
ACADVL_-_7123283.23-P1P2	-0.0811307	-0.161099	-0.121115
ACADVL_-_7123639.23-P1P2	0.06437	-0.290054	-0.112842
ACADVL_-_7123665.23-P1P2	-0.338205	0.00460703	-0.166799
ACADVL_-_7123677.23-P1P2	-0.058244	-0.17057	-0.114407
ACAN_+_89347139.23-P1P2	0.166022	0.095495	0.130758
ACAN_+_89347148.23-P1P2	0.967208	0.335995	0.651602
ACAN_+_89347151.23-P1P2	-0.952081	-0.109668	-0.530874
ACAN_-_89346701.23-P1P2	0.145395	-0.100332	0.0225315
ACAN_-_89347101.23-P1P2	0.0963851	0.176459	0.136422
ACAP1_+_7239854.23-P1P2	0.0669619	0.095495	0.0812284
ACAP1_+_7239956.23-P1P2	-0.41823	-0.384482	-0.401356
ACAP1_+_7240320.23-P1P2	0.154835	0.0786764	0.116756
ACAP1_-_7239866.23-P1P2	0.2191	0.130643	0.174872
ACAP1_-_7240242.23-P1P2	0.179381	0.0544565	0.116919
ACAP2_+_195163707.23-P1P2	-0.289619	0.3568	0.0335904
ACAP2_-_195163352.23-P1P2	-0.0131807	0.0601848	0.023502
ACAP2_-_195163362.23-P1P2	-0.226827	-0.351582	-0.289204
ACAP2_-_195163395.23-P1P2	0.272563	0.122015	0.197289
ACAP2_-_195163655.23-P1P2	-0.111093	0.0403206	-0.035386
ACAP3_+_1243258.23-P1P2	-0.088345	0.0682231	-0.0100609
ACAP3_+_1243337.23-P1P2	-0.0880428	0.209685	0.0608212
ACAP3_-_1243095.23-P1P2	0.254619	0.0907982	0.172709
ACAP3_-_1243221.23-P1P2	0.0409427	0.0894283	0.0651855
ACAP3_-_1243235.23-P1P2	0.178681	0.358513	0.268597
ACAT1_+_107992288.23-P1P2	-0.890253	0.510493	-0.18988
ACAT1_+_107992310.23-P1P2	-0.0612987	0.0643406	0.00152091
ACAT1_+_107992321.23-P1P2	-0.194205	-0.35309	-0.273648
ACAT1_-_107992364.23-P1P2	0.0644194	-0.0701227	-0.00285167
ACAT1_-_107992733.23-P1P2	0.107291	0.261611	0.184451
ACAT2_+_160183436.23-P1P2
ACAT2_+_160183505.23-P1P2	0.289032	-0.0540658	0.117483
ACAT2_-_160183054.23-P1P2	-0.0609443	-0.2409	-0.150922
ACAT2_-_160183095.23-P1P2	0.106079	-0.103252	0.00141336
ACAT2_-_160183174.23-P1P2	-0.189036	0.201579	0.00627151
ACBD3_+_226374329.23-P1P2	-0.0192791	0.34192	0.161321
ACBD3_+_226374366.23-P1P2	-0.0888571	0.202435	0.0567889
ACBD3_-_226373992.23-P1P2	0.0334033	0.0826712	0.0580372
ACBD3_-_226374403.23-P1P2	0.143071	0.0776675	0.110369
ACBD3_-_226374411.23-P1P2	0.178232	0.0574237	0.117828
ACBD4_+_43210021.23-P2	-0.225941	0.0170027	-0.104469
ACBD4_+_43210042.23-P2	0.0397942	0.198604	0.119199
ACBD4_+_43210060.23-P2
ACBD4_+_43210408.23-P2	0.103059	0.0369678	0.0700134
ACBD4_+_43213087.23-P1	-0.114525	-0.191891	-0.153208
ACBD4_+_43213412.23-P1
ACBD4_-_43210055.23-P2	0.0607253	0.201759	0.131242
ACBD4_-_43213050.23-P1	0.382177	-0.175203	0.103487
ACBD4_-_43213072.23-P1	-0.206396	0.267742	0.0306727
ACBD4_-_43213075.23-P1	-0.0424924	-0.082148	-0.0623202
ACBD5_+_27529332.23-P1P2	-0.0964063	0.193661	0.0486274
ACBD5_+_27529682.23-P1P2	-0.0997916	-0.0158482	-0.0578199
ACBD5_+_27529701.23-P1P2	0.313871	0.0204089	0.16714
ACBD5_+_27529710.23-P1P2	-0.100941	0.073705	-0.013618
ACBD5_-_27529679.23-P1P2	-0.123973	0.40076	0.138394
ACBD6_+_180471319.23-P1P2	-0.167093	-0.0527017	-0.109898
ACBD6_+_180471354.23-P1P2	0.162839	0.0327736	0.0978065
ACBD6_+_180471617.23-P1P2	0.299643	0.0798316	0.189737
ACBD6_-_180471532.23-P1P2	-0.14451	0.203694	0.0295917
ACBD6_-_180471707.23-P1P2	0.0928638	0.488371	0.290617
ACBD7_+_15130520.23-P1P2	0.14173	-0.0800841	0.0308228
ACBD7_+_15130776.23-P1P2	-0.101505	-0.315325	-0.208415
ACBD7_-_15130379.23-P1P2	-0.170138	-0.429145	-0.299642
ACBD7_-_15130397.23-P1P2	-0.0231636	1.50481	0.740825
ACBD7_-_15130438.23-P1P2	0.374342	0.274382	0.324362
ACCSL_+_44069616.23-ENST00000378832.1	-0.16673	-0.214039	-0.190384
ACCSL_+_44069971.23-ENST00000378832.1	-0.0531885	0.203707	0.0752592
ACCSL_+_44069981.23-ENST00000378832.1	0.261293	0.189154	0.225224
ACCSL_-_44069582.23-ENST00000378832.1	0.120189	-0.513968	-0.19689
ACCSL_-_44069930.23-ENST00000378832.1
ACCS_+_44087946.23-P1P2	-0.476596	-0.325709	-0.401153
ACCS_+_44088028.23-P1P2	0.185208	0.19921	0.192209
ACCS_+_44088091.23-P1P2	0.270527	0.0910571	0.180792
ACCS_+_44088215.23-P1P2	-0.136803	-0.296533	-0.216668
ACCS_-_44088090.23-P1P2	0.110768	-0.314504	-0.101868
ACD_+_67693748.23-P1P2	-0.0647056	-0.0810062	-0.0728559
ACD_+_67694124.23-P1P2	-0.397398	-0.35259	-0.374994
ACD_-_67693904.23-P1P2	-0.417072	-0.0163775	-0.216725
ACD_-_67693957.23-P1P2	0.1499	0.15493	0.152415
ACD_-_67694143.23-P1P2	-0.762222	-0.557659	-0.659941
ACE2_+_15619016.23-P1P2	0.0819032	-0.951167	-0.434632
ACE2_+_15619087.23-P1P2	0.303341	0.558073	0.430707
ACE2_-_15618594.23-P1P2	0.0579731	0.127278	0.0926256
ACE2_-_15618975.23-P1P2	0.182653	0.106186	0.144419
ACE2_-_15619013.23-P1P2	-0.378544	-0.0756354	-0.22709
ACER1_+_6333110.23-P1P2	-0.190563	-0.0645999	-0.127582
ACER1_+_6333137.23-P1P2	0.0564363	-0.143638	-0.0436009
ACER1_+_6333164.23-P1P2	-0.569075	0.863793	0.147359
ACER1_-_6333545.23-P1P2	-0.463254	0.588537	0.062642
ACER1_-_6333558.23-P1P2	-0.314969	-0.010099	-0.162534
ACER2_+_19409007.23-P1P2	-0.280102	-0.174085	-0.227094
ACER2_+_19409248.23-P1P2	-0.193345	-0.113483	-0.153414
ACER2_+_19409376.23-P1P2	-0.0313166	-0.28535	-0.158334
ACER2_+_19409383.23-P1P2	-0.417121	0.0533803	-0.181871
ACER2_-_19409474.23-P1P2	-0.250839	0.00714795	-0.121846
ACER3_+_76571969.23-P1P2	-0.0475001	-0.287823	-0.167662
ACER3_-_76571978.23-P1P2	-0.07824	0.0766088	-0.000815597
ACER3_-_76572000.23-P1P2	-0.18506	-0.189332	-0.187196
ACER3_-_76572003.23-P1P2	0.0571861	0.143948	0.100567
ACER3_-_76572404.23-P1P2	0.313599	0.294484	0.304041
ACE_+_61554448.23-P1	-0.145267	-0.122731	-0.133999
ACE_+_61554829.23-P1	-0.0125655	-0.203112	-0.107839
ACE_+_61562272.23-P2	0.0425893	0.163674	0.103132
ACE_+_61562293.23-P2	0.0269979	0.00545423	0.0162261
ACE_-_61554428.23-P1	-0.063298	-0.212568	-0.137933
ACE_-_61554458.23-P1	-0.0205009	0.0396291	0.00956408
ACE_-_61554461.23-P1	-0.0525924	-0.301862	-0.177227
ACE_-_61562238.23-P2	0.037597	-0.128272	-0.0453374
ACE_-_61562443.23-P2	-0.301808	0.0978603	-0.101974
ACE_-_61562661.23-P2	-0.409609	0.324687	-0.0424609
ACHE_+_100493456.23-P1	0.138695	-0.00663703	0.0660289
ACHE_+_100493473.23-P1	0.0504662	0.119084	0.0847748
ACHE_+_100494559.23-P2	-0.456161	-0.17248	-0.314321
ACHE_+_100494570.23-P2	-0.130767	-0.0297985	-0.0802827
ACHE_-_100493122.23-P1	-0.0480923	0.20127	0.076589
ACHE_-_100493427.23-P1	0.0334199	0.232624	0.133022
ACHE_-_100493486.23-P1	-0.0624947	0.724278	0.330891
ACHE_-_100494233.23-P2	-0.14607	0.294175	0.0740528
ACHE_-_100494236.23-P2	0.0444907	0.159542	0.102017
ACHE_-_100494578.23-P2	0.167235	0.0302594	0.0987474
ACIN1_+_23564314.23-P1	0.061085	-0.075974	-0.00744453
ACIN1_-_23540292.23-P2	-1.05302	-0.695286	-0.874154
ACIN1_-_23540722.23-P2	-0.410931	0.0322147	-0.189358
ACIN1_-_23540730.23-P2	0.00283159	-0.360677	-0.178923
ACIN1_-_23540744.23-P2	-0.225987	-0.241313	-0.23365
ACIN1_-_23540756.23-P2	-0.311773	-0.0261217	-0.168947
ACIN1_-_23563847.23-P1	0.309407	0.0736093	0.191508
ACIN1_-_23563913.23-P1	-0.183967	0.0402989	-0.0718342
ACIN1_-_23564262.23-P1	0.262383	0.547349	0.404866
ACIN1_-_23564284.23-P1	-0.141927	-0.052326	-0.0971265
ACKR2_+_42850956.23-P1P2	-0.0602964	0.199056	0.0693797
ACKR2_-_42850976.23-P1P2	-0.0230305	-0.0120455	-0.017538
ACKR2_-_42850992.23-P1P2	-0.00736418	0.284218	0.138427
ACKR2_-_42851020.23-P1P2	0.108037	0.198612	0.153325
ACKR2_-_42851479.23-P1P2	-0.0771997	-0.207105	-0.142152
ACKR3_+_237476473.23-P2	-0.102371	0.109225	0.00342658
ACKR3_+_237476822.23-P2	0.0381647	-1.29469	-0.62826
ACKR3_+_237478500.23-P1	0.114323	0.280121	0.197222
ACKR3_+_237478916.23-P1	-0.0411756	0.24468	0.101752
ACKR3_+_237478950.23-P1	0.309142	0.238667	0.273905
ACKR3_-_237476493.23-P2	0.149441	0.330712	0.240077
ACKR3_-_237476505.23-P2	0.0955817	-0.108268	-0.00634323
ACKR3_-_237476900.23-P2	-0.228984	-0.0607004	-0.144842
ACKR3_-_237478578.23-P1	-0.0783052	0.584756	0.253225
ACKR3_-_237478610.23-P1	0.0339701	-0.211567	-0.0887985
ACKR4_+_132316377.23-P1P2	0.238969	0.160424	0.199696
ACKR4_-_132316111.23-P1P2	0.143167	-0.150834	-0.00383389
ACKR4_-_132316167.23-P1P2	-0.557883
ACKR4_-_132316171.23-P1P2
ACKR4_-_132316525.23-P1P2	0.0170856	-0.0377716	-0.010343
ACLY_+_40074807.23-P1P2	0.0070377	-0.137936	-0.065449
ACLY_+_40075121.23-P1P2	-0.533768	-0.449239	-0.491504
ACLY_-_40074817.23-P1P2	-0.120264	-0.201661	-0.160962
ACLY_-_40075090.23-P1P2	-0.251888	-0.369943	-0.310915
ACLY_-_40075227.23-P1P2	-1.16223	-0.67836	-0.920294
ACMSD_+_135596183.23-P1P2	-0.0864357	-0.253994	-0.170215
ACMSD_-_135596123.23-P1P2	0.0372203	0.240369	0.138795
ACMSD_-_135596200.23-P1P2	0.255316	0.0306502	0.142983
ACMSD_-_135596354.23-P1P2	0.243509	0.179834	0.211671
ACMSD_-_135596438.23-P1P2	0.117559	0.250901	0.18423
ACN9_+_96747104.23-P1P2	-0.117894	-0.329077	-0.223486
ACN9_+_96747240.23-P1P2	0.260565	0.00421957	0.132392
ACN9_+_96747363.23-P1P2	-0.258241	-0.0703697	-0.164306
ACN9_-_96747046.23-P1P2	-0.00510259	-0.0114176	-0.0082601
ACN9_-_96747065.23-P1P2	-0.0733177	-0.0349935	-0.0541556
ACO1_+_32384680.23-P1P2	-0.213864	0.0270452	-0.0934094
ACO1_+_32385057.23-P1P2	-0.195619	-0.181189	-0.188404
ACO1_-_32384733.23-P1P2	0.287863	0.0215489	0.154706
ACO1_-_32385047.23-P1P2	0.333959	-0.0183541	0.157802
ACO1_-_32385064.23-P1P2	-0.00509532	0.391849	0.193377
ACO2_+_41865203.23-P1P2	-0.0293924	0.249905	0.110256
ACO2_+_41865228.23-P1P2	-0.464561	-0.886618	-0.67559
ACO2_+_41865345.23-P1P2	-0.139462	-0.44716	-0.293311
ACO2_-_41865209.23-P1P2	-0.702162	-0.84446	-0.773311
ACO2_-_41865534.23-P1P2	-0.0129357	0.0259415	0.00650287
ACOT11_+_55007947.23-P2	-0.178498	-0.064261	-0.12138
ACOT11_+_55007963.23-P2	-0.43854	0.0311915	-0.203674
ACOT11_+_55008406.23-P2	-0.10018	-0.116329	-0.108255
ACOT11_+_55013888.23-P1	-0.319097	-0.118688	-0.218892
ACOT11_+_55013964.23-P1	0.490097	-0.385429	0.0523341
ACOT11_+_55013970.23-P1	-0.106162	-0.0992033	-0.102682
ACOT11_-_55008004.23-P2	-0.361865	0.386942	0.0125388
ACOT11_-_55008376.23-P2	0.336569	-0.00939161	0.163589
ACOT11_-_55013950.23-P1	0.291789	-0.164851	0.0634693
ACOT11_-_55014234.23-P1	-0.170005	0.254584	0.0422897
ACOT12_+_80689628.23-P1P2	-0.10941	0.0271829	-0.0411134
ACOT12_+_80689672.23-P1P2	0.192309	0.173546	0.182927
ACOT12_+_80689929.23-P1P2	-0.157633	0.060361	-0.048636
ACOT12_-_80689574.23-P1P2	0.695993	0.364688	0.53034
ACOT12_-_80689897.23-P1P2	0.15175	0.0110773	0.0814136
ACOT13_+_24667341.23-P1P2	0.183573	0.429105	0.306339
ACOT13_-_24667329.23-P1P2	-0.166081	-0.0970862	-0.131583
ACOT13_-_24667371.23-P1P2	-0.208548	0.0168023	-0.0958728
ACOT13_-_24667386.23-P1P2	0.326446	0.235392	0.280919
ACOT13_-_24667473.23-P1P2	-0.260892	-0.0227125	-0.141802
ACOT1_+_74003818.23-P1P2	-0.0959295	0.0809592	-0.00748512
ACOT1_+_74003843.23-P1P2	-0.0970768	-0.058161	-0.0776189
ACOT1_+_74004100.23-P1P2	0.00283159	0.0610875	0.0319596
ACOT1_-_74004062.23-P1P2	0.131237	-0.107923	0.0116571
ACOT1_-_74004076.23-P1P2	-0.189484	0.0727329	-0.0583754
ACOT2_+_74035740.23-P1P2	-0.0423033	0.307513	0.132605
ACOT2_+_74035970.23-P1P2	-0.258976	-0.296476	-0.277726
ACOT2_+_74036024.23-P1P2	-0.20567	-0.319112	-0.262391
ACOT2_-_74036051.23-P1P2	-0.163718	-0.0479067	-0.105812
ACOT2_-_74036501.23-P1P2	-0.0480496	-0.121323	-0.0846863
ACOT4_+_74058635.23-P1P2	-0.15957	-0.266041	-0.212806
ACOT4_+_74058647.23-P1P2	-0.079867	0.226797	0.0734649
ACOT4_+_74058910.23-P1P2	-0.249887	-0.256506	-0.253196
ACOT4_+_74058918.23-P1P2	-0.94574	0.359108	-0.293316
ACOT4_-_74059268.23-P1P2	0.251243	-0.0154194	0.117912
ACOT6_+_74077704.23-P1P2	-0.256305	0.069593	-0.0933559
ACOT6_+_74077926.23-P1P2	0.0217318	-0.322151	-0.15021
ACOT6_+_74078053.23-P1P2	0.00881375	-0.199895	-0.0955407
ACOT6_-_74077984.23-P1P2	0.10658	0.0266491	0.0666143
ACOT6_-_74078059.23-P1P2	-0.527683	0.208839	-0.159422
ACOT7_+_6453356.23-P1P2	0.187727	0.0949874	0.141357
ACOT7_-_6453334.23-P1P2	0.105429	0.0811816	0.0933055
ACOT7_-_6453369.23-P1P2	-0.144482	-0.372189	-0.258336
ACOT7_-_6453388.23-P1P2	-0.270337	-0.179908	-0.225123
ACOT7_-_6453406.23-P1P2	-0.112415	0.0607606	-0.0258271
ACOT8_+_44485553.23-P1P2	-0.192425	0.112785	-0.0398196
ACOT8_+_44486016.23-P1P2	0.0349821	0.162931	0.0989564
ACOT8_-_44485597.23-P1P2	-0.0475978	-0.410582	-0.22909
ACOT8_-_44485992.23-P1P2	-0.0425603	0.117161	0.0373003
ACOT8_-_44486001.23-P1P2	0.222326	0.107554	0.16494
ACOT9_+_23761133.23-P1P2	-0.0311729	0.262518	0.115673
ACOT9_+_23761350.23-P1P2	-0.215215	0.108044	-0.0535859
ACOT9_+_23761360.23-P1P2	-0.135774	-0.252008	-0.193891
ACOT9_-_23761316.23-P1P2	-0.225036	-0.0235469	-0.124291
ACOT9_-_23761394.23-P1P2	-0.327491	0.000456928	-0.163517
ACOX1_+_73975227.23-P1P2	-0.275099	-0.0238451	-0.149472
ACOX1_-_73975169.23-P1P2	-0.0322722	-0.141891	-0.0870818
ACOX1_-_73975193.23-P1P2	-0.65961	0.0409715	-0.309319
ACOX1_-_73975196.23-P1P2	0.129209	0.138176	0.133693
ACOX1_-_73975245.23-P1P2	-0.230983	-0.00558819	-0.118285
ACOX2_+_58512428.23-P2	0.0177158	-0.187891	-0.0850878
ACOX2_+_58512441.23-P2	0.24016	-0.167704	0.0362282
ACOX2_+_58522520.23-P1	0.07013	-0.0059426	0.0320937
ACOX2_+_58522852.23-P1	-0.027986	-0.0849174	-0.0564517
ACOX2_+_58522860.23-P1	0.387587	0.150389	0.268988
ACOX2_+_58522888.23-P1	-0.116839	-0.0884352	-0.102637
ACOX2_+_58522893.23-P1	-0.331587	0.200604	-0.0654919
ACOX2_-_58512038.23-P2	0.0317443	0.214572	0.123158
ACOX2_-_58512043.23-P2	-0.0574689	-0.0866516	-0.0720602
ACOX2_-_58512435.23-P2	0.391603	0.190945	0.291274
ACOX3_+_8430113.23-P1	0.114881	-0.0928478	0.0110165
ACOX3_+_8430140.23-P1	0.352484	0.360008	0.356246
ACOX3_+_8442373.23-P2	-0.296313	-0.147851	-0.222082
ACOX3_+_8442383.23-P2	-0.139909	0.31957	0.0898307
ACOX3_+_8442467.23-P2	0.269006	-0.269157	-7.57507e-05
ACOX3_-_8430094.23-P1	-0.163589	0.186535	0.0114727
ACOX3_-_8430121.23-P1	0.180005	-0.252159	-0.0360768
ACOX3_-_8430129.23-P1	-0.096969	-0.0565373	-0.0767532
ACOX3_-_8442419.23-P2	0.186092	-0.100797	0.0426475
ACOX3_-_8442435.23-P2	0.251456	0.345518	0.298487
ACOXL_+_111490271.23-P1P2	-0.142858	0.142965	5.36822e-05
ACOXL_+_111490547.23-P1P2	0.520997	-0.00855094	0.256223
ACOXL_+_111490560.23-P1P2	0.059932	0.0632803	0.0616062
ACOXL_+_111490595.23-P1P2	0.123335	-0.128789	-0.00272706
ACOXL_-_111490612.23-P1P2	0.223982	-0.338412	-0.057215
ACP1_+_264980.23-P1P2	-0.201918	0.101805	-0.0500562
ACP1_+_265303.23-P1P2	0.24384	0.606085	0.424962
ACP1_-_264967.23-P1P2	-0.217099	0.232189	0.00754502
ACP1_-_264970.23-P1P2	-2.05747	-1.76729	-1.91238
ACP1_-_265107.23-P1P2	0.347166	0.25433	0.300748
ACP2_+_47270320.23-P1P2	-0.319834	-0.0331193	-0.176477
ACP2_+_47270332.23-P1P2
ACP2_-_47269915.23-P1P2	-0.0620859	0.16607	0.0519923
ACP2_-_47269958.23-P1P2	-0.256623	-0.263863	-0.260243
ACP2_-_47270385.23-P1P2	-0.0696539	-0.00885904	-0.0392565
ACP5_+_11688472.23-P1	0.0704703	0.33074	0.200605
ACP5_-_11688086.23-P1	0.125019	-0.0757293	0.0246449
ACP5_-_11688414.23-P1	-0.034068	-0.0111405	-0.0226043
ACP5_-_11688437.23-P1	-0.302651	-0.0142004	-0.158426
ACP5_-_11688455.23-P1	0.7122	0.0264511	0.369325
ACP5_-_11689356.23-P2	0.0274936	-0.229734	-0.10112
ACP5_-_11689724.23-P2	0.146442	0.32429	0.235366
ACP5_-_11689727.23-P2	0.300853	0.075879	0.188366
ACP5_-_11689744.23-P2	-0.399837	0.0381128	-0.180862
ACP5_-_11689771.23-P2	0.03124	0.116128	0.0736842
ACP6_+_147141956.23-P1P2	-0.0925712	-0.2394	-0.165985
ACP6_+_147142159.23-P1P2	0.431166	-0.145589	0.142788
ACP6_-_147142348.23-P1P2	0.00283159	0.0210538	0.0119427
ACP6_-_147142356.23-P1P2	0.207031	-0.297519	-0.0452439
ACP6_-_147142393.23-P1P2	-0.247356	0.103739	-0.0718083
ACPL2_+_140950942.23-P1P2	0.105642	-0.103476	0.00108307
ACPL2_+_140950963.23-P1P2
ACPL2_+_140951037.23-P1P2	-0.327814	0.171609	-0.0781025
ACPL2_+_140951203.23-P1P2	0.134712	-0.077262	0.0287248
ACPL2_-_140950647.23-P1P2	0.0512284	-0.0402598	0.00548431
ACPP_+_132036268.23-P1P2	-0.0274964	-0.0497357	-0.0386161
ACPP_+_132036293.23-P1P2	-0.435173	0.0386593	-0.198257
ACPP_+_132036338.23-P1P2	-0.174046	-0.174378	-0.174212
ACPP_+_132036504.23-P1P2	0.544133	0.341872	0.443002
ACPP_+_132036703.23-P1P2	-0.379134	0.378145	-0.000494368
ACPT_+_51293697.23-ENST00000270593.1	0.200562	0.00618376	0.103373
ACPT_+_51293761.23-ENST00000270593.1	-0.0813211	0.0705745	-0.0053733
ACPT_+_51294074.23-ENST00000270593.1	0.649599	0.187399	0.418499
ACPT_-_51293910.23-ENST00000270593.1	0.211368	-0.0468616	0.0822532
ACPT_-_51294122.23-ENST00000270593.1	-0.749509	-0.458303	-0.603906
ACRBP_+_6756555.23-P1P2	0.114243	0.129668	0.121955
ACRBP_+_6756569.23-P1P2	0.349634	-0.00235819	0.173638
ACRBP_+_6756572.23-P1P2	0.0200709	-0.192136	-0.0860325
ACRBP_-_6756126.23-P1P2	0.514915	-0.135138	0.189888
ACRBP_-_6756147.23-P1P2	-0.673083	0.0978603	-0.287611
ACRC_-_70797923.23-P1P2	-0.265657	0.191136	-0.0372607
ACRC_-_70798359.23-P1P2	-0.302708	0.211605	-0.0455515
ACRC_-_70798376.23-P1P2	-0.447611	-0.0066912	-0.227151
ACRC_-_70798717.23-P1P2	0.246103	0.469262	0.357682
ACRC_-_70798784.23-P1P2	-0.27256	-0.0636777	-0.168119
ACRV1_+_125550253.23-P1P2	-0.120025	-0.00451407	-0.0622696
ACRV1_+_125550420.23-P1P2	-0.212374	-0.18587	-0.199122
ACRV1_+_125550697.23-P1P2	0.213159	-0.0097057	0.101727
ACRV1_-_125550324.23-P1P2	0.0767397	0.109952	0.0933457
ACRV1_-_125550695.23-P1P2	0.00283159	-0.207828	-0.102498
ACR_+_51177061.23-P1P2	0.315527	0.301383	0.308455
ACR_+_51177099.23-P1P2	-0.257036	-0.0338937	-0.145465
ACR_-_51176666.23-P1P2	0.196092	-0.488733	-0.14632
ACR_-_51176714.23-P1P2	-0.178976	0.27245	0.0467368
ACR_-_51176829.23-P1P2	-0.149893	0.0315283	-0.0591822
ACSBG1_+_78526472.23-P1P2	0.191441	0.255908	0.223674
ACSBG1_+_78526497.23-P1P2	-0.222634	0.200689	-0.0109725
ACSBG1_+_78526814.23-P1P2	0.165661	0.239205	0.202433
ACSBG1_+_78526846.23-P1P2	0.0274236	0.129003	0.0782134
ACSBG1_-_78526810.23-P1P2	0.117306	-0.0273526	0.0449768
ACSBG2_+_6135737.23-P1P2	0.201377	-0.521986	-0.160304
ACSBG2_-_6135670.23-P1P2	-0.608471	0.183992	-0.212239
ACSBG2_-_6135684.23-P1P2	0.322697	0.0189168	0.170807
ACSBG2_-_6135704.23-P1P2	0.0827244	-0.313453	-0.115364
ACSBG2_-_6135770.23-P1P2	-0.000910811	-0.195586	-0.0982484
ACSF2_+_48503620.23-P1P2	0.272332	0.138882	0.205607
ACSF2_+_48503830.23-P1P2	-0.0543638	-0.0526037	-0.0534837
ACSF2_-_48503625.23-P1P2	0.0642321	0.132105	0.0981685
ACSF2_-_48503638.23-P1P2	0.0592849	-0.189367	-0.065041
ACSF2_-_48503858.23-P1P2	0.354304	-0.178205	0.0880494
ACSF3_+_89160267.23-P1P2	0.131489	0.373201	0.252345
ACSF3_+_89160393.23-P1P2	-0.0455531	0.183116	0.0687815
ACSF3_+_89160580.23-P1P2	-0.630111	-0.24415	-0.43713
ACSF3_-_89160263.23-P1P2	-0.241094	-0.10571	-0.173402
ACSF3_-_89160302.23-P1P2	0.122502	0.364796	0.243649
ACSL1_+_185746700.23-P1P2	0.0942328	-0.018415	0.0379089
ACSL1_+_185747071.23-P1P2	0.00283159	0.0374503	0.0201409
ACSL1_+_185747074.23-P1P2	-0.173426	-0.188724	-0.181075
ACSL1_+_185747085.23-P1P2	-0.0137513	-0.11577	-0.0647607
ACSL1_-_185746686.23-P1P2	-0.225222	-0.369797	-0.29751
ACSL3_+_223725692.23-P1P2	-0.489872	0.267824	-0.111024
ACSL3_+_223726215.23-P1P2	-0.0689042	0.229691	0.0803934
ACSL3_-_223725802.23-P1P2	-0.193234	0.0913731	-0.0509302
ACSL3_-_223725834.23-P1P2	0.153391	-0.311623	-0.0791157
ACSL3_-_223726162.23-P1P2	0.148326	0.0892017	0.118764
ACSL4_+_108976382.23-P1P2	-0.564749	-0.627822	-0.596286
ACSL4_-_108976096.23-P1P2	-0.150878	0.15597	0.00254602
ACSL4_-_108976106.23-P1P2	-0.571297	-0.667024	-0.61916
ACSL4_-_108976456.23-P1P2	-0.327621	-0.562953	-0.445287
ACSL4_-_108976463.23-P1P2	-0.266355	-0.324255	-0.295305
ACSL5_+_114136352.23-P1	0.11029	-0.0276816	0.0413042
ACSL5_+_114136372.23-P1	0.137581	-0.398193	-0.130306
ACSL5_-_114133923.23-P2	-0.0733532	-0.185241	-0.129297
ACSL5_-_114133956.23-P2	-0.122914	-0.0673879	-0.0951509
ACSL5_-_114133986.23-P2	0.235296	-0.0741598	0.0805681
ACSL5_-_114134322.23-P2	-0.088745	0.0856206	-0.0015622
ACSL5_-_114134410.23-P2	0.0984919	-0.00586274	0.0463146
ACSL5_-_114136013.23-P1	-0.563869	0.613244	0.0246875
ACSL5_-_114136040.23-P1	0.377737	0.324479	0.351108
ACSL5_-_114136407.23-P1	-0.315599	-0.0602264	-0.187913
ACSL6_+_131310427.23-P2	-0.434121	0.36372	-0.0352004
ACSL6_+_131346969.23-P1	-0.106485	-0.204431	-0.155458
ACSL6_+_131347320.23-P1	-0.164768	-0.272522	-0.218645
ACSL6_+_131347346.23-P1	0.135035	-0.14893	-0.0069471
ACSL6_-_131310249.23-P2	0.138363	-0.0324003	0.0529815
ACSL6_-_131310298.23-P2	0.531432	-0.0279744	0.251729
ACSL6_-_131310302.23-P2	0.292338	-0.0716625	0.110338
ACSL6_-_131310682.23-P2	0.0575611	-0.124576	-0.0335076
ACSL6_-_131347379.23-P1	-0.0837908	0.213376	0.0647927
ACSL6_-_131347437.23-P1	-0.205982	-0.260727	-0.233355
ACSM1_+_20686984.23-P1P2	-0.0526312	0.136495	0.0419319
ACSM1_+_20687058.23-P1P2	-0.14323	0.297413	0.0770913
ACSM1_-_20687024.23-P1P2	0.0704492	-0.264074	-0.0968124
ACSM1_-_20687076.23-P1P2	0.0404567	0.402633	0.221545
ACSM1_-_20687521.23-P1P2	-0.0828983	0.123842	0.020472
ACSM2A_-_20462920.23-P1P2	-0.134672	0.320003	0.0926657
ACSM2A_-_20462957.23-P1P2	-0.173988	-0.0527017	-0.113345
ACSM2A_-_20463169.23-P1P2	0.0411296	0.0731756	0.0571526
ACSM2A_-_20463214.23-P1P2	-0.214243	0.077124	-0.0685594
ACSM2A_-_20463283.23-P1P2	-0.0482426	0.198257	0.0750074
ACSM2B_+_20587244.23-P1P2	-0.260611	0.215701	-0.0224549
ACSM2B_+_20587247.23-P1P2	0.0635146	0.245393	0.154454
ACSM2B_+_20587316.23-P1P2	-0.214243	0.077124	-0.0685594
ACSM2B_+_20587361.23-P1P2	0.0411296	0.0731756	0.0571526
ACSM2B_+_20587573.23-P1P2	-0.173988	-0.0527017	-0.113345
ACSM3_+_20775307.23-P1P2	0.318137	-0.420232	-0.0510476
ACSM3_+_20775331.23-P1P2	0.152579	0.122709	0.137644
ACSM3_+_20775412.23-P1P2	0.170037	-0.0894888	0.0402741
ACSM3_-_20775380.23-P1P2	-0.330341	0.0555535	-0.137394
ACSM3_-_20775771.23-P1P2	0.222436	0.059871	0.141154
ACSM4_+_7456947.23-ENST00000399422.4	-0.1967	-0.212087	-0.204393
ACSM4_+_7457146.23-ENST00000399422.4	-1.30592	-0.10141	-0.703665
ACSM4_+_7457164.23-ENST00000399422.4	-0.139293	-0.0765665	-0.10793
ACSM4_+_7457340.23-ENST00000399422.4	0.0841991	0.651497	0.367848
ACSM4_+_7457345.23-ENST00000399422.4	-0.0310272	-0.333575	-0.182301
ACSM5_-_20420881.23-P1P2	-0.0647016	-0.407295	-0.235998
ACSM5_-_20421144.23-P1P2	-0.0668117	0.212195	0.0726914
ACSM5_-_20421170.23-P1P2	-0.15112	0.0200248	-0.0655475
ACSM5_-_20421270.23-P1P2	-0.216768	-0.185055	-0.200911
ACSM5_-_20421315.23-P1P2	0.0485385	0.529035	0.288787
ACSS1_+_25038329.23-P1P2	0.0306914	0.0659063	0.0482988
ACSS1_+_25038734.23-P1P2	-0.0189948	0.0468573	0.0139313
ACSS1_+_25038767.23-P1P2	0.0845154	-0.248967	-0.0822258
ACSS1_-_25038359.23-P1P2	0.0835629	-0.192653	-0.054545
ACSS1_-_25038372.23-P1P2	0.35525	-0.230351	0.0624493
ACSS2_+_33464457.23-P1P2	0.00460503	-0.0128997	-0.00414733
ACSS2_-_33464420.23-P1P2	0.323335	0.0870648	0.2052
ACSS2_-_33464423.23-P1P2	0.055761	0.0494486	0.0526048
ACSS2_-_33464453.23-P1P2	-0.35784	-0.583173	-0.470507
ACSS2_-_33464808.23-P1P2	0.0207091	0.397115	0.208912
ACSS3_+_81471956.23-P1P2	-0.281435	-0.342388	-0.311912
ACSS3_-_81471886.23-P1P2	-0.120683	-0.106731	-0.113707
ACSS3_-_81471913.23-P1P2	0.0537828	-0.0983452	-0.0222812
ACSS3_-_81472068.23-P1P2	0.0310653	-0.0537641	-0.0113494
ACSS3_-_81472074.23-P1P2	-0.0846313	0.264654	0.0900113
ACTA1_+_229568301.23-P2	-0.0536596	0.105392	0.0258664
ACTA1_+_229569744.23-P1	0.0758464	-0.123073	-0.0236132
ACTA1_-_229568328.23-P2	-0.161649	-0.0461196	-0.103884
ACTA1_-_229568723.23-P2	-0.0844955	-0.0209229	-0.0527092
ACTA1_-_229568745.23-P2	-0.0741513	-0.0810899	-0.0776206
ACTA1_-_229568779.23-P2	-0.184931	0.136058	-0.0244367
ACTA1_-_229569627.23-P1	0.178636	0.101818	0.140227
ACTA1_-_229569754.23-P1	0.0450893	0.00572002	0.0254046
ACTA1_-_229569824.23-P1	0.118309	-0.00450837	0.0569002
ACTA1_-_229569839.23-P1	-0.112745	0.129864	0.0085596
ACTA2_+_90712275.23-P1	0.205588	0.161344	0.183466
ACTA2_+_90712443.23-P1	-0.132136	0.233435	0.0506492
ACTA2_+_90712479.23-P1	-0.0898788	-0.126875	-0.108377
ACTA2_+_90750678.23-P2	-0.978868	-0.420532	-0.6997
ACTA2_+_90750694.23-P2	-0.159383	-0.0729955	-0.116189
ACTA2_+_90751072.23-P2	0.00741886	0.166966	0.0871926
ACTA2_-_90712449.23-P1	-0.237622	-0.0605898	-0.149106
ACTA2_-_90712506.23-P1	-0.213365	-0.000554674	-0.10696
ACTA2_-_90751052.23-P2	0.067182	-0.219605	-0.0762115
ACTA2_-_90751066.23-P2	0.171032	-0.0754716	0.0477801
ACTBL2_+_56778209.23-P1P2	-0.193402	-0.062323	-0.127863
ACTBL2_+_56778273.23-P1P2	0.148788	0.0402724	0.0945302
ACTBL2_+_56778359.23-P1P2	-0.179447	-0.0503699	-0.114909
ACTBL2_-_56778219.23-P1P2	0.0515759	-0.158769	-0.0535967
ACTBL2_-_56778661.23-P1P2	-0.0999897	-0.00111904	-0.0505544
ACTB_+_5569721.23-P1P2	-0.145014	0.109051	-0.0179817
ACTB_+_5570130.23-P1P2	0.0774926	0.217383	0.147438
ACTB_-_5568781.23-P1P2	0.226065	0.323689	0.274877
ACTB_-_5570006.23-P1P2	-0.0623124	-0.156795	-0.109554
ACTB_-_5570191.23-P1P2	-0.0145855	-0.0117213	-0.0131534
ACTC1_+_35087479.23-P1P2	-0.131305	0.0211568	-0.0550741
ACTC1_-_35087222.23-P1P2	-0.513669	-0.125207	-0.319438
ACTC1_-_35087295.23-P1P2	0.0430955	0.0140674	0.0285814
ACTC1_-_35087685.23-P1P2	0.0938197	0.266151	0.179986
ACTC1_-_35087711.23-P1P2	0.533754	0.0833994	0.308577
ACTG1_-_79479746.23-P1P2	-0.243243	0.0372997	-0.102972
ACTG1_-_79479777.23-P1P2	0.0840277	0.311365	0.197696
ACTG1_-_79479780.23-P1P2	0.142808	0.0236217	0.0832146
ACTG1_-_79479785.23-P1P2	-0.476118	-0.31967	-0.397894
ACTG1_-_79479816.23-P1P2	0.345188	0.175146	0.260167
ACTG2_+_74120163.23-P1	-0.030721	0.250741	0.11001
ACTG2_+_74120172.23-P1	-0.244083	0.113201	-0.0654413
ACTG2_+_74120202.23-P1	0.428361	-0.104406	0.161978
ACTG2_+_74128454.23-P2	-0.144951	-0.0170264	-0.0809886
ACTG2_+_74128598.23-P2	0.0066533	-0.0317363	-0.0125415
ACTG2_-_74120192.23-P1	-0.11675	0.112568	-0.00209078
ACTG2_-_74120376.23-P1	-0.124509	-0.354049	-0.239279
ACTG2_-_74128450.23-P2	0.0440996	0.010829	0.0274643
ACTG2_-_74128624.23-P2	0.0651549	0.120196	0.0926753
ACTG2_-_74128769.23-P2	0.518597	-0.00293907	0.257829
ACTL10_+_32254796.23-P1P2	0.210559	-0.276403	-0.0329223
ACTL10_-_32254768.23-P1P2	-0.385919	-0.016014	-0.200967
ACTL10_-_32254788.23-P1P2	0.061611	0.0170298	0.0393204
ACTL10_-_32254809.23-P1P2	-0.232712	0.263095	0.0151914
ACTL10_-_32254824.23-P1P2	0.170709	0.501564	0.336136
ACTL6A_+_179280744.23-P1P2	-0.332907	0.0609179	-0.135995
ACTL6A_+_179280755.23-P1P2	0.284947	0.129888	0.207417
ACTL6A_+_179280849.23-P1P2	0.000987891	0.114145	0.0575663
ACTL6A_-_179280784.23-P1P2	-0.299197	-0.17356	-0.236378
ACTL6A_-_179280860.23-P1P2	0.170183	-0.546112	-0.187965
ACTL6B_+_100253966.23-P1P2	0.223876	-0.38752	-0.0818219
ACTL6B_+_100253969.23-P1P2	0.23509	0.0974523	0.166271
ACTL6B_+_100254000.23-P1P2	0.169942	-0.343806	-0.0869323
ACTL6B_-_100254007.23-P1P2	-0.101119	0.227333	0.0631066
ACTL6B_-_100254010.23-P1P2	-0.535133	-0.529075	-0.532104
ACTL7A_+_111624526.23-P1P2	-0.722309	-0.348503	-0.535406
ACTL7A_-_111624563.23-P1P2	0.0909521	0.082684	0.0868181
ACTL7A_-_111624608.23-P1P2	0.598286	0.212007	0.405147
ACTL7A_-_111624654.23-P1P2	-0.323155	0.153792	-0.0846813
ACTL7A_-_111624958.23-P1P2	0.233511	-0.231976	0.000767147
ACTL7B_+_111617819.23-P1P2	0.00283159	0.427205	0.215018
ACTL7B_+_111617857.23-P1P2	-0.222392	0.0694104	-0.076491
ACTL7B_+_111618198.23-P1P2	-0.161799	-0.0177113	-0.0897552
ACTL7B_-_111618185.23-P1P2	-0.150599	0.354296	0.101849
ACTL7B_-_111618259.23-P1P2	-0.00934312	-0.0182424	-0.0137928
ACTL8_+_18081845.23-P1P2	0.279941	0.348353	0.314147
ACTL8_+_18081855.23-P1P2	-0.19046	0.130581	-0.0299392
ACTL8_-_18081836.23-P1P2	0.422156	-0.160019	0.131069
ACTL8_-_18081842.23-P1P2	-0.0523602	0.0923188	0.0199793
ACTL8_-_18081895.23-P1P2	-0.273721	-0.11167	-0.192696
ACTL9_+_8808720.23-P1P2	-0.0305399	0.117014	0.0432369
ACTL9_+_8808755.23-P1P2	-0.180828	0.0693172	-0.0557556
ACTL9_+_8808881.23-P1P2	0.454628	0.203338	0.328983
ACTL9_-_8808643.23-P1P2	0.0367789	-0.582437	-0.272829
ACTL9_-_8809073.23-P1P2	-0.0927077	-0.0223926	-0.0575501
ACTN1_+_69445571.23-P1P2	-0.209898	0.0982804	-0.0558087
ACTN1_-_69445619.23-P1P2	-0.157426	-0.175029	-0.166227
ACTN1_-_69445944.23-P1P2	-0.0821287	-0.0760543	-0.0790915
ACTN1_-_69445956.23-P1P2	-0.171106	-0.328402	-0.249754
ACTN1_-_69446029.23-P1P2	-0.161485	-0.637204	-0.399345
ACTN2_+_236849796.23-P1P2	-0.807691	-0.0928478	-0.450269
ACTN2_+_236849840.23-P1P2	-0.534265	0.325269	-0.104498
ACTN2_+_236849897.23-P1P2	0.107072	-0.103046	0.0020129
ACTN2_-_236849849.23-P1P2	-0.149172	0.126542	-0.0113147
ACTN2_-_236850209.23-P1P2	0.180257	0.385725	0.282991
ACTN3_+_66313715.23-P1P2	-0.00753512	-0.537264	-0.2724
ACTN3_+_66313730.23-P1P2	0.279672	-0.191713	0.0439793
ACTN3_+_66313881.23-P1P2	-0.0810225	0.0302594	-0.0253815
ACTN3_-_66313676.23-P1P2	-0.0583425	-0.305888	-0.182115
ACTN3_-_66314441.23-P1P2	-0.153604	-0.112397	-0.133
ACTN4_-_39138303.23-P1P2	0.0460077	0.320399	0.183203
ACTN4_-_39138358.23-P1P2	0.121748	0.409652	0.2657
ACTN4_-_39138687.23-P1P2	0.047585	-0.259558	-0.105986
ACTN4_-_39138723.23-P1P2	0.125956	-0.231894	-0.0529688
ACTN4_-_39138727.23-P1P2	-0.0409728	-0.0281351	-0.034554
ACTR10_+_58666878.23-P1P2	-0.15944	-0.784299	-0.471869
ACTR10_+_58666892.23-P1P2	-0.42488	-0.0122439	-0.218562
ACTR10_+_58666925.23-P1P2	-1.03138	-1.22056	-1.12597
ACTR10_+_58666938.23-P1P2	-0.948985	-0.609212	-0.779098
ACTR10_+_58667079.23-P1P2	0.31026	-0.0885024	0.110879
ACTR1A_+_104262452.23-P1P2	-0.114125	-0.849513	-0.481819
ACTR1A_+_104262461.23-P1P2	0.290544	-0.0674923	0.111526
ACTR1A_-_104261998.23-P1P2	-0.145948	0.0140674	-0.0659401
ACTR1A_-_104262054.23-P1P2	-0.132993	-0.00223445	-0.0676135
ACTR1A_-_104262086.23-P1P2	-0.0828983	-0.304943	-0.193921
ACTR1B_+_98280441.23-P1P2	0.411224	0.0179824	0.214603
ACTR1B_+_98280464.23-P1P2	-0.176964	-0.465459	-0.321211
ACTR1B_-_98279951.23-P1P2	0.217956	0.124961	0.171458
ACTR1B_-_98280407.23-P1P2	-0.234124	-0.0863132	-0.160218
ACTR1B_-_98280450.23-P1P2	-0.299197	-0.212595	-0.255896
ACTR2_+_65455294.23-P1P2	-0.0724565	-0.933465	-0.502961
ACTR2_+_65455348.23-P1P2	-0.149529	-0.330822	-0.240175
ACTR2_-_65454953.23-P1P2	-0.72811	-0.590961	-0.659535
ACTR2_-_65454971.23-P1P2	0.119788	-0.152583	-0.0163974
ACTR2_-_65455345.23-P1P2	-0.285225	-0.0384001	-0.161813
ACTR3B_+_152457249.23-P1P2	-0.628061	0.419758	-0.104152
ACTR3B_+_152457287.23-P1P2	-0.103875	0.016614	-0.0436307
ACTR3B_+_152457301.23-P1P2	-0.117008	-0.0497477	-0.083378
ACTR3B_+_152457333.23-P1P2	0.307886	0.00570389	0.156795
ACTR3B_+_152457345.23-P1P2	-0.15816	-0.238699	-0.198429
ACTR3C_+_150020242.23-P1P2	-0.0167307	0.262269	0.122769
ACTR3C_+_150020273.23-P1P2	-0.0375261	0.159265	0.0608696
ACTR3C_+_150020641.23-P1P2	0.00576092	-0.122329	-0.058284
ACTR3C_-_150020122.23-P1P2	0.474731	0.0140674	0.244399
ACTR3C_-_150020411.23-P1P2	0.288101	0.11107	0.199585
ACTR3_+_114647775.23-P1P2	-0.227859	-0.0845607	-0.15621
ACTR3_+_114648069.23-P1P2	-0.00127281	-0.149908	-0.0755906
ACTR3_-_114647984.23-P1P2	-0.073358	-0.0421486	-0.0577533
ACTR3_-_114647989.23-P1P2	-0.349123	-0.259143	-0.304133
ACTR3_-_114648039.23-P1P2	-0.234345	0.018243	-0.108051
ACTR5_+_37377138.23-P1P2	-0.662356	-0.478264	-0.57031
ACTR5_+_37377152.23-P1P2	-0.613427	-1.25851	-0.935969
ACTR5_+_37377158.23-P1P2	-1.69534	-0.425677	-1.06051
ACTR5_-_37377124.23-P1P2	-1.18571	-0.941433	-1.06357
ACTR5_-_37377127.23-P1P2	-1.21185	-0.587969	-0.899909
ACTR6_+_100593852.23-P1P2	-2.51883	-1.64735	-2.08309
ACTR6_+_100594789.23-P1P2	-0.169174	0.336808	0.0838171
ACTR6_+_100594811.23-P1P2	0.0528723	0.255075	0.153974
ACTR6_-_100594606.23-P1P2	-1.80903	-1.40001	-1.60452
ACTR6_-_100594621.23-P1P2	-2.33181	-2.09744	-2.21462
ACTR8_+_53916118.23-P1P2	-3.15277	-3.24596	-3.19937
ACTR8_+_53916142.23-P1P2	-2.35131	-2.65166	-2.50148
ACTR8_+_53916157.23-P1P2	-3.44139	-2.9084	-3.17489
ACTR8_-_53915974.23-P1P2	-0.630741	-0.746106	-0.688423
ACTR8_-_53916193.23-P1P2	-1.70533	-2.01413	-1.85973
ACTRT1_+_127185986.23-P1P2	-0.00575591	0.169253	0.0817484
ACTRT1_+_127186306.23-P1P2	0.0713113	-0.231213	-0.079951
ACTRT1_+_127186328.23-P1P2	-0.316167	-0.0814719	-0.19882
ACTRT1_-_127185969.23-P1P2	-0.274599	-0.164364	-0.219481
ACTRT1_-_127186343.23-P1P2	0.161125	-0.176503	-0.00768911
ACTRT2_+_2938135.23-P1P2	-0.169023	-0.147353	-0.158188
ACTRT2_+_2938467.23-P1P2	-0.0717815	-0.203995	-0.137888
ACTRT2_-_2938118.23-P1P2	0.0779563	-0.511024	-0.216534
ACTRT2_-_2938494.23-P1P2	-0.37744	0.114262	-0.131589
ACTRT2_-_2938499.23-P1P2	-0.207161	0.142869	-0.0321458
ACTRT3_+_169487270.23-P1P2	0.207522	-0.192384	0.00756925
ACTRT3_+_169487327.23-P1P2	0.267196	0.0428264	0.155011
ACTRT3_+_169487330.23-P1P2	0.275161	0.573916	0.424538
ACTRT3_+_169487342.23-P1P2	-0.897057	-0.646303	-0.77168
ACTRT3_-_169487289.23-P1P2	-0.390694	-0.157504	-0.274099
ACVR1B_+_52345561.23-P1P2	-0.242644	-0.292594	-0.267619
ACVR1B_+_52345897.23-P1P2	-0.0984517	-0.38554	-0.241996
ACVR1B_+_52345907.23-P1P2	-0.332991	-0.253413	-0.293202
ACVR1B_-_52345530.23-P1P2	-0.551244	0.216173	-0.167536
ACVR1B_-_52345917.23-P1P2	-0.0255502	-0.0985245	-0.0620373
ACVR1C_+_158484889.23-P1P2	-0.233578	0.124147	-0.0547156
ACVR1C_+_158484901.23-P1P2	0.153612	0.204751	0.179181
ACVR1C_+_158484938.23-P1P2	-0.125874	-0.188217	-0.157046
ACVR1C_+_158485339.23-P1P2	-0.0343214	0.158337	0.0620077
ACVR1C_-_158485307.23-P1P2	-0.122699	0.152587	0.014944
ACVR1_+_158732079.23-P1P2	-0.358625	-0.0963102	-0.227468
ACVR1_+_158732198.23-P1P2	-0.133052	0.264512	0.0657299
ACVR1_+_158732232.23-P1P2	-0.263343	-0.818379	-0.540861
ACVR1_+_158732258.23-P1P2	-0.0700473	0.0071146	-0.0314663
ACVR1_-_158732511.23-P1P2	0.0796228	-0.0583611	0.0106309
ACVR2A_+_148602294.23-P1P2	-0.173666	-0.196352	-0.185009
ACVR2A_+_148602343.23-P1P2	0.0890987	-0.129644	-0.0202724
ACVR2A_+_148602346.23-P1P2	-0.0899855	-0.0240678	-0.0570266
ACVR2A_-_148602102.23-P1P2	0.0157706	-0.0777251	-0.0309772
ACVR2A_-_148602669.23-P1P2	-0.119159	0.148945	0.0148932
ACVR2B_+_38495339.23-P1P2	-0.298824	0.0430672	-0.127878
ACVR2B_+_38495450.23-P1P2	0.509792	-0.00932821	0.250232
ACVR2B_+_38495606.23-P1P2	0.174397	0.279961	0.227179
ACVR2B_+_38495842.23-P1P2	-0.0226434	0.269157	0.123257
ACVR2B_-_38495819.23-P1P2	-0.0122437	0.502606	0.245181
ACVRL1_+_52300726.23-P1P2	0.162214	-0.146639	0.00778755
ACVRL1_+_52300742.23-P1P2	0.0742667	0.0519355	0.0631011
ACVRL1_+_52300819.23-P1P2	0.0992	-0.037158	0.031021
ACVRL1_-_52300776.23-P1P2	-0.14508	0.0864043	-0.0293379
ACVRL1_-_52301119.23-P1P2	0.366541	-0.135482	0.115529
ACY1_+_52017535.23-P1P2	0.0676267	-0.144922	-0.0386477
ACY1_+_52017980.23-P1P2	-0.0516162	-0.274972	-0.163294
ACY1_-_52017547.23-P1P2	-0.0332878	-0.277699	-0.155493
ACY1_-_52017921.23-P1P2	0.430253	0.0140674	0.22216
ACY1_-_52017938.23-P1P2	-0.101757	-0.43538	-0.268569
ACY3_+_67414985.23-P2	0.17025	-0.214584	-0.0221672
ACY3_+_67415013.23-P2	-0.346404	-0.653857	-0.50013
ACY3_+_67417722.23-P1	-0.762703	0.0965295	-0.333087
ACY3_+_67417960.23-P1	0.0901586	0.0685151	0.0793369
ACY3_+_67418110.23-P1	-0.299012	0.0424003	-0.128306
ACY3_-_67414577.23-P2	0.0619751	-0.192943	-0.0654842
ACY3_-_67414607.23-P2	-0.00690542	0.0531304	0.0231125
ACY3_-_67414970.23-P2	-0.0533629	-0.177277	-0.11532
ACY3_-_67417956.23-P1	0.475585	-0.082148	0.196718
ACY3_-_67418149.23-P1	0.126703	-0.0306324	0.0480354
ACYP1_+_75530659.23-P1	-0.00949921	0.0427074	0.0166041
ACYP1_+_75530680.23-P1	-0.058321	-0.0574859	-0.0579035
ACYP1_-_75530695.23-P1	-0.220519	0.020395	-0.100062
ACYP1_-_75530711.23-P1	-0.117615	0.0456893	-0.0359628
ACYP1_-_75530721.23-P1	-0.200702	0.203545	0.00142168
ACYP1_-_75535758.23-P2	0.185162	-0.0398714	0.0726451
ACYP1_-_75536000.23-P2	0.0581587	0.0140674	0.036113
ACYP1_-_75536179.23-P2	-0.157965	0.0773768	-0.0402939
ACYP1_-_75536183.23-P2	0.0650751	0.340408	0.202742
ACYP1_-_75536194.23-P2	-0.276322	-0.0704662	-0.173394
ACYP2_+_54342830.23-P1P2	0.106707	-0.0886707	0.00901801
ACYP2_-_54342821.23-P1P2	-0.361443	-0.087216	-0.224329
ACYP2_-_54343153.23-P1P2	0.0533469	0.294367	0.173857
ACYP2_-_54343157.23-P1P2	-0.287707	-0.211444	-0.249576
ACYP2_-_54343180.23-P1P2	0.211621	0.380921	0.296271
ADAD1_+_123300801.23-P1P2	-0.446895	-0.000252311	-0.223574
ADAD1_-_123300726.23-P1P2	-0.0662785	0.233448	0.0835847
ADAD1_-_123300732.23-P1P2	0.109747	-0.200671	-0.0454623
ADAD1_-_123300755.23-P1P2	0.0301389	0.0624845	0.0463117
ADAD1_-_123300758.23-P1P2	-0.0389886	0.0923344	0.0266729
ADAD2_+_84224814.23-P1P2	0.353452	-0.575107	-0.110828
ADAD2_+_84225182.23-P1P2	-0.0173463	-0.219267	-0.118307
ADAD2_-_84224806.23-P1P2	0.216853	0.122514	0.169684
ADAD2_-_84224870.23-P1P2	0.115446	0.0314494	0.0734476
ADAD2_-_84224880.23-P1P2	-0.084209	-0.309984	-0.197096
ADAL_-_43623106.23-P1P2	0.0710031	0.180886	0.125945
ADAL_-_43623112.23-P1P2	-0.408102	0.358716	-0.024693
ADAL_-_43623116.23-P1P2	-0.134263	-0.0367285	-0.0854959
ADAL_-_43623128.23-P1P2	0.473364	0.232413	0.352889
ADAL_-_43623140.23-P1P2
ADAM10_+_59041561.23-P1P2	-0.0135319	0.208316	0.0973921
ADAM10_+_59041886.23-P1P2	-1.20182	-1.56681	-1.38432
ADAM10_-_59041337.23-P1P2	-0.140705	-0.0775986	-0.109152
ADAM10_-_59041501.23-P1P2	-0.0397945	0.22318	0.0916926
ADAM10_-_59041703.23-P1P2	-0.219257	0.105669	-0.056794
ADAM11_+_42836733.23-P1P2	-0.224318	0.0369375	-0.0936904
ADAM11_+_42836787.23-P1P2	0.38616	0.145572	0.265866
ADAM11_+_42836832.23-P1P2	0.191159	-0.0182331	0.0864631
ADAM11_+_42836963.23-P1P2	-0.191068	0.343515	0.0762233
ADAM11_-_42836572.23-P1P2	-0.0579224	0.361991	0.152034
ADAM12_+_128076604.23-P1P2	0.0432207	0.00267386	0.0229473
ADAM12_+_128076607.23-P1P2	-0.141188	0.289335	0.0740735
ADAM12_-_128076590.23-P1P2	0.155784	0.0844567	0.12012
ADAM12_-_128076617.23-P1P2	0.00283159	0.189706	0.0962688
ADAM12_-_128077031.23-P1P2	-0.161163	0.0947834	-0.03319
ADAM15_+_155023192.23-P1P2	-0.0677954	-0.300678	-0.184237
ADAM15_+_155023202.23-P1P2	0.197335	0.0171533	0.107244
ADAM15_+_155023394.23-P1P2	0.155184	0.184686	0.169935
ADAM15_+_155024155.23-P1P2	-0.260203	-0.237332	-0.248768
ADAM15_-_155024217.23-P1P2	0.264878	-0.368056	-0.0515887
ADAM17_+_9695837.23-P1P2	-0.174956	0.0183804	-0.0782876
ADAM17_+_9695867.23-P1P2	0.26424	0.39326	0.32875
ADAM17_+_9695885.23-P1P2	-0.56624	0.0382337	-0.264003
ADAM17_-_9695930.23-P1P2	0.140851	0.354942	0.247897
ADAM17_-_9695934.23-P1P2	-0.00468246	0.5133	0.254309
ADAM18_+_39442161.23-P1P2	0.398347	-0.0532557	0.172545
ADAM18_+_39442286.23-P1P2	0.0440008	0.215701	0.129851
ADAM18_+_39442506.23-P1P2	-0.395332	-0.122435	-0.258883
ADAM18_-_39442133.23-P1P2	-1.54633	-1.37497	-1.46065
ADAM18_-_39442196.23-P1P2	0.0886788	-0.478232	-0.194777
ADAM19_+_157002746.23-P1P2	0.457054	0.0140674	0.235561
ADAM19_-_157002294.23-P1P2	-0.206622	-0.0544874	-0.130555
ADAM19_-_157002314.23-P1P2	0.011021	0.051266	0.0311435
ADAM19_-_157002317.23-P1P2	0.153248	0.0477669	0.100508
ADAM19_-_157002452.23-P1P2	0.676603	-0.0890261	0.293789
ADAM20_+_71001702.23-P1P2	0.0398537	0.0503065	0.0450801
ADAM20_-_71001316.23-P1P2	0.144996	-0.0631005	0.040948
ADAM20_-_71001647.23-P1P2	0.381343	-0.00569589	0.187824
ADAM20_-_71001696.23-P1P2	-0.217791	0.0419016	-0.0879445
ADAM20_-_71001740.23-P1P2	-0.248394	-0.658128	-0.453261
ADAM21_+_70918885.23-P1P2	0.35448	0.09879	0.226635
ADAM21_+_70919022.23-P1P2	-0.124802	-0.324481	-0.224641
ADAM21_+_70919032.23-P1P2	-0.0799461	0.160288	0.040171
ADAM21_-_70918928.23-P1P2	0.211197	-0.292717	-0.0407601
ADAM21_-_70919038.23-P1P2	-0.261188	-0.119637	-0.190413
ADAM22_+_87563621.23-P1P2	0.284245	-0.215196	0.0345241
ADAM22_+_87563949.23-P1P2	0.391729	0.43802	0.414874
ADAM22_-_87563632.23-P1P2	0.124636	0.102604	0.11362
ADAM22_-_87563945.23-P1P2	0.208612	-0.0458041	0.081404
ADAM22_-_87564057.23-P1P2	-0.0190042	-0.111161	-0.0650824
ADAM23_+_207308275.23-P1P2	0.00570263	-0.229454	-0.111876
ADAM23_+_207308623.23-P1P2	0.0406336	0.353795	0.197214
ADAM23_+_207308716.23-P1P2	-0.054182	-0.0901123	-0.0721471
ADAM23_-_207308263.23-P1P2	-0.351518	0.0695625	-0.140978
ADAM23_-_207308295.23-P1P2	0.0480372	-0.125184	-0.0385733
ADAM28_+_24151604.23-P1P2	-0.235439	-0.149874	-0.192656
ADAM28_+_24151615.23-P1P2	0.426639	-1.05772	-0.315542
ADAM28_+_24151646.23-P1P2	-0.0491205	-0.255604	-0.152362
ADAM28_+_24151656.23-P1P2	0.00549585	-0.349294	-0.171899
ADAM28_+_24151691.23-P1P2	-0.0369302	0.0140674	-0.0114314
ADAM29_+_175839595.23-P1P2	-0.199661	0.352674	0.0765065
ADAM29_+_175839605.23-P1P2	-0.103668	-0.169207	-0.136438
ADAM29_+_175839643.23-P1P2	-0.0342465	0.162513	0.0641331
ADAM29_-_175839539.23-P1P2	0.0136654	0.127449	0.0705573
ADAM29_-_175839601.23-P1P2	-0.278847	-0.0318485	-0.155348
ADAM2_+_39695270.23-P1P2	-0.0544771	-0.00205231	-0.0282647
ADAM2_-_39695260.23-P1P2	0.069327	0.386726	0.228027
ADAM2_-_39695623.23-P1P2	0.0273678	0.18877	0.108069
ADAM2_-_39695635.23-P1P2	-0.283392	0.104738	-0.0893274
ADAM2_-_39695737.23-P1P2	-0.371564	-0.0123241	-0.191944
ADAM30_+_120439037.23-P1P2	-0.182119	-0.158572	-0.170346
ADAM30_+_120439094.23-P1P2	-0.302557	-0.326128	-0.314342
ADAM30_+_120439103.23-P1P2	0.144215	-0.0848026	0.029706
ADAM30_-_120439075.23-P1P2	-0.578564	-0.471359	-0.524962
ADAM30_-_120439090.23-P1P2	0.186106	0.0285669	0.107337
ADAM32_+_38965125.23-P1P2	-0.381434	-0.204113	-0.292773
ADAM32_+_38965287.23-P1P2	-0.0796306	0.140037	0.0302032
ADAM32_+_38965299.23-P1P2	0.171136	0.0801061	0.125621
ADAM32_-_38965264.23-P1P2	0.068491	-0.0216924	0.0233993
ADAM32_-_38965521.23-P1P2	0.292889	0.104064	0.198477
ADAM33_+_3662271.23-P1P2	0.527429	0.037701	0.282565
ADAM33_+_3662642.23-P1P2	0.063407	-0.298146	-0.117369
ADAM33_-_3662191.23-P1P2	0.148879	-0.0131344	0.0678726
ADAM33_-_3662194.23-P1P2	-0.224105	-0.0928478	-0.158476
ADAM33_-_3662638.23-P1P2	0.000243796	0.045249	0.0227464
ADAM7_+_24298515.23-P1P2	0.0230803	0.000987533	0.0120339
ADAM7_+_24298519.23-P1P2	0.565564	0.076723	0.321144
ADAM7_+_24298600.23-P1P2	0.20313	-0.196855	0.00313761
ADAM7_-_24298558.23-P1P2	-0.0240636	0.276417	0.126176
ADAM7_-_24298561.23-P1P2	-0.12386	0.184528	0.030334
ADAM8_+_135090313.23-P1P2	0.098061	-0.203597	-0.0527682
ADAM8_-_135089929.23-P1P2	0.0175531	-0.159845	-0.0711461
ADAM8_-_135089932.23-P1P2	0.437613	0.0556864	0.24665
ADAM8_-_135090331.23-P1P2	-0.0297526	-0.0486684	-0.0392105
ADAM8_-_135090373.23-P1P2	-0.552229	-0.0989726	-0.325601
ADAM9_+_38854489.23-P1P2	-0.263562	-0.321243	-0.292402
ADAM9_+_38854902.23-P1P2	-0.00246919	0.0485881	0.0230595
ADAM9_-_38854499.23-P1P2	-0.351277	0.216428	-0.0674247
ADAM9_-_38854525.23-P1P2	-0.112646	0.213376	0.0503653
ADAM9_-_38854669.23-P1P2	-0.0198885	0.0659541	0.0230328
ADAMDEC1_+_24242051.23-P1P2	0.479069	0.104976	0.292023
ADAMDEC1_+_24242054.23-P1P2	-0.267258	0.0751429	-0.0960573
ADAMDEC1_+_24242074.23-P1P2	0.0732209	-0.0458041	0.0137084
ADAMDEC1_-_24242003.23-P1P2	-0.0549519	-0.308614	-0.181783
ADAMDEC1_-_24242085.23-P1P2	-0.323397	0.0795773	-0.12191
ADAMTS10_+_8675521.23-P1P2	-0.423597	0.0993892	-0.162104
ADAMTS10_+_8675559.23-P1P2	-0.0157441	0.182521	0.0833884
ADAMTS10_+_8675562.23-P1P2	0.0325177	0.048234	0.0403758
ADAMTS10_-_8675371.23-P1P2	0.281764	-0.0519625	0.114901
ADAMTS10_-_8675595.23-P1P2	-0.382378	-0.496015	-0.439197
ADAMTS12_+_33891838.23-P1P2	0.16633	-0.0161648	0.0750827
ADAMTS12_+_33892096.23-P1P2	-0.258466	-0.223988	-0.241227
ADAMTS12_-_33891689.23-P1P2	0.203314	0.00110505	0.10221
ADAMTS12_-_33892035.23-P1P2	-0.32049	-0.0792246	-0.199857
ADAMTS12_-_33892078.23-P1P2	-0.025657	-0.0768616	-0.0512593
ADAMTS13_+_136287462.23-P1P2	-0.0304885	0.0241444	-0.00317202
ADAMTS13_+_136287556.23-P1P2	-0.280158	0.0159495	-0.132104
ADAMTS13_+_136287621.23-P1P2	0.104651	-0.162052	-0.0287003
ADAMTS13_-_136287551.23-P1P2	0.141332	-0.138621	0.0013556
ADAMTS13_-_136287562.23-P1P2	-0.164625	-0.201101	-0.182863
ADAMTS14_+_72432279.23-P1P2	0.257253	0.23798	0.247616
ADAMTS14_+_72432594.23-P1P2	-0.190722	-0.261351	-0.226036
ADAMTS14_-_72432269.23-P1P2	-0.0138472	0.154377	0.070265
ADAMTS14_-_72432290.23-P1P2	0.183404	0.548879	0.366142
ADAMTS14_-_72432297.23-P1P2	0.302233	0.0840017	0.193117
ADAMTS15_+_130318578.23-P1P2	-0.215577	-0.109315	-0.162446
ADAMTS15_+_130318949.23-P1P2	0.0932988	0.352442	0.22287
ADAMTS15_+_130318978.23-P1P2	-0.267863	-0.370772	-0.319317
ADAMTS15_+_130318981.23-P1P2	-0.252029	0.0996431	-0.0761929
ADAMTS15_-_130318977.23-P1P2	0.0911631	0.0279529	0.059558
ADAMTS16_+_5140486.23-P2	0.181307	0.28463	0.232968
ADAMTS16_+_5140497.23-P2	-0.361865	-0.30888	-0.335372
ADAMTS16_+_5140517.23-P2	-0.0718352	-0.288919	-0.180377
ADAMTS16_+_5140760.23-P2	-0.30837	0.206378	-0.0509958
ADAMTS16_+_5140912.23-P2	-0.155968	0.15347	-0.00124855
ADAMTS16_+_5146334.23-P1	0.171959	-0.1417	0.0151293
ADAMTS16_+_5146341.23-P1	-0.022817	0.00281822	-0.00999939
ADAMTS16_+_5146377.23-P1	0.102367	0.070391	0.0863791
ADAMTS16_-_5146381.23-P1
ADAMTS16_-_5146595.23-P1	-0.605887	-0.296404	-0.451146
ADAMTS17_+_100882122.23-P1P2	0.0953285	-0.198518	-0.0515948
ADAMTS17_-_100882079.23-P1P2	-0.168355	-0.276981	-0.222668
ADAMTS17_-_100882118.23-P1P2	-0.26409	-0.0440711	-0.15408
ADAMTS17_-_100882163.23-P1P2	-0.184131	0.0140674	-0.085032
ADAMTS17_-_100882166.23-P1P2	0.0333275	0.0312704	0.032299
ADAMTS18_+_77468466.23-P1P2	-0.200915	-0.768835	-0.484875
ADAMTS18_+_77468714.23-P1P2	-0.167093	-0.16281	-0.164952
ADAMTS18_+_77468890.23-P1P2	-0.322545	-0.00967236	-0.166109
ADAMTS18_-_77468494.23-P1P2	0.138396	0.147521	0.142958
ADAMTS18_-_77468873.23-P1P2	-0.0250924	-0.100216	-0.0626542
ADAMTS19_+_128796013.23-P1P2	0.0810692	0.0703115	0.0756903
ADAMTS19_+_128796021.23-P1P2	-0.142271	-0.203133	-0.172702
ADAMTS19_-_128796009.23-P1P2	0.109031	0.0230005	0.0660157
ADAMTS19_-_128796089.23-P1P2	-0.0358143	0.00460703	-0.0156037
ADAMTS19_-_128796244.23-P1P2	0.233864	0.056817	0.145341
ADAMTS1_+_28216554.23-P2	0.0436461	-0.220054	-0.0882042
ADAMTS1_+_28216570.23-P2	0.0222341	-0.0479618	-0.0128639
ADAMTS1_+_28216594.23-P2	-0.158502	0.0433914	-0.0575554
ADAMTS1_+_28217278.23-P1	0.213624	0.256099	0.234861
ADAMTS1_+_28217659.23-P1	0.114942	-0.55996	-0.222509
ADAMTS1_+_28217664.23-P1	0.280251	-0.798405	-0.259077
ADAMTS1_+_28217696.23-P1	-0.0849041	-0.201589	-0.143246
ADAMTS1_-_28216131.23-P2	-0.200751	0.262483	0.0308662
ADAMTS1_-_28216582.23-P2	-0.129882	0.371929	0.121023
ADAMTS1_-_28217257.23-P1	-0.0609835	0.155622	0.047319
ADAMTS20_+_43945551.23-P1P2	-0.129529	0.224601	0.0475364
ADAMTS20_+_43945593.23-P1P2	0.0647593	-0.105827	-0.0205337
ADAMTS20_+_43945604.23-P1P2	-0.107845	-0.564352	-0.336098
ADAMTS20_+_43945717.23-P1P2	0.326864	0.276246	0.301555
ADAMTS20_-_43945984.23-P1P2	0.331087	0.291405	0.311246
ADAMTS2_+_178772088.23-P1P2	0.0924145	0.13026	0.111337
ADAMTS2_+_178772185.23-P1P2	-0.0308717	-0.0904019	-0.0606368
ADAMTS2_-_178772008.23-P1P2	0.167218	-0.0340269	0.0665957
ADAMTS2_-_178772408.23-P1P2	0.166921	0.257445	0.212183
ADAMTS2_-_178772444.23-P1P2	0.0711904	0.121871	0.0965305
ADAMTS3_-_73434871.23-P1P2	-0.0819768	0.0936061	0.00581466
ADAMTS3_-_73434879.23-P1P2	0.047779	-0.0547945	-0.00350775
ADAMTS3_-_73434891.23-P1P2	-0.125654	-0.199447	-0.162551
ADAMTS3_-_73434922.23-P1P2	0.0888048	-0.316491	-0.113843
ADAMTS3_-_73434972.23-P1P2	-0.10174	0.0980836	-0.00182803
ADAMTS4_+_161168828.23-P1P2	0.292738	0.0297917	0.161265
ADAMTS4_-_161168418.23-P1P2	0.14739	0.392869	0.270129
ADAMTS4_-_161168458.23-P1P2	-0.0268478	0.0865467	0.0298495
ADAMTS4_-_161168616.23-P1P2	-0.347288	0.116702	-0.115293
ADAMTS4_-_161168836.23-P1P2	0.0942328	0.0541121	0.0741725
ADAMTS5_+_28339356.23-P1P2	0.0331202	0.132223	0.0826714
ADAMTS5_+_28339363.23-P1P2	0.355963	0.0216966	0.18883
ADAMTS5_-_28338950.23-P1P2	-0.15012	0.209732	0.0298057
ADAMTS5_-_28339372.23-P1P2	-0.155264	0.110341	-0.0224613
ADAMTS5_-_28339421.23-P1P2	-0.296882	0.195031	-0.0509256
ADAMTS6_+_64777310.23-P1P2	0.397405	0.486262	0.441833
ADAMTS6_+_64777340.23-P1P2	0.198264	0.0519968	0.125131
ADAMTS6_+_64777661.23-P1P2	0.198958	0.140548	0.169753
ADAMTS6_-_64777602.23-P1P2	-0.266913	0.0279229	-0.119495
ADAMTS6_-_64777679.23-P1P2	0.417869	-0.625343	-0.103737
ADAMTS7_+_79103687.23-P1P2	-0.236922	-0.0200809	-0.128501
ADAMTS7_-_79103352.23-P1P2	-0.0160274	0.114134	0.0490534
ADAMTS7_-_79103383.23-P1P2	-0.165674	-0.904505	-0.53509
ADAMTS7_-_79103411.23-P1P2	0.156284	0.0751891	0.115737
ADAMTS7_-_79103729.23-P1P2	-0.114626	0.00141206	-0.056607
ADAMTS8_+_130298490.23-P1P2	-0.308167	-0.422201	-0.365184
ADAMTS8_-_130297973.23-P1P2	0.227959	-0.0652667	0.0813462
ADAMTS8_-_130298054.23-P1P2	-0.337244	0.244731	-0.0462564
ADAMTS8_-_130298160.23-P1P2	0.0309674	-0.0232458	0.00386079
ADAMTS8_-_130298510.23-P1P2	0.254278	0.295108	0.274693
ADAMTS9_+_64673234.23-P1P2	-0.183509	-0.00407999	-0.0937944
ADAMTS9_-_64673170.23-P1P2	-0.551834	-0.440311	-0.496072
ADAMTS9_-_64673267.23-P1P2	-0.162658	-0.458383	-0.310521
ADAMTS9_-_64673280.23-P1P2	-0.0348061	-0.263811	-0.149308
ADAMTS9_-_64673627.23-P1P2	-0.12015	-0.181024	-0.150587
ADAMTSL1_+_18474148.23-P1P2	0.153839	0.601481	0.37766
ADAMTSL1_+_18474201.23-P1P2	-0.107928	0.134362	0.013217
ADAMTSL1_+_18474327.23-P1P2	-0.016963	0.0353199	0.00917848
ADAMTSL1_-_18474157.23-P1P2	-0.258366	-0.20216	-0.230263
ADAMTSL1_-_18474595.23-P1P2	-0.0857051	-0.438581	-0.262143
ADAMTSL2_+_136399841.23-P1P2	-0.304291	-0.269726	-0.287008
ADAMTSL2_+_136400219.23-P1P2	0.197164	0.267824	0.232494
ADAMTSL2_+_136400253.23-P1P2	-0.147834	-0.00690007	-0.0773668
ADAMTSL2_-_136399802.23-P1P2	-0.0118152	0.203293	0.0957389
ADAMTSL2_-_136399861.23-P1P2	0.620961	0.492115	0.556538
ADAMTSL3_+_84322918.23-P1P2	-0.196477	-0.175931	-0.186204
ADAMTSL3_-_84322944.23-P1P2	-0.0366136	-0.399197	-0.217905
ADAMTSL3_-_84322947.23-P1P2	0.00677878	-0.106614	-0.0499177
ADAMTSL3_-_84323067.23-P1P2	-0.0541243	-0.334543	-0.194334
ADAMTSL3_-_84323104.23-P1P2	0.597477	-0.235192	0.181142
ADAMTSL4_+_150521897.23-P1P2	-0.0183991	0.187667	0.0846338
ADAMTSL4_+_150521916.23-P1P2	-0.306951	-0.448905	-0.377928
ADAMTSL4_+_150521953.23-P1P2	-0.345092	-0.657096	-0.501094
ADAMTSL4_+_150522285.23-P1P2	-0.190392	0.104722	-0.0428348
ADAMTSL4_-_150521934.23-P1P2	-0.149172	-0.275439	-0.212305
ADAMTSL5_-_1512942.23-P1P2	-0.118475	0.202371	0.0419481
ADAMTSL5_-_1512947.23-P1P2	0.00595769	-0.444597	-0.21932
ADAMTSL5_-_1512963.23-P1P2	-0.0623211	0.140419	0.0390491
ADAMTSL5_-_1512979.23-P1P2	0.394257	0.05261	0.223433
ADAMTSL5_-_1513012.23-P1P2	-0.275301	0.394608	0.0596531
ADAP1_+_994248.23-P1P2	-0.236839	0.26116	0.0121607
ADAP1_+_994276.23-P1P2	0.285144	0.362769	0.323956
ADAP1_+_994279.23-P1P2	-0.0582299	-0.0326737	-0.0454518
ADAP1_+_994282.23-P1P2	0.0125686	-0.0287339	-0.00808265
ADAP1_-_993847.23-P1P2	0.0951718	-0.197437	-0.0511325
ADAP2_+_29249325.23-P1P2	-0.20126	0.165432	-0.017914
ADAP2_+_29249375.23-P1P2	-0.246147	0.155622	-0.0452629
ADAP2_+_29249417.23-P1P2	-0.0303353	0.256924	0.113294
ADAP2_-_29249001.23-P1P2	0.265295	0.568585	0.41694
ADAP2_-_29249406.23-P1P2	0.300847	-0.192699	0.0540741
ADARB1_+_46493796.23-P1P2	-0.0602206	0.485936	0.212858
ADARB1_+_46494884.23-P1P2	0.408824	0.233696	0.32126
ADARB1_+_46494897.23-P1P2	0.169161	0.0968938	0.133027
ADARB1_-_46493823.23-P1P2	0.00951075	-0.235104	-0.112797
ADARB1_-_46493831.23-P1P2	-0.407479	-0.0301121	-0.218796
ADARB2_+_1779243.23-ENST00000381312.1	0.064046	-0.405309	-0.170632
ADARB2_+_1779248.23-ENST00000381312.1	-0.100262	-0.195651	-0.147957
ADARB2_+_1779269.23-ENST00000381312.1	0.281548	-0.123436	0.0790557
ADARB2_+_1779687.23-ENST00000381312.1	-0.264055	-0.25629	-0.260173
ADARB2_-_1779460.23-ENST00000381312.1	-0.423529	-0.490636	-0.457082
ADAR_+_154580643.23-P1	-0.280667	-0.246544	-0.263606
ADAR_+_154600408.23-P2	0.437681	0.139598	0.28864
ADAR_+_154600411.23-P2	0.0298906	0.131904	0.0808972
ADAR_+_154600419.23-P2	0.117709	0.0793588	0.0985338
ADAR_-_154580605.23-P1	-0.677991	-0.0530468	-0.365519
ADAR_-_154580611.23-P1	-0.137938	0.113603	-0.0121675
ADAR_-_154580629.23-P1	-0.0309172	0.347089	0.158086
ADAR_-_154580652.23-P1	-0.170153	0.158033	-0.00606004
ADAR_-_154599983.23-P2	0.0498802	-0.168707	-0.0594137
ADAR_-_154600448.23-P2	-0.0451029	-0.217558	-0.131331
ADAT1_+_75656919.23-P1P2	-0.0134201	-0.0161648	-0.0147925
ADAT1_+_75657125.23-P1P2	-0.108042	-0.0761304	-0.092086
ADAT1_+_75657171.23-P1P2	-0.163669	0.0175776	-0.0730457
ADAT1_-_75656724.23-P1P2	-0.131385	0.0641267	-0.0336292
ADAT1_-_75656732.23-P1P2	-0.00288206	-0.286592	-0.144737
ADAT2_+_143771740.23-P1P2	-1.28668	-0.570895	-0.928785
ADAT2_+_143771779.23-P1P2	-1.01713	-0.62212	-0.819625
ADAT2_+_143771782.23-P1P2	-1.20922	-1.1	-1.15461
ADAT2_-_143771413.23-P1P2	0.000528805	0.437279	0.218904
ADAT2_-_143771826.23-P1P2	-1.03129	-1.44062	-1.23596
ADAT3_+_1905424.23-P1	-0.909534	-0.871533	-0.890534
ADAT3_+_1905431.23-P1	-1.34767	-1.51625	-1.43196
ADAT3_+_1905450.23-P1	-0.0571332	0.190746	0.0668062
ADAT3_+_1907955.23-P2	-0.0625007	-0.355913	-0.209207
ADAT3_+_1908001.23-P2	0.190459	0.793468	0.491963
ADAT3_-_1905405.23-P1	-1.1036	-1.10452	-1.10406
ADAT3_-_1905438.23-P1	-0.644867	-1.42829	-1.03658
ADAT3_-_1908013.23-P2	-0.183582	-0.608128	-0.395855
ADAT3_-_1908397.23-P2	-0.489193	-0.389957	-0.439575
ADAT3_-_1908429.23-P2	0.134203	0.0329758	0.0835896
ADA_+_43280282.23-P1P2	0.0176794	0.144128	0.0809036
ADA_+_43280285.23-P1P2	-0.279354	0.453157	0.0869014
ADA_+_43280303.23-P1P2	-0.0668774	0.200945	0.0670341
ADA_+_43280315.23-P1P2	0.554034	0.37447	0.464252
ADA_-_43279996.23-P1P2	0.623243	0.0849508	0.354097
ADCK1_+_78266506.23-P1P2	-0.296554	0.0140674	-0.141243
ADCK1_-_78266512.23-P1P2	0.118983	0.0330025	0.0759927
ADCK1_-_78266523.23-P1P2	0.170869	0.338131	0.2545
ADCK1_-_78266828.23-P1P2	-0.087085	-0.307861	-0.197473
ADCK1_-_78266900.23-P1P2	-0.115386	0.604334	0.244474
ADCK2_+_140372748.23-P1P2	0.44843	-0.0497086	0.19936
ADCK2_+_140373084.23-P1P2	0.180488	-0.0720281	0.0542301
ADCK2_+_140373152.23-P1P2	-0.112125	-0.013526	-0.0628253
ADCK2_-_140373160.23-P1P2	-0.131321	0.139125	0.00390206
ADCK2_-_140373404.23-P1P2	-0.157465	-0.462246	-0.309856
ADCK3_+_227128242.23-P1P2	-0.121298	-0.154496	-0.137897
ADCK3_+_227128400.23-P1P2	-0.046078	0.347448	0.150685
ADCK3_-_227128046.23-P1P2	0.105113	0.0521263	0.0786195
ADCK3_-_227128055.23-P1P2	-0.133963	0.370112	0.118075
ADCK3_-_227128078.23-P1P2	-0.0728957	0.336923	0.132014
ADCK4_+_41222752.23-P1P2	0.352281	0.423588	0.387934
ADCK4_-_41222351.23-P1P2	-0.148061	-0.175857	-0.161959
ADCK4_-_41222709.23-P1P2	0.0802361	-0.177157	-0.0484605
ADCK4_-_41222769.23-P1P2	-0.176989	-0.258699	-0.217844
ADCK4_-_41222791.23-P1P2	0.217946	0.298303	0.258125
ADCK5_+_145597793.23-P1P2	-1.10983	-1.08017	-1.095
ADCK5_-_145597191.23-P1P2	-0.120179	0.445474	0.162647
ADCK5_-_145597250.23-P1P2	-0.0313841	0.0572974	0.0129566
ADCK5_-_145597781.23-P1P2	-0.0635109	-0.326747	-0.195129
ADCK5_-_145597789.23-P1P2	-0.32456	-0.104114	-0.214337
ADCY10_+_167883329.23-P1P2	0.180644	0.0344526	0.107548
ADCY10_-_167882907.23-P1P2	0.639695	0.396865	0.51828
ADCY10_-_167882911.23-P1P2	0.185339	0.188689	0.187014
ADCY10_-_167882918.23-P1P2	0.110411	-0.40097	-0.145279
ADCY10_-_167883077.23-P1P2	-0.266986	0.13946	-0.0637631
ADCY1_+_45614267.23-P1P2	0.0186855	-0.0591816	-0.020248
ADCY1_+_45614427.23-P1P2	-0.100488	0.0847704	-0.00785883
ADCY1_+_45614650.23-P1P2	0.129226	-0.478026	-0.1744
ADCY1_+_45614673.23-P1P2	-0.0974325	0.290231	0.0963993
ADCY1_-_45614627.23-P1P2	0.235005	-0.117979	0.0585132
ADCY2_+_7396541.23-P1P2	0.192656	0.165838	0.179247
ADCY2_+_7396596.23-P1P2	0.358975	-0.128673	0.115151
ADCY2_+_7396661.23-P1P2	-0.168649	0.0217823	-0.0734333
ADCY2_-_7396414.23-P1P2	-0.43854	-1.36341	-0.900973
ADCY2_-_7396575.23-P1P2	0.158567	0.0773032	0.117935
ADCY3_+_25142736.23-P1P2	0.0623034	0.403479	0.232891
ADCY3_-_25142720.23-P1P2	-0.267363	-0.339187	-0.303275
ADCY3_-_25142849.23-P1P2	-0.961835	-0.11995	-0.540893
ADCY3_-_25143044.23-P1P2	-0.0820018	0.0382836	-0.0218591
ADCY3_-_25143049.23-P1P2	-0.0698716	0.0636068	-0.00313239
ADCY4_+_24803901.23-P1P2	0.177918	-0.131131	0.0233939
ADCY4_-_24804056.23-P1P2	0.170288	0.108704	0.139496
ADCY4_-_24804217.23-P1P2	0.0297268	0.358022	0.193874
ADCY4_-_24804227.23-P1P2	0.0683207	0.00633171	0.0373262
ADCY4_-_24804232.23-P1P2	0.0634579	0.115729	0.0895936
ADCY5_+_123168382.23-P1P2	-1.63422	-2.37825	-2.00623
ADCY5_+_123168593.23-P1P2	0.00283159	-0.0155058	-0.00633708
ADCY5_+_123168613.23-P1P2	-0.36442	0.253344	-0.0555381
ADCY5_-_123168354.23-P1P2	0.157479	-0.275439	-0.0589799
ADCY5_-_123168357.23-P1P2	0.0377842	-0.31211	-0.137163
ADCY6_+_49182403.23-P1P2	-0.726521	-1.40817	-1.06734
ADCY6_+_49182840.23-P1P2	-0.125735	0.337662	0.105964
ADCY6_-_49182447.23-P1P2	0.0266426	0.347898	0.18727
ADCY6_-_49182451.23-P1P2	0.00866067	-0.284274	-0.137807
ADCY6_-_49182454.23-P1P2	-0.0162772	-0.485504	-0.25089
ADCY7_+_50300487.23-P1P2	-0.160557	0.383905	0.111674
ADCY7_-_50300493.23-P1P2	-0.127229	-0.0940303	-0.11063
ADCY7_-_50300498.23-P1P2	-0.261872	-0.0257586	-0.143815
ADCY7_-_50300519.23-P1P2	0.155086	-0.294169	-0.0695417
ADCY7_-_50300524.23-P1P2	-0.0969192	-0.218593	-0.157756
ADCY8_+_132052698.23-P1P2	0.406274	0.0698306	0.238052
ADCY8_+_132053037.23-P1P2	-0.20544	0.117572	-0.0439339
ADCY8_-_132052844.23-P1P2	-0.066352	-0.0685523	-0.0674521
ADCY8_-_132053083.23-P1P2	0.382283	0.145597	0.26394
ADCY8_-_132053093.23-P1P2	-0.121081	-0.0951394	-0.10811
ADCY9_+_4166382.23-P1P2	0.204735	0.146171	0.175453
ADCY9_+_4166432.23-P1P2	-0.307712	0.17739	-0.0651611
ADCY9_-_4166007.23-P1P2	-0.0309711	0.0876151	0.028322
ADCY9_-_4166218.23-P1P2	0.0707037	0.464657	0.26768
ADCY9_-_4166392.23-P1P2	0.159896	0.0491956	0.104546
ADCYAP1R1_+_31092317.23-P1P2	-0.0668774	-0.541944	-0.304411
ADCYAP1R1_+_31092343.23-P1P2	0.184946	0.1224	0.153673
ADCYAP1R1_+_31092380.23-P1P2	-0.0784083	-0.12515	-0.101779
ADCYAP1R1_+_31092421.23-P1P2
ADCYAP1R1_-_31092299.23-P1P2	0.0183613	-0.174199	-0.077919
ADCYAP1_+_904729.23-P1P2	0.216005	-0.0455756	0.0852149
ADCYAP1_+_904799.23-P1P2	-0.073066	-0.23386	-0.153463
ADCYAP1_+_904824.23-P1P2	0.171303	0.253046	0.212174
ADCYAP1_+_904967.23-P1P2	-0.106608	0.00545423	-0.0505769
ADCYAP1_-_904647.23-P1P2	0.149673	-0.0452668	0.0522031
ADC_+_33546832.23-P1P2	0.0540103	0.473103	0.263557
ADC_+_33546850.23-P1P2	-0.231014	-0.0741598	-0.152587
ADC_+_33546977.23-P1P2	-0.356111	0.0811816	-0.137465
ADC_-_33546826.23-P1P2	-0.173445	-0.278714	-0.22608
ADC_-_33546829.23-P1P2	-0.0957964	-0.136492	-0.116144
ADD1_+_2846015.23-P1P2	0.196354	0.0245091	0.110432
ADD1_-_2845596.23-P1P2	-0.477794	0.0799888	-0.198903
ADD1_-_2845605.23-P1P2	0.214882	0.132249	0.173565
ADD1_-_2845697.23-P1P2	-0.308544	0.0477707	-0.130387
ADD1_-_2845997.23-P1P2	0.0663967	0.0736708	0.0700338
ADD2_+_70995010.23-P1P2	-0.0848676	-0.231889	-0.158379
ADD2_+_70995142.23-P1P2	0.310616	0.487999	0.399307
ADD2_+_70995263.23-P1P2	0.0408996	-0.0374629	0.00171835
ADD2_+_70995300.23-P1P2	0.103207	-0.1069	-0.00184634
ADD2_-_70994876.23-P1P2	0.0827457	-0.145768	-0.0315112
ADD3_+_111767932.23-P1P2	0.216235	0.174108	0.195172
ADD3_+_111768327.23-P1P2	-0.271091	-0.258078	-0.264585
ADD3_-_111767767.23-P1P2	0.063746	-0.174005	-0.0551295
ADD3_-_111767783.23-P1P2	-0.0823809	-0.0891414	-0.0857612
ADD3_-_111767791.23-P1P2	-0.319918	-0.0491265	-0.184522
ADGB_+_146920153.23-P1P2	0.117061	0.529946	0.323503
ADGB_+_146920457.23-P1P2	0.0220678	0.132387	0.0772276
ADGB_+_146920504.23-P1P2	-0.783044	0.509595	-0.136724
ADGB_-_146920345.23-P1P2	0.0902944	0.0541448	0.0722196
ADGB_-_146920535.23-P1P2	-0.330348	-0.272905	-0.301626
ADH1A_+_100212126.23-P1P2	0.159841	0.307895	0.233868
ADH1A_-_100211701.23-P1P2	0.450182	0.132444	0.291313
ADH1A_-_100211816.23-P1P2	-0.0524955	0.147591	0.0475478
ADH1A_-_100212118.23-P1P2	-0.00904251	0.335442	0.1632
ADH1A_-_100212162.23-P1P2	0.117902	-0.0507278	0.0335872
ADH1B_+_100242040.23-P1P2	-0.443067	0.250901	-0.0960828
ADH1B_+_100242511.23-P1P2	0.470307	0.168577	0.319442
ADH1B_-_100242120.23-P1P2	0.615808	-0.202744	0.206532
ADH1B_-_100242280.23-P1P2	0.145895	-0.0666639	0.0396154
ADH1B_-_100242333.23-P1P2	0.250759	0.4508	0.35078
ADH1C_+_100273655.23-P1P2	0.547717	-0.560326	-0.00630462
ADH1C_-_100273471.23-P1P2	-0.338205	0.0387294	-0.149738
ADH1C_-_100273518.23-P1P2	0.378893	-0.0583411	0.160276
ADH1C_-_100273879.23-P1P2	0.182491	-0.199477	-0.00849279
ADH1C_-_100273923.23-P1P2	0.127458	0.387246	0.257352
ADH4_+_100065429.23-P1P2	0.0483257	0.0981316	0.0732287
ADH4_+_100065433.23-P1P2	-0.101058	-0.171608	-0.136333
ADH4_+_100065444.23-P1P2	0.498527	-0.0397039	0.229411
ADH4_+_100065450.23-P1P2
ADH4_-_100065227.23-P1P2	-0.529389	-0.263467	-0.396428
ADH5_+_100009684.23-P1P2	-0.348806	0.143491	-0.102658
ADH5_+_100009798.23-P1P2	0.134621	-0.109416	0.0126029
ADH5_+_100009821.23-P1P2	0.316767	0.292223	0.304495
ADH5_+_100009838.23-P1P2	0.0402551	-0.0868615	-0.0233032
ADH5_-_100009831.23-P1P2	-0.193196	-0.300261	-0.246729
ADH6_+_100140186.23-P1P2	0.063543	-0.0894702	-0.0129636
ADH6_+_100140286.23-P1P2	0.190459	-0.058689	0.0658848
ADH6_-_100140386.23-P1P2	0.0507779	0.108946	0.0798621
ADH6_-_100140394.23-P1P2	-0.0727774	0.0965295	0.0118761
ADH6_-_100140413.23-P1P2	-0.0109742	-0.185834	-0.0984042
ADH7_+_100355983.23-P1P2	-0.312944	-0.0726443	-0.192794
ADH7_+_100356142.23-P1P2	0.47799	0.13122	0.304605
ADH7_+_100356385.23-P1P2	0.00283159	-0.169874	-0.0835213
ADH7_+_100356481.23-P1P2	0.02455	0.131225	0.0778875
ADH7_-_100356092.23-P1P2
ADHFE1_+_67344685.23-P1P2	0.0437812	0.315497	0.179639
ADHFE1_+_67344765.23-P1P2	-0.103645	0.0984296	-0.0026077
ADHFE1_-_67344732.23-P1P2	-0.384192	-0.713084	-0.548638
ADHFE1_-_67344792.23-P1P2	0.0676018	0.170793	0.119197
ADHFE1_-_67345102.23-P1P2	-0.05771	0.176297	0.0592934
ADI1_+_3523254.23-P1P2	0.00283159	0.111009	0.0569201
ADI1_+_3523275.23-P1P2	0.0742667	0.19976	0.137013
ADI1_-_3523067.23-P1P2	-0.230599	0.201583	-0.0145079
ADI1_-_3523293.23-P1P2	0.0265802	-0.292987	-0.133204
ADI1_-_3523313.23-P1P2	0.146242	0.242425	0.194334
ADIG_+_37209880.23-P1P2	-0.311708	-0.0249854	-0.168347
ADIG_+_37209891.23-P1P2	0.425523	0.0359821	0.230752
ADIG_+_37209902.23-P1P2	-0.337838	0.185092	-0.0763726
ADIG_+_37209911.23-P1P2	0.0968335	0.0655977	0.0812156
ADIG_+_37210368.23-P1P2	0.083375	0.51604	0.299708
ADIPOQ_+_186560448.23-P1P2	-0.316143	-0.062015	-0.189079
ADIPOQ_+_186560496.23-P1P2	0.235234	-0.100527	0.0673535
ADIPOQ_+_186560526.23-P1P2	-0.997168	-0.0491265	-0.523147
ADIPOQ_-_186560537.23-P1P2	-0.116979	0.0591552	-0.0289119
ADIPOQ_-_186560924.23-P1P2	-0.467195	-0.266953	-0.367074
ADIPOR1_+_202926923.23-P1P2	0.136098	-0.00290572	0.0665962
ADIPOR1_+_202926993.23-P1P2	-0.498646	-0.0394821	-0.269064
ADIPOR1_+_202927394.23-P1P2	-0.0425926	-0.130549	-0.0865707
ADIPOR1_-_202926990.23-P1P2	-0.0933837	-0.143724	-0.118554
ADIPOR1_-_202927375.23-P1P2	-0.0532024	0.0387294	-0.00723651
ADIPOR2_+_1800595.23-P1P2	-0.056292	0.0776092	0.0106586
ADIPOR2_-_1800242.23-P1P2	-0.0760536	0.294175	0.109061
ADIPOR2_-_1800250.23-P1P2	0.033366	0.406597	0.219982
ADIPOR2_-_1800256.23-P1P2	0.20524	-0.309652	-0.0522061
ADIPOR2_-_1800278.23-P1P2	0.132808	0.199457	0.166132
ADIRF_+_88728033.23-P1P2	0.061611	0.311453	0.186532
ADIRF_-_88728314.23-P1P2	-0.511742	0.0244093	-0.243666
ADIRF_-_88728503.23-P1P2	0.0760806	-0.198834	-0.0613765
ADIRF_-_88728567.23-P1P2	-0.105749	-0.01996	-0.0628546
ADIRF_-_88728681.23-P1P2	-0.125434	0.171523	0.0230444
ADK_+_75911404.23-P2	-0.129906	0.0256421	-0.0521318
ADK_+_75911444.23-P2	-0.378259	-0.248967	-0.313613
ADK_+_75936517.23-P1	0.0352531	-0.144162	-0.0544546
ADK_+_75936538.23-P1	-0.0769691	-0.0264867	-0.0517279
ADK_+_75936570.23-P1	-0.320048	-0.394017	-0.357033
ADK_+_75936748.23-P1	-0.700775	-1.86184	-1.28131
ADK_-_75911021.23-P2	0.253992	0.159578	0.206785
ADK_-_75911025.23-P2	0.00895769	-0.172931	-0.0819867
ADK_-_75911437.23-P2	-0.181593	-0.101221	-0.141407
ADK_-_75936578.23-P1	0.0392959	0.28114	0.160218
ADM2_+_50920011.23-P1P2	-0.0834422	0.248951	0.0827543
ADM2_+_50920227.23-P1P2	0.248626	-0.0519302	0.0983477
ADM2_+_50920298.23-P1P2	-0.103507	-0.121871	-0.112689
ADM2_+_50920473.23-P1P2	-0.103912	-0.0544765	-0.079194
ADM2_-_50920028.23-P1P2	0.0279226	0.318922	0.173422
ADM5_+_50191684.23-P1P2
ADM5_+_50191838.23-P1P2	-0.321094	-0.0150202	-0.168057
ADM5_+_50191862.23-P1P2	-0.207984	-0.593615	-0.4008
ADM5_+_50191867.23-P1P2	0.042798	-0.0683948	-0.0127984
ADM5_-_50191704.23-P1P2	0.0303123	0.235218	0.132765
ADM_+_10326660.23-P1P2	-0.083218	-0.0717934	-0.0775057
ADM_+_10327266.23-P1P2	-0.342765	-0.122556	-0.232661
ADM_+_10327276.23-P1P2	-0.265727	-0.0820374	-0.173882
ADM_+_10327290.23-P1P2	0.208612	0.6031	0.405856
ADM_-_10327037.23-P1P2	-0.12683	-0.0188473	-0.0728384
ADNP2_+_77867421.23-P1P2	0.110655	0.292561	0.201608
ADNP2_+_77867603.23-P1P2	0.166282	-0.0216478	0.0723171
ADNP2_-_77867208.23-P1P2	0.579889	0.734607	0.657248
ADNP2_-_77867536.23-P1P2	-0.180198	-0.147684	-0.163941
ADNP2_-_77867623.23-P1P2	-0.0724975	0.188463	0.0579828
ADNP_+_49547892.23-P1P2	-0.320463	-0.708971	-0.514717
ADNP_-_49547603.23-P1P2	0.247612	0.142447	0.19503
ADNP_-_49547651.23-P1P2	0.0995564	-0.107763	-0.0041035
ADNP_-_49547707.23-P1P2	-0.0265945	-0.214557	-0.120576
ADNP_-_49547964.23-P1P2	0.192723	-0.335555	-0.0714158
ADORA1_+_203096891.23-P1P2	0.383223	-0.0761304	0.153546
ADORA1_+_203097450.23-P1P2	-0.0735193	-0.0114677	-0.0424935
ADORA1_+_203097472.23-P1P2	-0.15197	-0.0601447	-0.106057
ADORA1_+_203097506.23-P1P2	0.115726	0.260047	0.187886
ADORA1_-_203096974.23-P1P2	-1.13651	0.0942377	-0.521134
ADORA2A_+_24820308.23-P1P2	-0.211361	0.210855	-0.000253151
ADORA2A_-_24819888.23-P1P2	0.0660965	0.102317	0.0842069
ADORA2A_-_24819903.23-P1P2	-0.101326	0.255662	0.0771681
ADORA2A_-_24819947.23-P1P2	0.0789627	-0.425124	-0.173081
ADORA2A_-_24820281.23-P1P2	-0.2669	0.384571	0.0588353
ADORA2B_+_15848686.23-P1P2	-0.436868	-0.132558	-0.284713
ADORA2B_+_15848965.23-P1P2	-1.54807	-1.32266	-1.43536
ADORA2B_-_15848659.23-P1P2	0.111962	0.190769	0.151366
ADORA2B_-_15848791.23-P1P2	0.140335	0.216376	0.178355
ADORA2B_-_15848949.23-P1P2	-0.58082	0.0505932	-0.265113
ADORA3_+_112031013.23-P1	0.093685	0.863162	0.478423
ADORA3_+_112031386.23-P1	0.0602735	0.197879	0.129076
ADORA3_+_112031407.23-P1	0.154835	0.00721369	0.0810242
ADORA3_+_112031411.23-P1	0.206476	-0.0748139	0.0658309
ADORA3_+_112031418.23-P1	0.0356215	0.188097	0.111859
ADORA3_+_112045890.23-P2	-0.104084	-0.588728	-0.346406
ADORA3_+_112046055.23-P2	-0.412206	0.512187	0.0499903
ADORA3_+_112046115.23-P2	-0.386211	0.134922	-0.125644
ADORA3_+_112046284.23-P2	0.111442	0.605916	0.358679
ADORA3_-_112046251.23-P2	-0.00395757	0.35082	0.173431
ADO_+_64565053.23-P1P2	-0.0817255	0.276134	0.0972042
ADO_+_64565065.23-P1P2	-0.0315514	0.193456	0.0809525
ADO_-_64564623.23-P1P2	-0.390682	-0.344043	-0.367363
ADO_-_64564781.23-P1P2	-0.898293	-0.283162	-0.590728
ADO_-_64565135.23-P1P2	0.00646101	0.211699	0.10908
ADPGK_+_73075721.23-P1P2	-0.0375073	-0.154257	-0.0958821
ADPGK_+_73076060.23-P1P2	-0.296182	0.0258126	-0.135185
ADPGK_+_73076066.23-P1P2	0.178775	-0.100039	0.039368
ADPGK_+_73076082.23-P1P2	0.0732209	-0.258012	-0.0923956
ADPGK_-_73075645.23-P1P2	-0.00763541	-0.492285	-0.24996
ADPRHL1_+_114103395.23-P2	-0.0238857	0.178106	0.0771099
ADPRHL1_+_114107397.23-P1	-0.369562	0.134658	-0.117452
ADPRHL1_+_114107429.23-P1	0.0153659	-0.085126	-0.03488
ADPRHL1_+_114107533.23-P1	0.144851	-0.185241	-0.0201954
ADPRHL1_+_114107537.23-P1	-0.754689	0.100701	-0.326994
ADPRHL1_+_114107772.23-P1	0.0425778	-0.494354	-0.225888
ADPRHL1_-_114103032.23-P2	0.291891	-0.140933	0.075479
ADPRHL1_-_114103049.23-P2	0.317213	0.17439	0.245802
ADPRHL1_-_114103424.23-P2	-0.0908953	-0.0720036	-0.0814494
ADPRHL1_-_114103435.23-P2	-0.468474	-0.092163	-0.280319
ADPRHL2_+_36554555.23-P1P2	0.000717752	-0.370103	-0.184693
ADPRHL2_+_36554875.23-P1P2	-0.321913	0.108211	-0.106851
ADPRHL2_+_36554891.23-P1P2	0.120289	0.12148	0.120885
ADPRHL2_+_36554907.23-P1P2	-0.0295899	-0.556248	-0.292919
ADPRHL2_-_36554711.23-P1P2	-0.460569	-0.475317	-0.467943
ADPRH_+_119298367.23-P1P2	-0.115329	-0.0677267	-0.091528
ADPRH_+_119298491.23-P1P2	-0.00809797	-0.0345333	-0.0213156
ADPRH_+_119298604.23-P1P2	0.119273	0.0267042	0.0729888
ADPRH_+_119298662.23-P1P2	-0.299401	-0.229858	-0.264629
ADPRH_+_119298740.23-P1P2	0.32476	-1.08151	-0.378375
ADPRM_+_10600917.23-P1P2	0.0168612	0.0468041	0.0318326
ADPRM_+_10600945.23-P1P2	-0.396058	0.407461	0.00570135
ADPRM_+_10600958.23-P1P2	-0.971173
ADPRM_-_10600957.23-P1P2	0.0157129	0.118404	0.0670585
ADPRM_-_10600988.23-P1P2	0.126678	-0.325419	-0.0993707
ADRA1A_+_26724406.23-P1P2	0.128861	0.195654	0.162257
ADRA1A_-_26724311.23-P1P2	0.111766	-0.398316	-0.143275
ADRA1A_-_26724340.23-P1P2	0.258777	-0.0728683	0.0929541
ADRA1A_-_26724356.23-P1P2	-0.00130814	0.0274464	0.0130691
ADRA1A_-_26724373.23-P1P2	0.232837	0.333394	0.283115
ADRA1B_+_159343520.23-P1P2	0.0307821	0.0997633	0.0652727
ADRA1B_+_159344209.23-P1P2	-0.257509	-0.53549	-0.396499
ADRA1B_+_159344222.23-P1P2	0.0795574	0.934144	0.506851
ADRA1B_-_159343504.23-P1P2	-0.367443	0.0442143	-0.161614
ADRA1B_-_159343900.23-P1P2	-0.606653	-0.106948	-0.356801
ADRA1D_+_4229485.23-P1P2	0.000142503	-0.00730629	-0.00358189
ADRA1D_-_4229164.23-P1P2	-0.259114	0.0440394	-0.107537
ADRA1D_-_4229250.23-P1P2	-0.0421323	-0.189147	-0.11564
ADRA1D_-_4229495.23-P1P2	-0.0231912	0.200759	0.088784
ADRA1D_-_4229926.23-P1P2	0.151028	-0.149041	0.000993427
ADRA2A_-_112837142.23-P1P2	0.0209789	-0.0140756	0.00345167
ADRA2A_-_112837201.23-P1P2	-0.113467	-0.121588	-0.117528
ADRA2A_-_112837216.23-P1P2	-0.181874	-0.0236876	-0.102781
ADRA2A_-_112837238.23-P1P2	0.322061	0.000520828	0.161291
ADRA2A_-_112837251.23-P1P2	-0.244793	0.139163	-0.0528154
ADRA2B_+_96781839.23-P1P2	-0.448732	0.148268	-0.150232
ADRA2B_-_96781873.23-P1P2	-0.768468	-1.00099	-0.884727
ADRA2B_-_96781894.23-P1P2	0.445474	0.0140674	0.22977
ADRA2B_-_96782243.23-P1P2	-0.42038	0.0140674	-0.203156
ADRA2B_-_96782246.23-P1P2	-0.323397	0.801338	0.238971
ADRA2C_+_3768074.23-P1P2	-0.199576	-0.170655	-0.185116
ADRA2C_+_3768082.23-P1P2	0.057491	0.0545129	0.0560019
ADRA2C_+_3768098.23-P1P2	0.351496	-0.263322	0.0440869
ADRA2C_-_3767700.23-P1P2	-0.29428	-0.144405	-0.219343
ADRA2C_-_3767888.23-P1P2	-0.289111	-0.0828604	-0.185986
ADRB1_+_115804002.23-P1P2	0.144606	-0.389288	-0.122341
ADRB1_-_115803895.23-P1P2	-0.102447	-0.0942588	-0.0983529
ADRB1_-_115804061.23-P1P2	0.0220252	0.141243	0.0816339
ADRB1_-_115804069.23-P1P2	0.10742	0.00551803	0.0564693
ADRB1_-_115804075.23-P1P2	-0.228006	0.307264	0.0396289
ADRB2_+_148206220.23-P1P2	0.0418257	-0.328879	-0.143526
ADRB2_+_148206227.23-P1P2	0.120154	0.183742	0.151948
ADRB2_-_148206186.23-P1P2	0.225224	-0.23612	-0.00544808
ADRB2_-_148206207.23-P1P2	-0.210844	-0.289817	-0.25033
ADRB2_-_148206413.23-P1P2	-0.145475	-0.187567	-0.166521
ADRB3_+_37822768.23-P1P2	-0.223122	-0.220398	-0.22176
ADRB3_-_37822919.23-P1P2	-0.328844	-0.105232	-0.217038
ADRB3_-_37823380.23-P1P2	-0.349519	-0.100288	-0.224904
ADRB3_-_37823667.23-P1P2	-0.0516162	-0.151308	-0.101462
ADRB3_-_37823742.23-P1P2	-0.00891362	0.213511	0.102299
ADRBK1_+_67033933.23-P1P2	-0.183781	-0.328267	-0.256024
ADRBK1_+_67034195.23-P1P2	-0.564429	-0.696426	-0.630427
ADRBK1_+_67034566.23-P1P2	-0.192719	0.444996	0.126139
ADRBK1_-_67033953.23-P1P2	0.138893	0.0185408	0.078717
ADRBK1_-_67034001.23-P1P2	-0.290424	0.157284	-0.0665703
ADRBK2_+_25960616.23-P1P2	-0.164709	0.0402394	-0.0622348
ADRBK2_-_25960625.23-P1P2	-0.0392325	0.177092	0.0689297
ADRBK2_-_25960628.23-P1P2	0.274505	0.0708737	0.172689
ADRBK2_-_25960707.23-P1P2	-0.145166	0.168962	0.0118978
ADRBK2_-_25960854.23-P1P2	-0.419567	-0.336089	-0.377828
ADRM1_+_60877224.23-P1P2	0.315571	0.430541	0.373056
ADRM1_+_60878013.23-P1P2	0.0623115	-0.00736981	0.0274708
ADRM1_+_60878508.23-P1P2	0.0918828	0.468243	0.280063
ADRM1_-_60878073.23-P1P2	-0.349704	-0.60521	-0.477457
ADRM1_-_60878094.23-P1P2	0.563132	-0.0425162	0.260308
ADSL_+_40742907.23-P1P2	-0.0618741	0.0643406	0.00123323
ADSL_-_40742556.23-P1P2	-1.29812	-1.96456	-1.63134
ADSL_-_40742584.23-P1P2	-1.42114	-1.3951	-1.40812
ADSL_-_40742729.23-P1P2	-0.545231	-0.201322	-0.373277
ADSL_-_40742737.23-P1P2	-0.30765	0.146642	-0.0805042
ADSSL1_+_105190776.23-P1P2	-0.182137	-0.154438	-0.168288
ADSSL1_+_105190789.23-P1P2	-0.0832149	-0.198976	-0.141095
ADSSL1_+_105190984.23-P1P2	0.118581	-0.113807	0.00238699
ADSSL1_-_105190591.23-P1P2	-0.568056	-0.0625938	-0.315325
ADSSL1_-_105190615.23-P1P2	0.141437	0.313176	0.227306
ADSS_+_244614826.23-P1P2	0.248515	-0.0685577	0.0899785
ADSS_-_244614690.23-P1P2	-0.0874792	-0.0695328	-0.078506
ADSS_-_244614820.23-P1P2	0.150585	-0.221746	-0.0355802
ADSS_-_244614958.23-P1P2	-0.070276	-0.0484286	-0.0593523
ADSS_-_244615191.23-P1P2	-0.0104042	-0.169645	-0.0900244
ADTRP_+_11779004.23-P1P2	0.150465	0.141336	0.1459
ADTRP_+_11779041.23-P1P2	0.00134043	-0.0612208	-0.0299402
ADTRP_-_11778993.23-P1P2	-0.0341905	-0.357001	-0.195596
ADTRP_-_11779009.23-P1P2	0.132197	-0.431637	-0.14972
ADTRP_-_11779051.23-P1P2	0.103616	0.198267	0.150942
AEBP1_+_44143999.23-P1P2	-0.0738612	0.497524	0.211831
AEBP1_+_44144173.23-P1P2	-0.012315	-0.010879	-0.011597
AEBP1_+_44144323.23-P1P2	-0.131711	-0.0625539	-0.0971322
AEBP1_+_44144374.23-P1P2	0.190035	-0.097216	0.0464093
AEBP1_-_44144382.23-P1P2	-0.0749606	-0.209796	-0.142379
AEBP2_+_19592640.23-P1P2	0.392778	-0.17751	0.107634
AEBP2_+_19592658.23-P1P2	-0.238177	0.0521354	-0.0930206
AEBP2_+_19592704.23-P1P2	0.10825	0.268409	0.18833
AEBP2_-_19592882.23-P1P2	-0.00142415	-0.0717934	-0.0366088
AEBP2_-_19593012.23-P1P2	-0.0671942	-0.0622663	-0.0647303
AEN_+_89164562.23-P1P2	-0.0325304	-0.354655	-0.193593
AEN_+_89164789.23-P1P2	0.0344142	-0.139111	-0.0523482
[truncated: 14,384 more rows]
