# Supplementary material for: Loss of Fanconi anemia proteins causes a reliance on lysosomal exocytosis
Source: Cell Death Dis. 2025 Nov 4;16(1):791. doi: 10.1038/s41419-025-08164-0 (PMC12586712; doi:10.1038/s41419-025-08164-0)
Supplement: Supplementary file 10 — Table S9 [file 41419_2025_8164_MOESM10_ESM.xls]

## Sheet: TableS9_WT-FuLAG05_results_rawc
	T0	T0	Tf	Tf
	Rep1	Rep2	Rep1	Rep2
	/Users/gilbertlab/Desktop/Screen_data/FuLAG05/output/count_files/FuLAG05-1FaduWTT0-1_S13_L004_R1_001_CRISPRi_v2_human.trim_1_29_forward.fa.counts	/Users/gilbertlab/Desktop/Screen_data/FuLAG05/output/count_files/FuLAG05-2FaduWTT0-2_S14_L004_R1_001_CRISPRi_v2_human.trim_1_29_forward.fa.counts	/Users/gilbertlab/Desktop/Screen_data/FuLAG05/output/count_files/FuLAG05-3FaduWTTf-1_S15_L004_R1_001_CRISPRi_v2_human.trim_1_29_forward.fa.counts	/Users/gilbertlab/Desktop/Screen_data/FuLAG05/output/count_files/FuLAG05-4FaduWTTf-2_S16_L004_R1_001_CRISPRi_v2_human.trim_1_29_forward.fa.counts
sgId
A1BG_+_58858549.23-P1	197	243	210	216
A1BG_+_58858964.23-P1	316	339	333	336
A1BG_+_58864367.23-P2	506	476	473	459
A1BG_-_58858617.23-P1	241	284	348	291
A1BG_-_58858630.23-P1	260	245	237	159
A1BG_-_58858788.23-P1	315	243	233	285
A1BG_-_58864354.23-P2	186	183	143	198
A1BG_-_58864360.23-P2	254	235	326	259
A1BG_-_58864822.23-P2	353	328	270	322
A1BG_-_58864840.23-P2	595	576	502	517
A1CF_+_52645000.23-P1P2	632	511	539	557
A1CF_+_52645080.23-P1P2	353	343	200	309
A1CF_+_52645339.23-P1P2	529	518	599	639
A1CF_-_52645011.23-P1P2	682	643	789	864
A1CF_-_52645373.23-P1P2	804	661	667	787
A2ML1_+_8975211.23-P1P2	31	33	56	37
A2ML1_+_8975278.23-P1P2	680	583	770	690
A2ML1_-_8975582.23-P1P2	700	753	679	748
A2ML1_-_8975593.23-P1P2	124	105	169	84
A2ML1_-_8975664.23-P1P2	669	722	722	746
A2M_+_9268141.23-P1P2	1109	825	965	950
A2M_+_9268487.23-P1P2	520	551	509	484
A2M_+_9268495.23-P1P2	423	448	445	446
A2M_-_9268273.23-P1P2	778	799	868	710
A2M_-_9268387.23-P1P2	505	535	605	523
A3GALT2_+_33786649.23-ENST00000442999.3	431	415	293	340
A3GALT2_+_33786659.23-ENST00000442999.3	116	129	161	135
A3GALT2_+_33786675.23-ENST00000442999.3	82	118	68	53
A3GALT2_+_33786682.23-ENST00000442999.3	44	27	25	18
A3GALT2_-_33786280.23-ENST00000442999.3	142	105	158	101
A4GALT_+_43116425.23-P1P2	535	555	598	442
A4GALT_+_43116792.23-P1P2	592	587	515	610
A4GALT_-_43116431.23-P1P2	676	611	664	491
A4GALT_-_43116434.23-P1P2	494	512	410	429
A4GALT_-_43116819.23-P1P2	230	237	176	274
A4GNT_+_137850968.23-P1P2	113	68	93	75
A4GNT_+_137851024.23-P1P2	427	384	420	348
A4GNT_+_137851178.23-P1P2	183	147	157	112
A4GNT_-_137851117.23-P1P2	470	415	354	372
A4GNT_-_137851121.23-P1P2	193	162	161	170
AAAS_+_53714983.23-P1P2	280	313	282	355
AAAS_+_53715355.23-P1P2	340	446	392	358
AAAS_-_53715371.23-P1P2	786	705	639	563
AAAS_-_53715389.23-P1P2	650	640	550	558
AAAS_-_53715438.23-P1P2	331	387	366	331
AACS_+_125549983.23-P1P2	517	419	482	554
AACS_+_125549999.23-P1P2	439	452	458	424
AACS_+_125550002.23-P1P2	286	308	354	339
AACS_+_125550035.23-P1P2	500	434	434	517
AACS_-_125550169.23-P1P2	321	401	330	347
AADACL2_+_151451732.23-P1P2	8	4	10	13
AADACL2_+_151451926.23-P1P2	189	189	156	160
AADACL2_+_151452121.23-P1P2	384	324	267	227
AADACL2_-_151451828.23-P1P2	225	206	230	173
AADACL2_-_151451961.23-P1P2	21	63	60	12
AADACL3_+_12776115.23-P1P2	579	604	489	661
AADACL3_+_12776133.23-P1P2	400	445	437	417
AADACL3_+_12776213.23-P1P2	377	341	344	391
AADACL3_+_12776313.23-P1P2	162	132	137	148
AADACL3_+_12776495.23-P1P2	730	752	801	769
AADACL4_+_12704573.23-P1P2	651	667	697	758
AADACL4_+_12704601.23-P1P2	406	299	320	363
AADACL4_+_12704653.23-P1P2	647	591	585	574
AADACL4_+_12704714.23-P1P2	101	109	44	77
AADACL4_-_12704768.23-P1P2	381	411	387	392
AADAC_+_151532013.23-P1P2	306	352	299	311
AADAC_+_151532371.23-P1P2	533	586	412	463
AADAC_-_151531905.23-P1P2	558	539	544	410
AADAC_-_151531939.23-P1P2	421	531	344	399
AADAC_-_151531954.23-P1P2	515	478	481	425
AADAT_+_171010904.23-P1P2	573	611	683	624
AADAT_+_171010929.23-P1P2	356	346	394	365
AADAT_+_171011392.23-P1P2	208	386	237	310
AADAT_-_171011321.23-P1P2	395	367	344	422
AADAT_-_171011368.23-P1P2	887	793	773	861
AAED1_+_99417117.23-P1P2	345	325	327	269
AAED1_+_99417233.23-P1P2	38	38	42	38
AAED1_+_99417525.23-P1P2	437	339	394	365
AAED1_+_99417589.23-P1P2	434	433	424	454
AAED1_-_99417574.23-P1P2	577	584	611	446
AAGAB_+_67546965.23-P1P2	12	4	20	0
AAGAB_-_67546714.23-P1P2	142	141	113	171
AAGAB_-_67546928.23-P1P2	73	60	63	81
AAGAB_-_67546952.23-P1P2	897	989	896	804
AAGAB_-_67546997.23-P1P2	109	159	57	133
AAK1_+_69870290.23-P1P2	700	706	589	680
AAK1_+_69870701.23-P1P2	776	784	686	729
AAK1_-_69870541.23-P1P2	434	378	338	383
AAK1_-_69870791.23-P1P2	763	737	916	827
AAK1_-_69870794.23-P1P2	340	345	390	332
AAMDC_+_77532426.23-P1P2	342	500	405	414
AAMDC_-_77532187.23-P1P2	429	456	543	453
AAMDC_-_77532222.23-P1P2	38	54	65	29
AAMDC_-_77532236.23-P1P2	343	329	294	363
AAMDC_-_77532634.23-P1P2	197	219	143	175
AAMP_+_219134841.23-P1P2	367	284	160	140
AAMP_+_219134851.23-P1P2	477	447	265	257
AAMP_-_219134415.23-P1P2	338	332	329	331
AAMP_-_219134424.23-P1P2	579	633	520	645
AAMP_-_219134469.23-P1P2	400	398	434	363
AANAT_+_74463718.23-P1P2	259	230	249	288
AANAT_+_74463735.23-P1P2	704	770	753	727
AANAT_+_74464088.23-P1P2	243	207	148	173
AANAT_-_74464175.23-P1P2	354	336	327	431
AANAT_-_74464185.23-P1P2	191	192	153	195
AAR2_+_34824386.23-P1P2	198	247	180	230
AAR2_+_34824488.23-P1P2	102	80	69	51
AAR2_+_34824681.23-P1P2	253	299	304	285
AAR2_-_34824417.23-P1P2	171	232	176	309
AAR2_-_34824425.23-P1P2	325	313	298	232
AARD_+_117950477.23-P1P2	846	922	737	779
AARD_+_117950489.23-P1P2	161	131	147	108
AARD_+_117950882.23-P1P2	994	992	1093	1202
AARD_+_117950890.23-P1P2	86	70	46	55
AARD_-_117950494.23-P1P2	214	196	141	165
AARS2_+_44280650.23-P1P2	450	429	360	447
AARS2_+_44281006.23-P1P2	459	464	232	208
AARS2_+_44281027.23-P1P2	312	284	44	55
AARS2_+_44281044.23-P1P2	351	321	119	81
AARS2_+_44281056.23-P1P2	338	301	86	75
AARSD1_+_41116203.23-P1	1799	1853	1904	1641
AARSD1_+_41116412.23-P1	442	365	353	422
AARSD1_+_41116417.23-P1	682	585	533	573
AARSD1_+_41132061.23-P2	2150	2263	2406	2297
AARSD1_+_41132078.23-P2	340	349	305	293
AARSD1_-_41116243.23-P1	738	802	785	766
AARSD1_-_41116425.23-P1	678	576	702	654
AARSD1_-_41131712.23-P2	1127	1185	1020	1156
AARSD1_-_41132037.23-P2	638	475	601	591
AARSD1_-_41132088.23-P2	3183	3285	3289	3159
AARS_+_70323318.23-P1P2	192	249	58	99
AARS_+_70323322.23-P1P2	204	218	69	109
AARS_+_70323353.23-P1P2	263	226	69	38
AARS_+_70323362.23-P1P2	585	548	158	465
AARS_-_70323332.23-P1P2	281	320	89	109
AASDHPPT_+_105948405.23-P1P2	198	180	219	188
AASDHPPT_+_105948450.23-P1P2	600	558	601	539
AASDHPPT_+_105948813.23-P1P2	527	581	457	500
AASDHPPT_-_105948374.23-P1P2	449	418	472	508
AASDHPPT_-_105948417.23-P1P2	489	518	555	689
AASDH_+_57253570.23-P1P2	907	899	979	890
AASDH_-_57253280.23-P1P2	103	136	154	111
AASDH_-_57253356.23-P1P2	441	408	409	443
AASDH_-_57253362.23-P1P2	851	799	966	930
AASDH_-_57253588.23-P1P2	303	280	319	332
AASS_+_121784000.23-P1P2	180	242	296	272
AASS_+_121784219.23-P1P2	574	518	559	622
AASS_+_121784247.23-P1P2	264	292	235	258
AASS_-_121784277.23-P1P2	669	638	579	494
AASS_-_121784328.23-P1P2	251	241	205	200
AATF_-_35306286.23-P1P2	291	301	75	64
AATF_-_35306312.23-P1P2	495	389	462	515
AATF_-_35306333.23-P1P2	870	791	705	871
AATF_-_35306340.23-P1P2	654	674	353	394
AATF_-_35306346.23-P1P2	303	300	108	142
AATK_+_79139571.23-ENST00000326724.4	354	359	334	354
AATK_+_79139589.23-ENST00000326724.4	634	687	565	564
AATK_+_79139592.23-ENST00000326724.4	732	809	846	877
AATK_-_79139586.23-ENST00000326724.4	252	239	181	182
AATK_-_79139956.23-ENST00000326724.4	755	734	805	937
ABAT_+_8768492.23-P1	862	753	770	719
ABAT_+_8768682.23-P1	312	324	352	351
ABAT_+_8807445.23-P2	611	657	710	621
ABAT_+_8807450.23-P2	636	665	573	744
ABAT_+_8807464.23-P2	1126	998	994	987
ABAT_+_8807492.23-P2	133	109	86	119
ABAT_+_8807696.23-P2	503	505	526	531
ABAT_-_8768504.23-P1	749	700	787	848
ABAT_-_8768523.23-P1	524	591	503	520
ABAT_-_8768533.23-P1	717	696	718	751
ABCA10_+_67224811.23-P1P2	458	424	338	477
ABCA10_+_67224929.23-P1P2	210	184	183	233
ABCA10_-_67224447.23-P1P2	1002	1064	1009	901
ABCA10_-_67224767.23-P1P2	1078	1096	1301	1153
ABCA10_-_67224823.23-P1P2	296	294	288	328
ABCA12_+_216002996.23-P1P2	380	400	420	362
ABCA12_+_216003308.23-P1P2	516	465	444	554
ABCA12_+_216003314.23-P1P2	588	551	494	464
ABCA12_+_216003340.23-P1P2	536	535	609	544
ABCA12_-_216002923.23-P1P2	111	126	168	90
ABCA13_+_48211090.23-P1P2	560	578	426	450
ABCA13_+_48211097.23-P1P2	406	300	283	364
ABCA13_+_48211145.23-P1P2	372	371	432	329
ABCA13_+_48211160.23-P1P2	652	683	695	532
ABCA13_-_48211093.23-P1P2	465	418	435	454
ABCA1_-_107689997.23-P1P2	184	187	228	196
ABCA1_-_107690031.23-P1P2	845	754	859	754
ABCA1_-_107690385.23-P1P2	324	351	228	301
ABCA1_-_107690389.23-P1P2	450	456	413	481
ABCA1_-_107690394.23-P1P2	334	316	365	413
ABCA2_+_139922190.23-P1P2	288	312	359	295
ABCA2_+_139922201.23-P1P2	184	130	174	161
ABCA2_+_139922272.23-P1P2	554	589	501	518
ABCA2_+_139922669.23-P1P2	741	674	691	779
ABCA2_-_139922596.23-P1P2	514	449	514	412
ABCA3_+_2390336.23-P1P2	341	328	311	356
ABCA3_+_2390611.23-P1P2	393	492	500	466
ABCA3_-_2390323.23-P1P2	336	289	361	358
ABCA3_-_2390333.23-P1P2	214	186	156	223
ABCA3_-_2390704.23-P1P2	163	224	61	94
ABCA4_+_94586668.23-P1P2	126	124	212	147
ABCA4_-_94586219.23-P1P2	213	231	244	180
ABCA4_-_94586232.23-P1P2	612	493	519	603
ABCA4_-_94586250.23-P1P2	323	393	457	446
ABCA4_-_94586658.23-P1P2	605	560	602	523
ABCA5_-_67322851.23-P1P2	431	430	432	475
ABCA5_-_67322872.23-P1P2	613	685	559	612
ABCA5_-_67322891.23-P1P2	496	543	349	515
ABCA5_-_67323220.23-P1P2	415	440	599	511
ABCA5_-_67323280.23-P1P2	363	319	356	360
ABCA6_+_67137842.23-P1P2	605	640	686	618
ABCA6_+_67138008.23-P1P2	346	353	381	307
ABCA6_+_67138026.23-P1P2	891	883	914	879
ABCA6_+_67138050.23-P1P2	552	492	452	511
ABCA6_-_67137854.23-P1P2	735	663	796	758
ABCA7_+_1040413.23-P1	556	491	618	390
ABCA7_+_1040513.23-P1	807	822	787	812
ABCA7_+_1040577.23-P1	689	687	870	713
ABCA7_+_1041292.23-P2	526	498	536	639
ABCA7_+_1041297.23-P2	688	603	649	649
ABCA7_+_1041311.23-P2	350	374	335	393
ABCA7_-_1040133.23-P1	281	320	337	351
ABCA7_-_1040209.23-P1	340	330	303	305
ABCA7_-_1041459.23-P2	634	622	619	740
ABCA7_-_1041717.23-P2	665	684	499	525
ABCA8_+_66950959.23-P1P2	933	924	1004	959
ABCA8_+_66951401.23-P1P2	179	115	121	120
ABCA8_-_66951372.23-P1P2	416	430	527	413
ABCA8_-_66951525.23-P1P2	696	748	496	635
ABCA8_-_66951528.23-P1P2	465	441	509	455
ABCA9_+_67057085.23-P1P2	647	616	617	558
ABCA9_-_67056649.23-P1P2	449	416	339	321
ABCA9_-_67057012.23-P1P2	420	424	618	490
ABCA9_-_67057053.23-P1P2	597	588	609	591
ABCA9_-_67057069.23-P1P2	549	478	573	426
ABCB10_+_229694285.23-P1P2	119	115	42	35
ABCB10_+_229694413.23-P1P2	376	386	336	363
ABCB10_-_229694297.23-P1P2	173	146	22	53
ABCB10_-_229694457.23-P1P2	329	331	413	368
ABCB10_-_229694467.23-P1P2	474	445	374	533
ABCB11_+_169887409.23-P1P2	716	589	760	825
ABCB11_+_169887811.23-P1P2	747	734	695	635
ABCB11_-_169887416.23-P1P2	474	531	484	473
ABCB11_-_169887784.23-P1P2	830	818	830	764
ABCB11_-_169887796.23-P1P2	460	454	480	458
ABCB1_-_87342256.23-ENST00000265724.3	480	411	444	449
ABCB1_-_87342302.23-ENST00000265724.3	434	325	350	505
ABCB1_-_87342654.23-ENST00000265724.3	843	866	806	763
ABCB1_-_87342657.23-ENST00000265724.3	558	667	612	661
ABCB1_-_87342674.23-ENST00000265724.3	577	521	538	524
ABCB4_+_87104933.23-P1P2	605	605	527	531
ABCB4_+_87104939.23-P1P2	478	468	536	427
ABCB4_+_87105008.23-P1P2	338	298	322	266
ABCB4_-_87104608.23-P1P2	308	293	263	255
ABCB4_-_87104975.23-P1P2	356	378	457	431
ABCB5_+_20687051.23-P1P2	108	105	65	167
ABCB5_+_20687218.23-P1P2	45	53	41	38
ABCB5_+_20687242.23-P1P2	948	802	736	692
ABCB5_+_20687409.23-P1P2	0	0	0	0
ABCB5_-_20687396.23-P1P2	729	828	878	915
ABCB6_+_220083500.23-P1P2	826	900	925	769
ABCB6_-_220083181.23-P1P2	553	623	732	738
ABCB6_-_220083194.23-P1P2	265	291	254	233
ABCB6_-_220083468.23-P1P2	452	419	458	391
ABCB6_-_220083604.23-P1P2	685	691	733	744
ABCB7_+_74375885.23-P1P2	147	125	25	0
ABCB7_+_74376070.23-P1P2	243	219	47	32
ABCB7_-_74375964.23-P1P2	133	134	33	38
ABCB7_-_74376019.23-P1P2	384	531	41	66
ABCB7_-_74376044.23-P1P2	232	148	83	11
ABCB8_+_150725965.23-P1P2	515	477	512	478
ABCB8_-_150725551.23-P1P2	111	140	162	130
ABCB8_-_150725580.23-P1P2	1006	1023	1049	1127
ABCB8_-_150725928.23-P1P2	504	485	443	451
ABCB8_-_150725975.23-P1P2	956	925	864	895
ABCB9_+_123450546.23-P1	386	335	376	270
ABCB9_+_123450566.23-P1	542	544	504	488
ABCB9_+_123450826.23-P1	1082	1295	1309	1129
ABCB9_+_123450970.23-P1	603	653	529	603
ABCB9_+_123465727.23-P2	182	281	255	287
ABCB9_-_123450999.23-P1	484	561	520	469
ABCB9_-_123465422.23-P2	716	677	642	746
ABCB9_-_123465699.23-P2	1433	1482	1221	1366
ABCB9_-_123465738.23-P2	671	580	486	619
ABCB9_-_123465787.23-P2	637	683	661	640
ABCC10_+_43395315.23-P1P2	194	141	259	185
ABCC10_-_43395330.23-P1P2	95	112	156	98
ABCC10_-_43395343.23-P1P2	219	214	257	192
ABCC10_-_43395891.23-P1P2	55	90	57	112
ABCC10_-_43395984.23-P1P2	261	219	242	289
ABCC11_+_48278130.23-P1	54	86	67	58
ABCC11_+_48281001.23-P2	831	965	1019	1045
ABCC11_+_48281042.23-P2	589	514	542	569
ABCC11_+_48281345.23-P2	82	75	68	91
ABCC11_+_48281428.23-P2	405	397	462	471
ABCC11_-_48277852.23-P1	592	468	491	438
ABCC11_-_48278103.23-P1	98	128	91	59
ABCC11_-_48278122.23-P1	741	587	536	798
ABCC11_-_48278125.23-P1	132	137	144	178
ABCC11_-_48280980.23-P2	613	637	632	709
ABCC12_+_48180636.23-ENST00000311303.3	673	671	623	574
ABCC12_-_48180314.23-ENST00000311303.3	459	495	337	371
ABCC12_-_48180643.23-ENST00000311303.3	327	372	333	364
ABCC12_-_48180648.23-ENST00000311303.3	278	303	260	325
ABCC12_-_48180679.23-ENST00000311303.3	530	532	545	505
ABCC1_+_16043482.23-P1P2	367	372	316	360
ABCC1_+_16043921.23-P1P2	563	558	575	675
ABCC1_-_16043871.23-P1P2	325	325	250	276
ABCC1_-_16043934.23-P1P2	465	484	464	367
ABCC1_-_16044002.23-P1P2	589	503	572	649
ABCC2_+_101542515.23-P1P2	194	152	163	138
ABCC2_+_101542910.23-P1P2	141	82	83	111
ABCC2_+_101542914.23-P1P2	225	179	152	154
ABCC2_+_101542981.23-P1P2	135	160	93	100
ABCC2_-_101542808.23-P1P2	26	25	49	80
ABCC3_+_48712248.23-P1P2	460	407	406	386
ABCC3_+_48712270.23-P1P2	361	366	434	362
ABCC3_+_48712450.23-P1P2	355	365	104	158
ABCC3_+_48712559.23-P1P2	542	504	530	647
ABCC3_+_48712662.23-P1P2	494	482	496	487
ABCC4_+_95953430.23-P1P2	407	400	484	390
ABCC4_+_95953641.23-P1P2	666	744	710	711
ABCC4_+_95953668.23-P1P2	450	378	361	365
ABCC4_-_95953614.23-P1P2	398	536	486	542
ABCC4_-_95953652.23-P1P2	228	186	187	234
ABCC5_+_183735648.23-P1P2	359	373	343	434
ABCC5_+_183735692.23-P1P2	396	431	428	427
ABCC5_-_183735259.23-P1P2	339	327	293	352
ABCC5_-_183735312.23-P1P2	1222	1155	1261	947
ABCC5_-_183735467.23-P1P2	412	355	351	479
ABCC6_+_16316916.23-ENST00000205557.7	4	0	0	0
ABCC6_+_16317287.23-ENST00000205557.7	169	139	126	134
ABCC6_+_16317296.23-ENST00000205557.7	574	504	710	606
ABCC6_-_16317235.23-ENST00000205557.7	437	376	320	276
ABCC6_-_16317247.23-ENST00000205557.7	651	744	772	761
ABCC8_+_17497953.23-P1P2	959	810	894	870
ABCC8_+_17498387.23-P1P2	306	325	334	340
ABCC8_-_17497979.23-P1P2	498	489	525	485
ABCC8_-_17497997.23-P1P2	338	323	254	264
ABCC8_-_17498220.23-P1P2	206	271	242	271
ABCC9_+_22093672.23-P1P2	609	562	697	567
ABCC9_+_22093678.23-P1P2	362	384	403	315
ABCC9_+_22093937.23-P1P2	173	179	272	141
ABCC9_+_22093941.23-P1P2	353	293	461	322
ABCC9_+_22094309.23-P1P2	753	640	689	621
ABCD1_+_152990414.23-P1P2	631	589	580	579
ABCD1_+_152990711.23-P1P2	686	694	682	602
ABCD1_-_152990338.23-P1P2	214	209	178	188
ABCD1_-_152990379.23-P1P2	294	262	317	263
ABCD1_-_152990703.23-P1P2	804	724	837	801
ABCD2_+_40013099.23-P1P2	405	416	378	311
ABCD2_+_40013514.23-P1P2	745	741	762	733
ABCD2_+_40013594.23-P1P2	937	969	769	743
ABCD2_-_40013191.23-P1P2	175	186	168	144
ABCD2_-_40013610.23-P1P2	662	691	590	656
ABCD3_+_94884002.23-P1P2	503	438	453	536
ABCD3_+_94884009.23-P1P2	485	441	551	509
ABCD3_+_94884032.23-P1P2	669	707	519	691
ABCD3_+_94884473.23-P1P2	315	299	334	342
ABCD3_-_94883974.23-P1P2	236	216	216	203
ABCD4_+_74769611.23-P1P2	564	548	602	556
ABCD4_+_74769649.23-P1P2	599	642	567	489
ABCD4_-_74769631.23-P1P2	612	578	763	604
ABCD4_-_74769682.23-P1P2	503	628	600	474
ABCD4_-_74769729.23-P1P2	528	537	414	586
ABCE1_+_146019317.23-P1P2	1175	1148	171	189
ABCE1_+_146019463.23-P1P2	640	646	319	325
ABCE1_+_146019842.23-P1P2	310	306	388	375
ABCE1_-_146019502.23-P1P2	140	127	23	27
ABCE1_-_146019516.23-P1P2	61	48	20	20
ABCF1_+_30539238.23-P1	447	429	183	178
ABCF1_+_30539469.23-P1	804	876	775	775
ABCF1_+_30539647.23-P1	351	406	431	366
ABCF1_+_30546312.23-P2	305	257	289	302
ABCF1_+_30546315.23-P2	402	404	440	449
ABCF1_-_30539232.23-P1	494	464	602	490
ABCF1_-_30539602.23-P1	432	453	327	305
ABCF1_-_30546344.23-P2	620	642	600	531
ABCF1_-_30546354.23-P2	727	767	728	728
ABCF1_-_30546366.23-P2	680	660	776	719
ABCF2_+_150923872.23-P1P2	466	497	459	463
ABCF2_+_150923902.23-P1P2	119	124	129	166
ABCF2_+_150924236.23-P1P2	181	170	134	130
ABCF2_+_150924287.23-P1P2	332	271	313	346
ABCF2_-_150923882.23-P1P2	355	304	294	368
ABCF3_-_183903980.23-P1P2	751	878	726	812
ABCF3_-_183903991.23-P1P2	907	995	1056	931
ABCF3_-_183904021.23-P1P2	208	185	264	112
ABCF3_-_183904356.23-P1P2	318	354	323	393
ABCF3_-_183904380.23-P1P2	546	494	427	439
ABCG1_+_43639544.23-P1P2	540	438	485	536
ABCG1_+_43639681.23-P1P2	37	30	15	21
ABCG1_-_43639282.23-P1P2	1300	1143	1215	1194
ABCG1_-_43639541.23-P1P2	465	514	461	459
ABCG1_-_43639626.23-P1P2	900	928	1149	1129
ABCG2_+_89079974.23-P1P2	226	187	236	266
ABCG2_+_89080025.23-P1P2	576	467	656	645
ABCG2_+_89080044.23-P1P2	85	63	132	72
ABCG2_-_89079989.23-P1P2	725	739	841	816
ABCG2_-_89080000.23-P1P2	38	32	28	11
ABCG4_+_119019794.23-P1P2	583	535	597	548
ABCG4_+_119019855.23-P1P2	294	229	234	194
ABCG4_-_119019784.23-P1P2	903	808	872	848
ABCG4_-_119019798.23-P1P2	0	0	0	0
ABCG4_-_119019811.23-P1P2	50	35	46	12
ABCG5_+_44065447.23-P1P2	426	416	349	469
ABCG5_+_44065865.23-P1P2	155	171	110	196
ABCG5_-_44065428.23-P1P2	410	480	369	349
ABCG5_-_44065433.23-P1P2	249	270	276	262
ABCG5_-_44065840.23-P1P2	19	9	27	29
ABCG8_+_44066166.23-P1P2	414	411	382	445
ABCG8_+_44066180.23-P1P2	164	177	145	272
ABCG8_+_44066323.23-P1P2	54	38	96	75
ABCG8_+_44066333.23-P1P2	251	305	309	310
ABCG8_-_44066172.23-P1P2	742	761	705	840
ABHD10_+_111697851.23-P1P2	506	417	449	339
ABHD10_+_111698093.23-P1P2	654	604	538	650
ABHD10_+_111698316.23-P1P2	520	459	504	533
ABHD10_-_111697877.23-P1P2	325	397	312	285
ABHD10_-_111697914.23-P1P2	398	438	434	364
ABHD11_+_73152656.23-P1P2	759	639	601	826
ABHD11_+_73152963.23-P1P2	574	469	423	579
ABHD11_-_73152688.23-P1P2	385	459	623	425
ABHD11_-_73153094.23-P1P2	298	292	310	334
ABHD11_-_73153135.23-P1P2	403	469	544	463
ABHD12B_+_51339177.23-P1P2	713	790	709	794
ABHD12B_-_51338832.23-P1P2	42	106	60	45
ABHD12B_-_51338864.23-P1P2	341	360	298	288
ABHD12B_-_51338885.23-P1P2	1258	1081	1363	1324
ABHD12B_-_51339227.23-P1P2	88	80	89	120
ABHD12_+_25371393.23-P1P2	500	466	537	503
ABHD12_+_25371436.23-P1P2	565	565	529	430
ABHD12_-_25371053.23-P1P2	253	301	314	344
ABHD12_-_25371057.23-P1P2	467	463	518	573
ABHD12_-_25371489.23-P1P2	221	269	219	257
ABHD13_+_108870795.23-P1P2	504	550	420	585
ABHD13_+_108870811.23-P1P2	270	316	254	309
ABHD13_+_108871228.23-P1P2	611	603	644	563
ABHD13_-_108870880.23-P1P2	629	612	642	554
ABHD13_-_108871256.23-P1P2	350	339	349	326
ABHD14A_+_52009149.23-P1P2	749	675	695	687
ABHD14A_+_52009194.23-P1P2	166	200	122	174
ABHD14A_+_52009255.23-P1P2	511	546	532	539
ABHD14A_-_52009122.23-P1P2	322	369	282	349
ABHD14A_-_52009160.23-P1P2	375	408	457	314
ABHD14B_+_52007815.23-P1	1042	1058	998	883
ABHD14B_+_52016945.23-P2	749	665	764	633
ABHD14B_+_52017325.23-P2	755	835	780	870
ABHD14B_+_52017350.23-P2	833	792	947	775
ABHD14B_-_52007985.23-P1	1038	1193	1042	1176
ABHD14B_-_52007995.23-P1	938	882	830	913
ABHD14B_-_52008027.23-P1	1061	1054	1067	1091
ABHD14B_-_52008040.23-P1	1059	1069	1150	898
ABHD14B_-_52016965.23-P2	740	642	636	706
ABHD14B_-_52017383.23-P2	387	400	435	320
ABHD15_-_27893577.23-P1P2	1111	1157	1104	1157
ABHD15_-_27893641.23-P1P2	104	118	122	89
ABHD15_-_27893654.23-P1P2	329	325	228	250
ABHD15_-_27893980.23-P1P2	629	682	614	618
ABHD15_-_27894008.23-P1P2	900	987	621	490
ABHD16A_+_31671120.23-P1P2	996	1035	980	1048
ABHD16A_+_31671138.23-P1P2	123	156	133	129
ABHD16A_-_31670671.23-P1P2	1006	1038	998	1175
ABHD16A_-_31670679.23-P1P2	144	121	157	128
ABHD16A_-_31670764.23-P1P2	1277	1191	1153	1209
ABHD16B_+_62492825.23-P1P2	236	245	265	225
ABHD16B_+_62492837.23-P1P2	295	336	350	340
ABHD16B_+_62492887.23-P1P2	29	27	28	34
ABHD16B_+_62493236.23-P1P2	420	477	596	420
ABHD16B_-_62492870.23-P1P2	638	587	549	541
ABHD17A_+_1885470.23-P1P2	214	221	147	187
ABHD17A_-_1885045.23-P1P2	803	772	757	872
ABHD17A_-_1885076.23-P1P2	474	466	453	592
ABHD17A_-_1885099.23-P1P2	541	572	509	375
ABHD17A_-_1885483.23-P1P2	246	268	318	255
ABHD17B_+_74525655.23-P1P2	253	274	286	246
ABHD17B_+_74525862.23-P1P2	932	866	899	827
ABHD17B_+_74526089.23-P1P2	145	172	157	246
ABHD17B_-_74525690.23-P1P2	522	443	412	540
ABHD17B_-_74525704.23-P1P2	856	855	854	891
ABHD17C_+_80987662.23-P1P2	84	136	75	116
ABHD17C_+_80987703.23-P1P2	195	192	193	165
ABHD17C_+_80987878.23-P1P2	65	94	107	78
ABHD17C_+_80987887.23-P1P2	384	415	459	517
ABHD17C_+_80988086.23-P1P2	2	0	6	6
ABHD1_+_27347075.23-P1P2	565	668	643	624
ABHD1_+_27347086.23-P1P2	472	464	338	401
ABHD1_+_27347095.23-P1P2	425	405	419	317
ABHD1_+_27347132.23-P1P2	533	501	483	417
ABHD1_-_27346733.23-P1P2	853	809	830	740
ABHD2_+_89631693.23-P1P2	618	656	646	560
ABHD2_+_89632075.23-P1P2	444	368	463	500
ABHD2_-_89631738.23-P1P2	715	796	724	620
ABHD2_-_89631760.23-P1P2	341	325	263	236
ABHD2_-_89632154.23-P1P2	514	501	390	344
ABHD3_+_19284354.23-P1P2	113	142	192	128
ABHD3_+_19284534.23-P1P2	231	271	269	180
ABHD3_+_19284717.23-P1P2	282	325	376	344
ABHD3_+_19284728.23-P1P2	206	268	175	250
ABHD3_-_19284770.23-P1P2	878	840	870	746
ABHD4_+_23067515.23-P1P2	501	508	418	607
ABHD4_+_23067613.23-P1P2	573	539	533	577
ABHD4_-_23067199.23-P1P2	623	683	525	536
ABHD4_-_23067625.23-P1P2	384	463	560	572
ABHD4_-_23067680.23-P1P2	569	573	620	510
ABHD5_+_43732395.23-P1P2	285	348	320	300
ABHD5_+_43732521.23-P1P2	147	142	128	146
ABHD5_+_43732806.23-P1P2	286	316	299	230
ABHD5_-_43732422.23-P1P2	416	430	386	397
ABHD5_-_43732464.23-P1P2	351	351	333	413
ABHD6_+_58223718.23-P1P2	412	418	330	439
ABHD6_+_58223966.23-P1P2	341	364	296	241
ABHD6_-_58223553.23-P1P2	282	210	355	271
ABHD6_-_58223594.23-P1P2	520	434	386	359
ABHD6_-_58223914.23-P1P2	774	628	713	695
ABHD8_+_17413753.23-P1P2	106	92	91	69
ABHD8_-_17413788.23-P1P2	469	350	477	492
ABHD8_-_17414169.23-P1P2	422	355	438	399
ABHD8_-_17414173.23-P1P2	204	228	300	304
ABHD8_-_17414201.23-P1P2	308	287	221	252
ABI1_+_27149446.23-P1P2	578	514	505	651
ABI1_+_27149474.23-P1P2	573	547	576	664
ABI1_+_27149800.23-P1P2	609	666	659	556
ABI1_-_27149837.23-P1P2	493	415	391	441
ABI1_-_27149855.23-P1P2	414	353	357	404
ABI2_+_204193030.23-P1P2	651	737	673	607
ABI2_+_204193079.23-P1P2	445	425	280	219
ABI2_+_204193458.23-P1P2	1065	986	979	922
ABI2_-_204193058.23-P1P2	355	361	432	324
ABI2_-_204193288.23-P1P2	382	390	401	384
ABI3BP_+_100712238.23-P1P2	226	252	335	308
ABI3BP_+_100712307.23-P1P2	265	318	274	253
ABI3BP_-_100712220.23-P1P2	92	184	109	150
ABI3BP_-_100712267.23-P1P2	241	196	276	221
ABI3BP_-_100712320.23-P1P2	697	751	723	553
ABI3_+_47287798.23-P1P2	403	403	408	425
ABI3_+_47288122.23-P1P2	632	700	769	746
ABI3_+_47288159.23-P1P2	266	351	382	343
ABI3_+_47288524.23-P1P2	596	738	636	624
ABI3_-_47288028.23-P1P2	207	162	164	210
ABL1_+_133589617.23-ENST00000372348.2	375	326	370	381
ABL1_+_133589629.23-ENST00000372348.2	407	424	440	348
ABL1_+_133589636.23-ENST00000372348.2	524	462	497	531
ABL1_-_133589228.23-ENST00000372348.2	446	431	437	443
ABL1_-_133589268.23-ENST00000372348.2	360	323	455	364
ABL2_+_179112168.23-P1	437	416	398	405
ABL2_+_179112186.23-P1	108	147	127	85
ABL2_+_179198340.23-P2	795	686	805	827
ABL2_+_179198398.23-P2	528	455	620	505
ABL2_+_179198565.23-P2	288	247	365	302
ABL2_+_179198740.23-P2	528	529	642	457
ABL2_-_179112151.23-P1	170	215	187	169
ABL2_-_179112154.23-P1	26	30	32	24
ABL2_-_179112158.23-P1	321	352	391	301
ABL2_-_179198834.23-P2	339	481	363	381
ABLIM1_+_116417743.23-ENST00000277895.5	1310	1410	1310	1187
ABLIM1_+_116417829.23-ENST00000277895.5	367	314	308	392
ABLIM1_+_116418018.23-ENST00000277895.5	605	520	632	537
ABLIM1_-_116417795.23-ENST00000277895.5	514	499	432	434
ABLIM1_-_116417810.23-ENST00000277895.5	627	723	598	648
ABLIM2_+_8160016.23-P1P2	658	610	711	559
ABLIM2_+_8160141.23-P1P2	346	333	356	333
ABLIM2_+_8160204.23-P1P2	310	282	397	351
ABLIM2_+_8160523.23-P1P2	201	244	193	177
ABLIM2_-_8160138.23-P1P2	376	446	334	421
ABLIM3_+_148521102.23-P1P2	357	300	248	283
ABLIM3_+_148521451.23-P1P2	481	486	532	504
ABLIM3_-_148521229.23-P1P2	685	787	726	751
ABLIM3_-_148521482.23-P1P2	1013	1076	1446	1272
ABLIM3_-_148521503.23-P1P2	537	494	463	421
ABO_+_136150190.23-P1	407	440	457	355
ABO_+_136150601.23-P1	987	956	983	846
ABO_-_136130692.23-P2	780	795	802	812
ABO_-_136130921.23-P2	377	363	326	369
ABO_-_136130955.23-P2	108	95	125	128
ABO_-_136130959.23-P2	130	156	146	199
ABO_-_136130966.23-P2	264	288	142	194
ABO_-_136150219.23-P1	371	446	325	408
ABO_-_136150600.23-P1	1047	1079	908	1025
ABO_-_136150606.23-P1	849	791	790	701
ABRACL_+_139349876.23-P1P2	648	590	803	679
ABRACL_+_139349879.23-P1P2	316	406	407	400
ABRACL_+_139349931.23-P1P2	783	769	837	775
ABRACL_+_139350209.23-P1P2	433	499	468	492
ABRACL_-_139350119.23-P1P2	139	200	197	155
ABRA_+_107782019.23-P1P2	734	803	757	759
ABRA_+_107782392.23-P1P2	429	323	394	444
ABRA_+_107782399.23-P1P2	965	909	1010	1194
ABRA_+_107782422.23-P1P2	877	772	856	657
ABRA_-_107782350.23-P1P2	538	578	448	560
ABR_+_1082842.23-P1P2	693	709	786	722
ABR_+_1082862.23-P1P2	71	84	80	101
ABR_+_1083266.23-P1P2	318	343	288	281
ABR_-_1083256.23-P1P2	281	275	235	273
ABR_-_1083263.23-P1P2	472	520	552	527
ABT1_+_26597184.23-P1P2	578	640	612	456
ABT1_+_26597412.23-P1P2	692	641	685	702
ABT1_-_26597263.23-P1P2	677	666	239	257
ABT1_-_26597427.23-P1P2	556	668	591	674
ABT1_-_26597617.23-P1P2	350	356	250	276
ABTB1_+_127391808.23-P1P2	587	519	639	497
ABTB1_+_127391828.23-P1P2	380	421	377	404
ABTB1_+_127391831.23-P1P2	425	397	538	408
ABTB1_+_127392221.23-P1P2	935	830	885	705
ABTB1_-_127392198.23-P1P2	210	219	194	245
ABTB2_-_34379074.23-P1P2	548	468	372	466
ABTB2_-_34379146.23-P1P2	644	680	765	594
ABTB2_-_34379310.23-P1P2	562	553	552	535
ABTB2_-_34379465.23-P1P2	630	614	406	349
ABTB2_-_34379521.23-P1P2	410	386	353	392
ACAA1_+_38178488.23-P1P2	507	542	399	468
ACAA1_+_38178517.23-P1P2	393	277	334	324
ACAA1_+_38178570.23-P1P2	413	415	460	466
ACAA1_-_38178168.23-P1P2	441	435	610	530
ACAA1_-_38178575.23-P1P2	643	640	689	694
ACAA2_+_47339850.23-P1P2	945	922	931	758
ACAA2_-_47339449.23-P1P2	612	525	629	489
ACAA2_-_47339855.23-P1P2	512	483	560	449
ACAA2_-_47339858.23-P1P2	533	589	544	539
ACAA2_-_47339876.23-P1P2	677	600	542	513
ACACA_+_35715534.23-P1P2	259	270	230	284
ACACA_+_35715655.23-P1P2	216	287	295	357
ACACA_-_35715847.23-P1P2	456	537	443	409
ACACA_-_35715992.23-P1P2	1053	895	819	898
ACACA_-_35716002.23-P1P2	281	288	245	202
ACACB_+_109569160.23-P1	296	259	211	300
ACACB_+_109569170.23-P1	757	951	833	858
ACACB_+_109592574.23-P2	554	581	641	623
ACACB_+_109592655.23-P2	706	689	652	681
ACACB_+_109592908.23-P2	241	238	214	219
ACACB_-_109569178.23-P1	288	293	288	394
ACACB_-_109569231.23-P1	431	299	382	277
ACACB_-_109569639.23-P1	369	407	394	337
ACACB_-_109592496.23-P2	443	485	419	442
ACACB_-_109592519.23-P2	583	639	530	620
ACAD10_+_112124115.23-P1P2	453	382	452	410
ACAD10_-_112123894.23-P1P2	402	412	370	380
ACAD10_-_112123907.23-P1P2	396	374	304	398
ACAD10_-_112123925.23-P1P2	717	615	654	669
ACAD10_-_112124210.23-P1P2	467	435	408	427
ACAD11_+_132378312.23-P1P2	712	659	760	732
ACAD11_+_132379379.23-P1P2	510	495	461	368
ACAD11_-_132378623.23-P1P2	238	229	258	260
ACAD11_-_132378633.23-P1P2	781	709	711	748
ACAD11_-_132379444.23-P1P2	227	187	166	215
ACAD8_+_134123511.23-P1P2	538	474	608	531
ACAD8_-_134123448.23-P1P2	454	438	618	587
ACAD8_-_134123455.23-P1P2	682	625	629	629
ACAD8_-_134123502.23-P1P2	904	763	934	860
ACAD8_-_134123507.23-P1P2	404	441	444	443
ACAD9_+_128598604.23-P1P2	483	481	454	528
ACAD9_-_128598499.23-P1P2	191	273	184	149
ACAD9_-_128598508.23-P1P2	442	453	342	311
ACAD9_-_128598528.23-P1P2	479	397	202	223
ACAD9_-_128598541.23-P1P2	490	440	333	263
ACADL_+_211089722.23-P1P2	263	201	240	355
ACADL_-_211089695.23-P1P2	498	572	473	440
ACADL_-_211090030.23-P1P2	483	437	452	469
ACADL_-_211090048.23-P1P2	304	300	264	290
ACADL_-_211090095.23-P1P2	698	635	624	540
ACADM_+_76190107.23-P1P2	675	739	588	658
ACADM_+_76190432.23-P1P2	419	585	491	516
ACADM_+_76190695.23-P1P2	278	365	325	290
ACADM_-_76190475.23-P1P2	380	350	277	360
ACADM_-_76190633.23-P1P2	750	762	742	661
ACADSB_+_124768874.23-P1P2	701	668	624	708
ACADSB_+_124768891.23-P1P2	306	319	273	250
ACADSB_+_124768941.23-P1P2	208	216	165	193
ACADSB_+_124768944.23-P1P2	372	271	302	253
ACADSB_-_124768552.23-P1P2	542	628	650	563
ACADS_+_121163685.23-P1P2	1526	1456	1417	1283
ACADS_+_121164090.23-P1P2	390	338	334	268
ACADS_-_121163653.23-P1P2	819	765	671	658
ACADS_-_121163657.23-P1P2	1015	846	961	960
ACADS_-_121163671.23-P1P2	1081	1073	1073	913
ACADVL_-_7123221.23-P1P2	343	279	238	371
ACADVL_-_7123283.23-P1P2	566	586	534	519
ACADVL_-_7123639.23-P1P2	436	463	455	375
ACADVL_-_7123665.23-P1P2	456	459	360	456
ACADVL_-_7123677.23-P1P2	579	616	555	542
ACAN_+_89347139.23-P1P2	167	155	187	164
ACAN_+_89347148.23-P1P2	41	40	80	50
ACAN_+_89347151.23-P1P2	126	73	65	67
ACAN_-_89346701.23-P1P2	414	446	457	412
ACAN_-_89347101.23-P1P2	1015	1024	1083	1146
ACAP1_+_7239854.23-P1P2	352	310	368	328
ACAP1_+_7239956.23-P1P2	320	348	239	264
ACAP1_+_7240320.23-P1P2	225	262	250	274
ACAP1_-_7239866.23-P1P2	371	404	431	438
ACAP1_-_7240242.23-P1P2	338	317	382	326
ACAP2_+_195163707.23-P1P2	763	537	623	681
ACAP2_-_195163352.23-P1P2	453	431	448	445
ACAP2_-_195163362.23-P1P2	564	469	481	364
ACAP2_-_195163395.23-P1P2	394	399	475	430
ACAP2_-_195163655.23-P1P2	619	599	572	610
ACAP3_+_1243258.23-P1P2	1094	1098	1027	1140
ACAP3_+_1243337.23-P1P2	688	606	646	694
ACAP3_-_1243095.23-P1P2	1159	1135	1380	1197
ACAP3_-_1243221.23-P1P2	1046	1007	1074	1061
ACAP3_-_1243235.23-P1P2	648	623	732	791
ACAT1_+_107992288.23-P1P2	65	56	35	79
ACAT1_+_107992310.23-P1P2	460	423	440	438
ACAT1_+_107992321.23-P1P2	423	405	369	314
ACAT1_-_107992364.23-P1P2	642	688	670	649
ACAT1_-_107992733.23-P1P2	546	593	587	704
ACAT2_+_160183436.23-P1P2	17	23	34	33
ACAT2_+_160183505.23-P1P2	556	607	678	579
ACAT2_-_160183054.23-P1P2	740	642	708	538
ACAT2_-_160183095.23-P1P2	647	653	695	602
ACAT2_-_160183174.23-P1P2	1060	915	928	1042
ACBD3_+_226374329.23-P1P2	263	243	259	305
ACBD3_+_226374366.23-P1P2	406	380	381	433
ACBD3_-_226373992.23-P1P2	607	616	620	646
ACBD3_-_226374403.23-P1P2	431	355	475	371
ACBD3_-_226374411.23-P1P2	263	295	297	304
ACBD4_+_43210021.23-P2	491	491	419	492
ACBD4_+_43210042.23-P2	578	513	593	583
ACBD4_+_43210060.23-P2	0	0	0	0
ACBD4_+_43210408.23-P2	278	250	298	254
ACBD4_+_43213087.23-P1	512	451	472	391
ACBD4_+_43213412.23-P1	34	7	15	41
ACBD4_-_43210055.23-P2	635	547	661	623
ACBD4_-_43213050.23-P1	133	122	173	107
ACBD4_-_43213072.23-P1	600	567	519	676
ACBD4_-_43213075.23-P1	291	341	282	319
ACBD5_+_27529332.23-P1P2	346	347	323	393
ACBD5_+_27529682.23-P1P2	568	536	529	525
ACBD5_+_27529701.23-P1P2	399	454	495	456
ACBD5_+_27529710.23-P1P2	1023	853	952	889
ACBD5_-_27529679.23-P1P2	309	257	283	336
ACBD6_+_180471319.23-P1P2	657	597	584	570
ACBD6_+_180471354.23-P1P2	665	613	743	621
ACBD6_+_180471617.23-P1P2	591	729	726	763
ACBD6_-_180471532.23-P1P2	309	299	279	341
ACBD6_-_180471707.23-P1P2	528	465	562	646
ACBD7_+_15130520.23-P1P2	376	554	414	519
ACBD7_+_15130776.23-P1P2	387	436	360	347
ACBD7_-_15130379.23-P1P2	593	586	526	431
ACBD7_-_15130397.23-P1P2	112	58	110	163
ACBD7_-_15130438.23-P1P2	143	177	185	212
ACCSL_+_44069616.23-ENST00000378832.1	496	506	441	432
ACCSL_+_44069971.23-ENST00000378832.1	1024	961	985	1096
ACCSL_+_44069981.23-ENST00000378832.1	158	93	189	105
ACCSL_-_44069582.23-ENST00000378832.1	236	323	256	224
ACCSL_-_44069930.23-ENST00000378832.1	0	0	0	0
ACCS_+_44087946.23-P1P2	336	305	241	241
ACCS_+_44088028.23-P1P2	282	241	320	274
ACCS_+_44088091.23-P1P2	721	675	868	712
ACCS_+_44088215.23-P1P2	271	222	246	179
ACCS_-_44088090.23-P1P2	605	653	652	520
ACD_+_67693748.23-P1P2	1137	1176	1085	1101
ACD_+_67694124.23-P1P2	937	909	710	705
ACD_-_67693904.23-P1P2	495	431	370	422
ACD_-_67693957.23-P1P2	205	234	227	258
ACD_-_67694143.23-P1P2	899	868	529	584
ACE2_+_15619016.23-P1P2	71	82	75	42
ACE2_+_15619087.23-P1P2	95	131	117	191
ACE2_-_15618594.23-P1P2	308	294	320	318
ACE2_-_15618975.23-P1P2	113	91	128	97
ACE2_-_15619013.23-P1P2	353	282	271	265
ACER1_+_6333110.23-P1P2	550	603	481	571
ACER1_+_6333137.23-P1P2	317	338	329	303
ACER1_+_6333164.23-P1P2	385	278	259	501
ACER1_-_6333545.23-P1P2	163	92	118	137
ACER1_-_6333558.23-P1P2	349	301	280	296
ACER2_+_19409007.23-P1P2	511	458	420	402
ACER2_+_19409248.23-P1P2	818	910	714	833
ACER2_+_19409376.23-P1P2	684	779	668	633
ACER2_+_19409383.23-P1P2	392	362	293	372
ACER2_-_19409474.23-P1P2	645	627	541	624
ACER3_+_76571969.23-P1P2	350	429	338	348
ACER3_-_76571978.23-P1P2	183	158	173	165
ACER3_-_76572000.23-P1P2	303	327	266	284
ACER3_-_76572003.23-P1P2	573	552	595	604
ACER3_-_76572404.23-P1P2	545	550	676	668
ACE_+_61554448.23-P1	492	409	444	372
ACE_+_61554829.23-P1	942	1059	932	911
ACE_+_61562272.23-P2	680	723	699	802
ACE_+_61562293.23-P2	296	336	301	334
ACE_-_61554428.23-P1	558	681	533	582
ACE_-_61554458.23-P1	935	951	920	968
ACE_-_61554461.23-P1	796	900	766	723
ACE_-_61562238.23-P2	656	777	672	704
ACE_-_61562443.23-P2	394	301	319	319
ACE_-_61562661.23-P2	370	333	278	413
ACHE_+_100493456.23-P1	800	772	879	761
ACHE_+_100493473.23-P1	566	543	585	584
ACHE_+_100494559.23-P2	411	371	299	326
ACHE_+_100494570.23-P2	701	768	639	745
ACHE_-_100493122.23-P1	173	166	167	189
ACHE_-_100493427.23-P1	280	269	286	313
ACHE_-_100493486.23-P1	384	283	367	463
ACHE_-_100494233.23-P2	826	700	745	850
ACHE_-_100494236.23-P2	512	443	527	490
ACHE_-_100494578.23-P2	1309	1329	1467	1344
ACIN1_+_23564314.23-P1	631	595	657	559
ACIN1_-_23540292.23-P2	395	345	190	211
ACIN1_-_23540722.23-P2	377	316	283	320
ACIN1_-_23540730.23-P2	129	153	129	118
ACIN1_-_23540744.23-P2	375	376	320	315
ACIN1_-_23540756.23-P2	393	364	316	354
ACIN1_-_23563847.23-P1	359	356	444	371
ACIN1_-_23563913.23-P1	387	436	340	444
ACIN1_-_23564262.23-P1	553	521	662	754
ACIN1_-_23564284.23-P1	618	667	559	637
ACKR2_+_42850956.23-P1P2	327	307	313	349
ACKR2_-_42850976.23-P1P2	394	446	387	438
ACKR2_-_42850992.23-P1P2	710	573	705	691
ACKR2_-_42851020.23-P1P2	965	960	1038	1091
ACKR2_-_42851479.23-P1P2	593	591	561	507
ACKR3_+_237476473.23-P2	583	440	542	470
ACKR3_+_237476822.23-P2	121	109	124	44
ACKR3_+_237478500.23-P1	697	716	753	861
ACKR3_+_237478916.23-P1	233	225	226	264
ACKR3_+_237478950.23-P1	613	653	758	763
ACKR3_-_237476493.23-P2	402	383	445	477
ACKR3_-_237476505.23-P2	753	738	803	678
ACKR3_-_237476900.23-P2	640	594	545	564
ACKR3_-_237478578.23-P1	256	237	242	352
ACKR3_-_237478610.23-P1	275	297	281	254
ACKR4_+_132316377.23-P1P2	388	384	457	425
ACKR4_-_132316111.23-P1P2	1018	1111	1122	991
ACKR4_-_132316167.23-P1P2	59	49	40	28
ACKR4_-_132316171.23-P1P2	28	42	27	46
ACKR4_-_132316525.23-P1P2	705	680	712	656
ACLY_+_40074807.23-P1P2	685	610	687	549
ACLY_+_40075121.23-P1P2	264	233	182	169
ACLY_-_40074817.23-P1P2	269	252	247	217
ACLY_-_40075090.23-P1P2	346	368	290	282
ACLY_-_40075227.23-P1P2	222	202	99	125
ACMSD_+_135596183.23-P1P2	750	690	705	573
ACMSD_-_135596123.23-P1P2	912	895	934	1047
ACMSD_-_135596200.23-P1P2	366	346	436	350
ACMSD_-_135596354.23-P1P2	336	386	397	433
ACMSD_-_135596438.23-P1P2	592	639	641	753
ACN9_+_96747104.23-P1P2	436	411	401	324
ACN9_+_96747240.23-P1P2	409	441	489	438
ACN9_+_96747363.23-P1P2	441	387	368	365
ACN9_-_96747046.23-P1P2	547	514	544	505
ACN9_-_96747065.23-P1P2	389	329	369	318
ACO1_+_32384680.23-P1P2	337	332	290	335
ACO1_+_32385057.23-P1P2	498	553	434	483
ACO1_-_32384733.23-P1P2	499	577	608	580
ACO1_-_32385047.23-P1P2	469	540	590	528
ACO1_-_32385064.23-P1P2	365	304	363	395
ACO2_+_41865203.23-P1P2	498	473	487	557
ACO2_+_41865228.23-P1P2	318	435	230	233
ACO2_+_41865345.23-P1P2	362	402	328	292
ACO2_-_41865209.23-P1P2	357	330	219	182
ACO2_-_41865534.23-P1P2	460	484	455	488
ACOT11_+_55007947.23-P2	254	246	224	233
ACOT11_+_55007963.23-P2	387	335	285	339
ACOT11_+_55008406.23-P2	653	648	608	592
ACOT11_+_55013888.23-P1	515	455	412	415
ACOT11_+_55013964.23-P1	224	277	314	210
ACOT11_+_55013970.23-P1	481	490	446	453
ACOT11_-_55008004.23-P2	291	217	226	281
ACOT11_-_55008376.23-P2	365	372	460	366
ACOT11_-_55013950.23-P1	478	523	584	462
ACOT11_-_55014234.23-P1	248	226	220	267
ACOT12_+_80689628.23-P1P2	668	657	618	663
ACOT12_+_80689672.23-P1P2	399	385	455	430
ACOT12_+_80689929.23-P1P2	114	92	102	95
ACOT12_-_80689574.23-P1P2	214	229	346	292
ACOT12_-_80689897.23-P1P2	515	483	571	482
ACOT13_+_24667341.23-P1P2	502	456	569	608
ACOT13_-_24667329.23-P1P2	1068	944	950	874
ACOT13_-_24667371.23-P1P2	609	527	526	528
ACOT13_-_24667386.23-P1P2	171	193	214	225
ACOT13_-_24667473.23-P1P2	419	437	349	426
ACOT1_+_74003818.23-P1P2	665	590	621	618
ACOT1_+_74003843.23-P1P2	553	471	516	448
ACOT1_+_74004100.23-P1P2	696	815	696	842
ACOT1_-_74004062.23-P1P2	376	407	411	374
ACOT1_-_74004076.23-P1P2	625	506	547	527
ACOT2_+_74035740.23-P1P2	487	399	472	489
ACOT2_+_74035970.23-P1P2	235	284	196	229
ACOT2_+_74036024.23-P1P2	379	354	328	281
ACOT2_-_74036051.23-P1P2	587	547	523	524
ACOT2_-_74036501.23-P1P2	606	614	585	559
ACOT4_+_74058635.23-P1P2	526	476	470	392
ACOT4_+_74058647.23-P1P2	359	321	339	372
ACOT4_+_74058910.23-P1P2	641	614	538	509
ACOT4_+_74058918.23-P1P2	496	322	257	409
ACOT4_-_74059268.23-P1P2	628	692	746	678
ACOT6_+_74077704.23-P1P2	961	892	803	927
ACOT6_+_74077926.23-P1P2	455	558	461	442
ACOT6_+_74078053.23-P1P2	722	711	725	613
ACOT6_-_74077984.23-P1P2	684	685	735	691
ACOT6_-_74078059.23-P1P2	377	339	261	388
ACOT7_+_6453356.23-P1P2	490	520	557	550
ACOT7_-_6453334.23-P1P2	502	462	539	484
ACOT7_-_6453369.23-P1P2	546	579	493	443
ACOT7_-_6453388.23-P1P2	400	310	331	271
ACOT7_-_6453406.23-P1P2	521	456	481	471
ACOT8_+_44485553.23-P1P2	316	353	276	378
ACOT8_+_44486016.23-P1P2	355	322	363	357
ACOT8_-_44485597.23-P1P2	262	251	253	187
ACOT8_-_44485992.23-P1P2	452	432	438	464
ACOT8_-_44486001.23-P1P2	712	717	829	765
ACOT9_+_23761133.23-P1P2	601	580	587	689
ACOT9_+_23761350.23-P1P2	221	208	190	222
ACOT9_+_23761360.23-P1P2	393	380	357	316
ACOT9_-_23761316.23-P1P2	308	272	263	265
ACOT9_-_23761394.23-P1P2	474	426	377	422
ACOX1_+_73975227.23-P1P2	331	347	273	338
ACOX1_-_73975169.23-P1P2	832	771	812	692
ACOX1_-_73975193.23-P1P2	459	425	290	433
ACOX1_-_73975196.23-P1P2	426	423	465	461
ACOX1_-_73975245.23-P1P2	782	739	665	729
ACOX2_+_58512428.23-P2	675	666	682	579
ACOX2_+_58512441.23-P2	302	321	356	283
ACOX2_+_58522520.23-P1	356	363	373	358
ACOX2_+_58522852.23-P1	899	935	880	873
ACOX2_+_58522860.23-P1	337	333	440	366
ACOX2_+_58522888.23-P1	402	452	370	421
ACOX2_+_58522893.23-P1	377	355	299	404
ACOX2_-_58512038.23-P2	494	389	504	447
ACOX2_-_58512043.23-P2	684	697	656	650
ACOX2_-_58512435.23-P2	388	437	508	494
ACOX3_+_8430113.23-P1	1102	1134	1191	1053
ACOX3_+_8430140.23-P1	536	572	683	727
ACOX3_+_8442373.23-P2	534	584	434	522
ACOX3_+_8442383.23-P2	276	318	250	393
ACOX3_+_8442467.23-P2	306	331	368	272
ACOX3_-_8430094.23-P1	257	252	229	284
ACOX3_-_8430121.23-P1	375	362	424	301
ACOX3_-_8430129.23-P1	389	335	363	319
ACOX3_-_8442419.23-P2	347	392	394	362
ACOX3_-_8442435.23-P2	436	453	518	570
ACOXL_+_111490271.23-P1P2	760	749	687	819
ACOXL_+_111490547.23-P1P2	361	450	517	443
ACOXL_+_111490560.23-P1P2	322	317	335	328
ACOXL_+_111490595.23-P1P2	551	594	599	538
ACOXL_-_111490612.23-P1P2	332	346	387	271
ACP1_+_264980.23-P1P2	1043	925	905	983
ACP1_+_265303.23-P1P2	143	136	169	205
ACP1_-_264967.23-P1P2	488	435	419	506
ACP1_-_264970.23-P1P2	171	165	41	48
ACP1_-_265107.23-P1P2	230	298	292	352
ACP2_+_47270320.23-P1P2	489	404	391	391
ACP2_+_47270332.23-P1P2	41	37	15	29
ACP2_-_47269915.23-P1P2	250	261	239	290
ACP2_-_47269958.23-P1P2	322	331	269	273
ACP2_-_47270385.23-P1P2	551	444	524	437
ACP5_+_11688472.23-P1	125	110	131	137
ACP5_-_11688086.23-P1	396	348	431	327
ACP5_-_11688414.23-P1	792	866	772	851
ACP5_-_11688437.23-P1	676	670	547	657
ACP5_-_11688455.23-P1	285	348	466	351
ACP5_-_11689356.23-P2	580	611	590	516
ACP5_-_11689724.23-P2	793	792	876	982
ACP5_-_11689727.23-P2	645	731	793	763
ACP5_-_11689744.23-P2	271	238	205	242
ACP5_-_11689771.23-P2	704	723	718	776
ACP6_+_147141956.23-P1P2	1469	1533	1375	1286
ACP6_+_147142159.23-P1P2	81	105	109	94
ACP6_-_147142348.23-P1P2	369	412	369	414
ACP6_-_147142356.23-P1P2	342	417	394	336
ACP6_-_147142393.23-P1P2	559	499	470	531
ACPL2_+_140950942.23-P1P2	528	524	567	483
ACPL2_+_140950963.23-P1P2	0	0	0	0
ACPL2_+_140951037.23-P1P2	83	52	66	58
ACPL2_+_140951203.23-P1P2	888	864	973	811
ACPL2_-_140950647.23-P1P2	469	460	485	443
ACPP_+_132036268.23-P1P2	673	601	659	575
ACPP_+_132036293.23-P1P2	401	349	296	355
ACPP_+_132036338.23-P1P2	208	196	184	172
ACPP_+_132036504.23-P1P2	123	98	179	123
ACPP_+_132036703.23-P1P2	460	425	353	547
ACPT_+_51293697.23-ENST00000270593.1	354	367	406	365
ACPT_+_51293761.23-ENST00000270593.1	653	726	616	755
ACPT_+_51294074.23-ENST00000270593.1	198	188	310	212
ACPT_-_51293910.23-ENST00000270593.1	553	532	639	510
ACPT_-_51294122.23-ENST00000270593.1	283	308	168	222
ACRBP_+_6756555.23-P1P2	984	899	1063	974
ACRBP_+_6756569.23-P1P2	736	795	936	786
ACRBP_+_6756572.23-P1P2	1331	1344	1347	1165
ACRBP_-_6756126.23-P1P2	406	458	579	413
ACRBP_-_6756147.23-P1P2	401	301	251	319
ACRC_-_70797923.23-P1P2	318	291	264	329
ACRC_-_70798359.23-P1P2	372	368	301	422
ACRC_-_70798376.23-P1P2	220	210	161	207
ACRC_-_70798717.23-P1P2	98	62	116	85
ACRC_-_70798784.23-P1P2	938	934	775	885
ACRV1_+_125550253.23-P1P2	539	547	495	540
ACRV1_+_125550420.23-P1P2	534	510	460	444
ACRV1_+_125550697.23-P1P2	892	979	1032	963
ACRV1_-_125550324.23-P1P2	780	844	821	902
ACRV1_-_125550695.23-P1P2	445	484	445	415
ACR_+_51177061.23-P1P2	533	599	662	731
ACR_+_51177099.23-P1P2	455	367	380	355
ACR_-_51176666.23-P1P2	293	401	335	283
ACR_-_51176714.23-P1P2	701	673	618	805
ACR_-_51176829.23-P1P2	667	657	600	665
ACSBG1_+_78526472.23-P1P2	358	400	408	473
ACSBG1_+_78526497.23-P1P2	470	420	402	478
ACSBG1_+_78526814.23-P1P2	385	450	431	526
ACSBG1_+_78526846.23-P1P2	349	410	355	444
ACSBG1_-_78526810.23-P1P2	775	742	839	721
ACSBG2_+_6135737.23-P1P2	244	348	280	240
ACSBG2_-_6135670.23-P1P2	304	248	199	279
ACSBG2_-_6135684.23-P1P2	560	594	699	596
ACSBG2_-_6135704.23-P1P2	562	517	594	412
ACSBG2_-_6135770.23-P1P2	386	451	385	390
ACSF2_+_48503620.23-P1P2	1076	1007	1297	1098
ACSF2_+_48503830.23-P1P2	566	620	544	592
ACSF2_-_48503625.23-P1P2	575	563	600	611
ACSF2_-_48503638.23-P1P2	426	441	443	383
ACSF2_-_48503858.23-P1P2	522	553	666	484
ACSF3_+_89160267.23-P1P2	461	467	504	599
ACSF3_+_89160393.23-P1P2	758	732	733	823
ACSF3_+_89160580.23-P1P2	321	299	207	250
ACSF3_-_89160263.23-P1P2	450	364	380	335
ACSF3_-_89160302.23-P1P2	740	734	804	936
ACSL1_+_185746700.23-P1P2	581	539	619	527
ACSL1_+_185747071.23-P1P2	655	612	655	622
ACSL1_+_185747074.23-P1P2	1113	1060	985	921
ACSL1_+_185747085.23-P1P2	525	488	519	446
ACSL1_-_185746686.23-P1P2	383	351	327	269
ACSL3_+_223725692.23-P1P2	159	156	113	186
ACSL3_+_223726215.23-P1P2	804	763	765	886
ACSL3_-_223725802.23-P1P2	362	327	316	345
ACSL3_-_223725834.23-P1P2	400	480	444	383
ACSL3_-_223726162.23-P1P2	622	636	688	670
ACSL4_+_108976382.23-P1P2	495	504	334	323
ACSL4_-_108976096.23-P1P2	376	387	338	427
ACSL4_-_108976106.23-P1P2	597	574	401	358
ACSL4_-_108976456.23-P1P2	1358	1268	1080	850
ACSL4_-_108976463.23-P1P2	423	531	351	420
ACSL5_+_114136352.23-P1	569	596	613	579
ACSL5_+_114136372.23-P1	143	173	157	130
ACSL5_-_114133923.23-P2	661	682	627	594
ACSL5_-_114133956.23-P2	611	674	560	637
ACSL5_-_114133986.23-P2	469	590	551	555
ACSL5_-_114134322.23-P2	439	413	412	434
ACSL5_-_114134410.23-P2	671	656	717	647
ACSL5_-_114136013.23-P1	157	101	106	153
ACSL5_-_114136040.23-P1	647	654	839	811
ACSL5_-_114136407.23-P1	515	518	413	492
ACSL6_+_131310427.23-P2	597	536	441	683
ACSL6_+_131346969.23-P1	370	370	343	318
ACSL6_+_131347320.23-P1	465	494	414	405
ACSL6_+_131347346.23-P1	719	805	788	719
ACSL6_-_131310249.23-P2	599	631	658	611
ACSL6_-_131310298.23-P2	348	383	502	372
ACSL6_-_131310302.23-P2	135	156	165	147
ACSL6_-_131310682.23-P2	569	633	591	575
ACSL6_-_131347379.23-P1	429	405	404	465
ACSL6_-_131347437.23-P1	282	271	244	224
ACSM1_+_20686984.23-P1P2	875	892	842	971
ACSM1_+_20687058.23-P1P2	727	576	657	701
ACSM1_-_20687024.23-P1P2	521	576	546	475
ACSM1_-_20687076.23-P1P2	492	440	505	576
ACSM1_-_20687521.23-P1P2	468	468	441	505
ACSM2A_-_20462920.23-P1P2	187	127	170	157
ACSM2A_-_20462957.23-P1P2	1075	995	951	950
ACSM2A_-_20463169.23-P1P2	1078	1076	1107	1121
ACSM2A_-_20463214.23-P1P2	1038	1052	893	1099
ACSM2A_-_20463283.23-P1P2	575	492	555	559
ACSM2B_+_20587244.23-P1P2	707	660	589	759
ACSM2B_+_20587247.23-P1P2	419	460	437	540
ACSM2B_+_20587316.23-P1P2	1038	1052	893	1099
ACSM2B_+_20587361.23-P1P2	1078	1076	1107	1121
ACSM2B_+_20587573.23-P1P2	1075	995	951	950
ACSM3_+_20775307.23-P1P2	655	754	815	558
ACSM3_+_20775331.23-P1P2	640	716	710	772
ACSM3_+_20775412.23-P1P2	236	231	265	215
ACSM3_-_20775380.23-P1P2	805	617	639	635
ACSM3_-_20775771.23-P1P2	444	465	517	480
ACSM4_+_7456947.23-ENST00000399422.4	480	448	418	383
ACSM4_+_7457146.23-ENST00000399422.4	109	65	44	60
ACSM4_+_7457164.23-ENST00000399422.4	469	427	425	401
ACSM4_+_7457340.23-ENST00000399422.4	293	279	310	434
ACSM4_+_7457345.23-ENST00000399422.4	388	467	379	367
ACSM5_-_20420881.23-P1P2	656	762	626	569
ACSM5_-_20421144.23-P1P2	870	788	829	904
ACSM5_-_20421170.23-P1P2	741	725	666	728
ACSM5_-_20421270.23-P1P2	602	574	517	500
ACSM5_-_20421315.23-P1P2	466	366	481	523
ACSS1_+_25038329.23-P1P2	359	328	366	340
ACSS1_+_25038734.23-P1P2	333	261	328	267
ACSS1_+_25038767.23-P1P2	103	96	109	80
ACSS1_-_25038359.23-P1P2	417	412	441	357
ACSS1_-_25038372.23-P1P2	206	231	263	195
ACSS2_+_33464457.23-P1P2	813	864	814	848
ACSS2_-_33464420.23-P1P2	1013	1079	1265	1135
ACSS2_-_33464423.23-P1P2	669	725	694	743
ACSS2_-_33464453.23-P1P2	217	177	169	117
ACSS2_-_33464808.23-P1P2	401	342	406	446
ACSS3_+_81471956.23-P1P2	397	370	326	289
ACSS3_-_81471886.23-P1P2	195	249	179	229
ACSS3_-_81471913.23-P1P2	612	627	634	580
ACSS3_-_81472068.23-P1P2	506	479	516	457
ACSS3_-_81472074.23-P1P2	561	485	528	577
ACTA1_+_229568301.23-P2	1250	1163	1202	1239
ACTA1_+_229569744.23-P1	366	397	385	361
ACTA1_-_229568328.23-P2	529	465	472	446
ACTA1_-_229568723.23-P2	664	626	625	611
ACTA1_-_229568745.23-P2	943	846	894	792
ACTA1_-_229568779.23-P2	295	238	259	259
ACTA1_-_229569627.23-P1	517	590	584	627
ACTA1_-_229569754.23-P1	471	520	485	517
ACTA1_-_229569824.23-P1	432	469	468	463
ACTA1_-_229569839.23-P1	1208	1041	1115	1128
ACTA2_+_90712275.23-P1	391	428	450	474
ACTA2_+_90712443.23-P1	739	682	673	794
ACTA2_+_90712479.23-P1	482	462	452	419
ACTA2_+_90750678.23-P2	470	396	238	293
ACTA2_+_90750694.23-P2	1213	1127	1084	1061
ACTA2_+_90751072.23-P2	314	322	315	358
ACTA2_-_90712449.23-P1	710	694	601	659
ACTA2_-_90712506.23-P1	697	595	600	589
ACTA2_-_90751052.23-P2	285	321	298	273
ACTA2_-_90751066.23-P2	558	565	627	531
ACTBL2_+_56778209.23-P1P2	920	795	803	754
ACTBL2_+_56778273.23-P1P2	526	491	582	500
ACTBL2_+_56778359.23-P1P2	733	641	646	613
ACTBL2_-_56778219.23-P1P2	291	310	301	275
ACTBL2_-_56778661.23-P1P2	785	764	731	756
ACTB_+_5569721.23-P1P2	616	529	556	565
ACTB_+_5570130.23-P1P2	546	522	575	601
ACTB_-_5568781.23-P1P2	245	259	286	321
ACTB_-_5570006.23-P1P2	453	385	433	342
ACTB_-_5570191.23-P1P2	500	508	494	499
ACTC1_+_35087479.23-P1P2	214	203	195	204
ACTC1_-_35087222.23-P1P2	535	489	374	444
ACTC1_-_35087295.23-P1P2	318	399	327	399
ACTC1_-_35087685.23-P1P2	553	529	589	630
ACTC1_-_35087711.23-P1P2	272	325	393	341
ACTG1_-_79479746.23-P1P2	389	308	328	313
ACTG1_-_79479777.23-P1P2	380	319	402	392
ACTG1_-_79479780.23-P1P2	265	301	292	303
ACTG1_-_79479785.23-P1P2	400	368	287	292
ACTG1_-_79479816.23-P1P2	575	618	729	691
ACTG2_+_74120163.23-P1	348	359	340	423
ACTG2_+_74120172.23-P1	534	478	450	512
ACTG2_+_74120202.23-P1	411	482	552	444
ACTG2_+_74128454.23-P2	493	469	445	459
ACTG2_+_74128598.23-P2	377	448	378	434
ACTG2_-_74120192.23-P1	704	651	648	697
ACTG2_-_74120376.23-P1	580	484	531	375
ACTG2_-_74128450.23-P2	448	446	461	445
ACTG2_-_74128624.23-P2	521	524	544	564
ACTG2_-_74128769.23-P2	242	256	346	253
ACTL10_+_32254796.23-P1P2	452	499	522	408
ACTL10_-_32254768.23-P1P2	707	630	540	617
ACTL10_-_32254788.23-P1P2	1010	973	1052	975
ACTL10_-_32254809.23-P1P2	551	414	468	492
ACTL10_-_32254824.23-P1P2	235	199	264	279
ACTL6A_+_179280744.23-P1P2	761	818	603	845
ACTL6A_+_179280755.23-P1P2	338	323	411	350
ACTL6A_+_179280849.23-P1P2	783	710	782	761
ACTL6A_-_179280784.23-P1P2	360	328	292	288
ACTL6A_-_179280860.23-P1P2	187	202	210	137
ACTL6B_+_100253966.23-P1P2	459	605	535	458
ACTL6B_+_100253969.23-P1P2	458	521	538	552
ACTL6B_+_100254000.23-P1P2	570	701	640	547
ACTL6B_-_100254007.23-P1P2	561	521	522	604
ACTL6B_-_100254010.23-P1P2	151	204	104	140
ACTL7A_+_111624526.23-P1P2	81	54	49	42
ACTL7A_-_111624563.23-P1P2	1032	1047	1097	1098
ACTL7A_-_111624608.23-P1P2	137	136	207	156
ACTL7A_-_111624654.23-P1P2	178	177	142	195
ACTL7A_-_111624958.23-P1P2	248	287	291	242
ACTL7B_+_111617819.23-P1P2	499	380	499	506
ACTL7B_+_111617857.23-P1P2	595	537	509	558
ACTL7B_+_111618198.23-P1P2	510	459	455	449
ACTL7B_-_111618185.23-P1P2	337	282	303	357
ACTL7B_-_111618259.23-P1P2	595	587	590	574
ACTL8_+_18081845.23-P1P2	340	372	412	469
ACTL8_+_18081855.23-P1P2	319	321	279	348
ACTL8_-_18081836.23-P1P2	504	651	674	577
ACTL8_-_18081842.23-P1P2	373	305	359	322
ACTL8_-_18081895.23-P1P2	579	635	478	582
ACTL9_+_8808720.23-P1P2	656	676	641	726
ACTL9_+_8808755.23-P1P2	343	333	302	346
ACTL9_+_8808881.23-P1P2	310	321	424	366
ACTL9_-_8808643.23-P1P2	210	251	215	166
ACTL9_-_8809073.23-P1P2	515	561	482	547
ACTN1_+_69445571.23-P1P2	248	183	214	194
ACTN1_-_69445619.23-P1P2	409	464	366	407
ACTN1_-_69445944.23-P1P2	612	611	577	574
ACTN1_-_69445956.23-P1P2	405	336	359	265
ACTN1_-_69446029.23-P1P2	353	512	315	326
ACTN2_+_236849796.23-P1P2	114	126	65	117
ACTN2_+_236849840.23-P1P2	415	270	286	335
ACTN2_+_236849897.23-P1P2	1041	1103	1119	1017
ACTN2_-_236849849.23-P1P2	430	407	387	440
ACTN2_-_236850209.23-P1P2	405	422	458	546
ACTN3_+_66313715.23-P1P2	419	318	416	217
ACTN3_+_66313730.23-P1P2	364	331	441	287
ACTN3_+_66313881.23-P1P2	549	443	518	448
ACTN3_-_66313676.23-P1P2	554	548	531	439
ACTN3_-_66314441.23-P1P2	652	703	585	644
ACTN4_-_39138303.23-P1P2	395	372	407	460
ACTN4_-_39138358.23-P1P2	419	336	455	442
ACTN4_-_39138687.23-P1P2	730	793	753	656
ACTN4_-_39138723.23-P1P2	550	504	599	425
ACTN4_-_39138727.23-P1P2	535	555	519	539
ACTR10_+_58666878.23-P1P2	94	80	84	46
ACTR10_+_58666892.23-P1P2	686	664	510	652
ACTR10_+_58666925.23-P1P2	512	513	250	218
ACTR10_+_58666938.23-P1P2	265	248	137	161
ACTR10_+_58667079.23-P1P2	80	102	99	95
ACTR1A_+_104262452.23-P1P2	244	242	225	133
ACTR1A_+_104262461.23-P1P2	512	564	625	533
ACTR1A_-_104261998.23-P1P2	745	644	672	644
ACTR1A_-_104262054.23-P1P2	601	623	547	616
ACTR1A_-_104262086.23-P1P2	260	247	245	198
ACTR1B_+_98280441.23-P1P2	272	368	361	369
ACTR1B_+_98280464.23-P1P2	495	488	437	350
ACTR1B_-_98279951.23-P1P2	398	388	462	419
ACTR1B_-_98280407.23-P1P2	614	610	521	569
ACTR1B_-_98280450.23-P1P2	270	282	219	241
ACTR2_+_65455294.23-P1P2	59	54	56	28
ACTR2_+_65455348.23-P1P2	449	475	404	374
ACTR2_-_65454953.23-P1P2	239	181	144	119
ACTR2_-_65454971.23-P1P2	225	220	244	196
ACTR2_-_65455345.23-P1P2	442	392	362	378
ACTR3B_+_152457249.23-P1P2	367	271	237	359
ACTR3B_+_152457287.23-P1P2	533	566	495	567
ACTR3B_+_152457301.23-P1P2	414	416	381	398
ACTR3B_+_152457333.23-P1P2	344	346	425	344
ACTR3B_+_152457345.23-P1P2	161	168	144	141
ACTR3C_+_150020242.23-P1P2	297	277	293	329
ACTR3C_+_150020273.23-P1P2	580	510	564	564
ACTR3C_+_150020641.23-P1P2	492	521	493	474
ACTR3C_-_150020122.23-P1P2	199	221	276	221
ACTR3C_-_150020411.23-P1P2	558	532	680	569
ACTR3_+_114647775.23-P1P2	494	454	421	424
ACTR3_+_114648069.23-P1P2	352	363	351	324
ACTR3_-_114647984.23-P1P2	486	471	461	453
ACTR3_-_114647989.23-P1P2	619	626	485	518
ACTR3_-_114648039.23-P1P2	376	345	319	346
ACTR5_+_37377138.23-P1P2	379	377	239	268
ACTR5_+_37377152.23-P1P2	233	273	152	113
ACTR5_+_37377158.23-P1P2	477	373	147	275
ACTR5_-_37377124.23-P1P2	351	415	154	214
ACTR5_-_37377127.23-P1P2	311	255	134	168
ACTR6_+_100593852.23-P1P2	379	310	66	98
ACTR6_+_100594789.23-P1P2	347	355	308	444
ACTR6_+_100594811.23-P1P2	170	165	176	195
ACTR6_-_100594606.23-P1P2	481	501	137	188
ACTR6_-_100594621.23-P1P2	570	605	113	140
ACTR8_+_53916118.23-P1P2	401	479	45	50
ACTR8_+_53916142.23-P1P2	317	349	62	55
ACTR8_+_53916157.23-P1P2	283	326	26	43
ACTR8_-_53915974.23-P1P2	166	188	107	111
ACTR8_-_53916193.23-P1P2	281	310	86	76
ACTRT1_+_127185986.23-P1P2	337	317	335	353
ACTRT1_+_127186306.23-P1P2	864	953	906	804
ACTRT1_+_127186328.23-P1P2	615	515	493	482
ACTRT1_-_127185969.23-P1P2	423	404	349	357
ACTRT1_-_127186343.23-P1P2	595	695	664	609
ACTRT2_+_2938135.23-P1P2	374	444	332	397
ACTRT2_+_2938467.23-P1P2	496	499	471	429
ACTRT2_-_2938118.23-P1P2	449	472	473	328
ACTRT2_-_2938494.23-P1P2	328	292	252	313
ACTRT2_-_2938499.23-P1P2	251	257	217	281
ACTRT3_+_169487270.23-P1P2	164	195	189	169
ACTRT3_+_169487327.23-P1P2	542	596	651	608
ACTRT3_+_169487330.23-P1P2	361	367	436	541
ACTRT3_+_169487342.23-P1P2	334	324	179	205
ACTRT3_-_169487289.23-P1P2	821	767	625	681
ACVR1B_+_52345561.23-P1P2	294	282	248	228
ACVR1B_+_52345897.23-P1P2	59	62	55	47
ACVR1B_+_52345907.23-P1P2	313	260	248	216
ACVR1B_-_52345530.23-P1P2	439	399	299	459
ACVR1B_-_52345917.23-P1P2	308	333	302	308
ACVR1C_+_158484889.23-P1P2	655	618	556	667
ACVR1C_+_158484901.23-P1P2	590	552	655	630
ACVR1C_+_158484938.23-P1P2	703	665	643	578
ACVR1C_+_158485339.23-P1P2	1298	1141	1265	1261
ACVR1C_-_158485307.23-P1P2	120	129	110	142
ACVR1_+_158732079.23-P1P2	370	353	288	327
ACVR1_+_158732198.23-P1P2	534	422	486	502
ACVR1_+_158732232.23-P1P2	184	203	153	114
ACVR1_+_158732258.23-P1P2	203	208	193	207
ACVR1_-_158732511.23-P1P2	439	531	463	505
ACVR2A_+_148602294.23-P1P2	165	140	146	121
ACVR2A_+_148602343.23-P1P2	568	559	603	506
ACVR2A_+_148602346.23-P1P2	658	575	617	560
ACVR2A_-_148602102.23-P1P2	444	438	448	411
ACVR2A_-_148602669.23-P1P2	555	500	510	549
ACVR2B_+_38495339.23-P1P2	265	197	215	201
ACVR2B_+_38495450.23-P1P2	418	373	594	367
ACVR2B_+_38495606.23-P1P2	586	672	660	808
ACVR2B_+_38495842.23-P1P2	857	698	842	833
ACVR2B_-_38495819.23-P1P2	481	397	476	557
ACVRL1_+_52300726.23-P1P2	351	351	392	314
ACVRL1_+_52300742.23-P1P2	197	188	207	193
ACVRL1_+_52300819.23-P1P2	304	344	325	332
ACVRL1_-_52300776.23-P1P2	626	564	565	593
ACVRL1_-_52301119.23-P1P2	422	457	543	412
ACY1_+_52017535.23-P1P2	283	345	296	309
ACY1_+_52017980.23-P1P2	1053	1030	1014	843
ACY1_-_52017547.23-P1P2	364	355	355	290
ACY1_-_52017921.23-P1P2	87	96	117	96
ACY1_-_52017938.23-P1P2	143	198	133	145
ACY3_+_67414985.23-P2	512	539	575	460
ACY3_+_67415013.23-P2	200	170	157	107
ACY3_+_67417722.23-P1	119	68	70	72
ACY3_+_67417960.23-P1	625	624	664	648
ACY3_+_67418110.23-P1	1070	958	868	977
ACY3_-_67414577.23-P2	693	793	722	687
ACY3_-_67414607.23-P2	892	838	886	861
ACY3_-_67414970.23-P2	445	475	428	416
ACY3_-_67417956.23-P1	49	62	68	58
ACY3_-_67418149.23-P1	290	295	316	286
ACYP1_+_75530659.23-P1	470	399	466	407
ACYP1_+_75530680.23-P1	506	496	485	472
ACYP1_-_75530695.23-P1	502	455	430	457
ACYP1_-_75530711.23-P1	412	361	379	369
ACYP1_-_75530721.23-P1	152	171	132	195
ACYP1_-_75535758.23-P2	193	218	219	210
ACYP1_-_75536000.23-P2	486	558	505	558
ACYP1_-_75536179.23-P2	512	535	458	559
ACYP1_-_75536183.23-P2	499	457	521	573
ACYP1_-_75536194.23-P2	540	492	445	464
ACYP2_+_54342830.23-P1P2	509	451	547	420
ACYP2_-_54342821.23-P1P2	121	118	94	110
ACYP2_-_54343153.23-P1P2	449	443	465	538
ACYP2_-_54343157.23-P1P2	466	463	381	396
ACYP2_-_54343180.23-P1P2	411	411	475	530
ADAD1_+_123300801.23-P1P2	463	405	339	401
ADAD1_-_123300726.23-P1P2	620	548	591	638
ADAD1_-_123300732.23-P1P2	455	470	490	405
ADAD1_-_123300755.23-P1P2	314	293	320	303
ADAD1_-_123300758.23-P1P2	280	287	272	303
ADAD2_+_84224814.23-P1P2	229	343	292	228
ADAD2_+_84225182.23-P1P2	648	750	639	638
ADAD2_-_84224806.23-P1P2	963	1076	1117	1160
ADAD2_-_84224870.23-P1P2	776	825	839	835
ADAD2_-_84224880.23-P1P2	854	850	804	679
ADAL_-_43623106.23-P1P2	186	155	195	174
ADAL_-_43623112.23-P1P2	117	126	88	160
ADAL_-_43623116.23-P1P2	706	607	642	586
ADAL_-_43623128.23-P1P2	153	153	212	178
ADAL_-_43623140.23-P1P2	48	38	2	4
ADAM10_+_59041561.23-P1P2	532	562	526	643
ADAM10_+_59041886.23-P1P2	431	353	187	118
ADAM10_-_59041337.23-P1P2	623	666	564	625
ADAM10_-_59041501.23-P1P2	790	686	767	793
ADAM10_-_59041703.23-P1P2	792	778	679	829
ADAM11_+_42836733.23-P1P2	810	751	692	763
ADAM11_+_42836787.23-P1P2	207	241	270	264
ADAM11_+_42836832.23-P1P2	251	271	286	265
ADAM11_+_42836963.23-P1P2	493	421	431	529
ADAM11_-_42836572.23-P1P2	291	297	279	378
ADAM12_+_128076604.23-P1P2	951	1017	978	1009
ADAM12_+_128076607.23-P1P2	821	685	743	829
ADAM12_-_128076590.23-P1P2	152	140	169	147
ADAM12_-_128076617.23-P1P2	255	224	255	253
ADAM12_-_128077031.23-P1P2	698	643	623	680
ADAM15_+_155023192.23-P1P2	607	551	578	443
ADAM15_+_155023202.23-P1P2	388	467	444	468
ADAM15_+_155023394.23-P1P2	413	462	459	520
ADAM15_+_155024155.23-P1P2	516	494	430	415
ADAM15_-_155024217.23-P1P2	487	520	584	399
ADAM17_+_9695837.23-P1P2	690	668	610	670
ADAM17_+_9695867.23-P1P2	740	652	887	848
ADAM17_+_9695885.23-P1P2	316	296	213	301
ADAM17_-_9695930.23-P1P2	508	469	559	594
ADAM17_-_9695934.23-P1P2	385	312	383	441
ADAM18_+_39442161.23-P1P2	279	329	367	314
ADAM18_+_39442286.23-P1P2	380	340	391	391
ADAM18_+_39442506.23-P1P2	340	288	258	262
ADAM18_-_39442133.23-P1P2	199	165	68	63
ADAM18_-_39442196.23-P1P2	473	505	502	359
ADAM19_+_157002746.23-P1P2	454	496	622	496
ADAM19_-_157002294.23-P1P2	666	668	576	637
ADAM19_-_157002314.23-P1P2	527	536	530	550
ADAM19_-_157002317.23-P1P2	637	677	707	693
ADAM19_-_157002452.23-P1P2	84	87	134	81
ADAM20_+_71001702.23-P1P2	654	629	671	645
ADAM20_-_71001316.23-P1P2	618	768	682	728
ADAM20_-_71001647.23-P1P2	380	441	494	435
ADAM20_-_71001696.23-P1P2	543	462	466	471
ADAM20_-_71001740.23-P1P2	219	196	184	123
ADAM21_+_70918885.23-P1P2	221	248	282	263
ADAM21_+_70919022.23-P1P2	437	502	400	397
ADAM21_+_70919032.23-P1P2	538	525	508	581
ADAM21_-_70918928.23-P1P2	251	308	290	249
ADAM21_-_70919038.23-P1P2	586	531	488	484
ADAM22_+_87563621.23-P1P2	390	456	474	389
ADAM22_+_87563949.23-P1P2	362	363	474	487
ADAM22_-_87563632.23-P1P2	420	474	457	504
ADAM22_-_87563945.23-P1P2	287	246	331	236
ADAM22_-_87564057.23-P1P2	466	433	459	397
ADAM23_+_207308275.23-P1P2	502	470	503	397
ADAM23_+_207308623.23-P1P2	339	290	348	367
ADAM23_+_207308716.23-P1P2	671	689	645	641
ADAM23_-_207308263.23-P1P2	225	204	176	212
ADAM23_-_207308295.23-P1P2	377	413	389	375
ADAM28_+_24151604.23-P1P2	335	391	284	349
ADAM28_+_24151615.23-P1P2	82	103	110	49
ADAM28_+_24151646.23-P1P2	311	305	300	253
ADAM28_+_24151656.23-P1P2	541	521	542	405
ADAM28_+_24151691.23-P1P2	515	417	501	417
ADAM29_+_175839595.23-P1P2	420	344	365	435
ADAM29_+_175839605.23-P1P2	267	285	248	251
ADAM29_+_175839643.23-P1P2	670	609	653	675
ADAM29_-_175839539.23-P1P2	398	477	401	516
ADAM29_-_175839601.23-P1P2	919	830	756	804
ADAM2_+_39695270.23-P1P2	796	720	765	712
ADAM2_-_39695260.23-P1P2	530	475	555	615
ADAM2_-_39695623.23-P1P2	583	536	593	605
ADAM2_-_39695635.23-P1P2	439	370	360	394
ADAM2_-_39695737.23-P1P2	315	331	243	325
ADAM30_+_120439037.23-P1P2	374	399	329	354
ADAM30_+_120439094.23-P1P2	477	457	386	361
ADAM30_+_120439103.23-P1P2	709	619	782	578
ADAM30_-_120439075.23-P1P2	202	168	135	120
ADAM30_-_120439090.23-P1P2	502	495	570	500
ADAM32_+_38965125.23-P1P2	201	228	154	196
ADAM32_+_38965287.23-P1P2	540	548	510	598
ADAM32_+_38965299.23-P1P2	792	854	890	894
ADAM32_-_38965264.23-P1P2	451	531	472	518
ADAM32_-_38965521.23-P1P2	476	435	582	463
ADAM33_+_3662271.23-P1P2	545	666	784	677
ADAM33_+_3662642.23-P1P2	583	555	608	447
ADAM33_-_3662191.23-P1P2	704	696	779	683
ADAM33_-_3662194.23-P1P2	371	294	317	273
ADAM33_-_3662638.23-P1P2	558	595	557	608
ADAM7_+_24298515.23-P1P2	566	554	574	549
ADAM7_+_24298519.23-P1P2	327	383	483	400
ADAM7_+_24298600.23-P1P2	470	522	540	451
ADAM7_-_24298558.23-P1P2	379	351	372	421
ADAM7_-_24298561.23-P1P2	678	598	621	673
ADAM8_+_135090313.23-P1P2	425	457	454	393
ADAM8_-_135089929.23-P1P2	585	634	591	562
ADAM8_-_135089932.23-P1P2	381	410	515	422
ADAM8_-_135090331.23-P1P2	403	376	394	360
ADAM8_-_135090373.23-P1P2	382	345	260	319
ADAM9_+_38854489.23-P1P2	344	352	286	279
ADAM9_+_38854902.23-P1P2	818	702	815	719
ADAM9_-_38854499.23-P1P2	340	259	266	298
ADAM9_-_38854525.23-P1P2	338	351	312	403
ADAM9_-_38854669.23-P1P2	384	355	378	368
ADAMDEC1_+_24242051.23-P1P2	225	246	313	262
ADAMDEC1_+_24242054.23-P1P2	205	185	170	193
ADAMDEC1_+_24242074.23-P1P2	340	369	357	354
ADAMDEC1_-_24242003.23-P1P2	433	479	416	383
ADAMDEC1_-_24242085.23-P1P2	924	818	737	856
ADAMTS10_+_8675521.23-P1P2	551	476	410	505
ADAMTS10_+_8675559.23-P1P2	469	436	463	490
ADAMTS10_+_8675562.23-P1P2	481	459	491	470
ADAMTS10_-_8675371.23-P1P2	361	380	438	363
ADAMTS10_-_8675595.23-P1P2	734	779	562	547
ADAMTS12_+_33891838.23-P1P2	500	434	560	425
ADAMTS12_+_33892096.23-P1P2	332	355	277	301
ADAMTS12_-_33891689.23-P1P2	436	559	501	554
ADAMTS12_-_33892035.23-P1P2	518	527	414	494
ADAMTS12_-_33892078.23-P1P2	716	573	702	538
ADAMTS13_+_136287462.23-P1P2	438	428	428	431
ADAMTS13_+_136287556.23-P1P2	859	766	706	767
ADAMTS13_+_136287621.23-P1P2	547	496	587	439
ADAMTS13_-_136287551.23-P1P2	526	468	579	421
ADAMTS13_-_136287562.23-P1P2	219	166	195	143
ADAMTS14_+_72432279.23-P1P2	700	542	835	633
ADAMTS14_+_72432594.23-P1P2	454	351	397	290
ADAMTS14_-_72432269.23-P1P2	696	607	688	669
ADAMTS14_-_72432290.23-P1P2	390	361	442	523
ADAMTS14_-_72432297.23-P1P2	568	604	699	634
ADAMTS15_+_130318578.23-P1P2	904	793	777	728
ADAMTS15_+_130318949.23-P1P2	649	628	691	794
ADAMTS15_+_130318978.23-P1P2	491	457	407	350
ADAMTS15_+_130318981.23-P1P2	352	360	295	382
ADAMTS15_-_130318977.23-P1P2	586	517	623	522
ADAMTS16_+_5140486.23-P2	243	223	275	269
ADAMTS16_+_5140497.23-P2	291	354	226	283
ADAMTS16_+_5140517.23-P2	456	454	433	368
ADAMTS16_+_5140760.23-P2	536	540	432	617
ADAMTS16_+_5140912.23-P2	662	552	593	608
ADAMTS16_+_5146334.23-P1	402	469	452	421
ADAMTS16_+_5146341.23-P1	454	515	446	511
ADAMTS16_+_5146377.23-P1	476	427	510	444
ADAMTS16_-_5146381.23-P1	8	34	38	28
ADAMTS16_-_5146595.23-P1	398	439	261	354
ADAMTS17_+_100882122.23-P1P2	589	562	628	485
ADAMTS17_-_100882079.23-P1P2	572	520	508	425
ADAMTS17_-_100882118.23-P1P2	669	557	556	535
ADAMTS17_-_100882163.23-P1P2	543	583	477	583
ADAMTS17_-_100882166.23-P1P2	983	917	1004	928
ADAMTS18_+_77468466.23-P1P2	410	468	356	272
ADAMTS18_+_77468714.23-P1P2	792	858	704	759
ADAMTS18_+_77468890.23-P1P2	733	674	585	663
ADAMTS18_-_77468494.23-P1P2	203	227	223	249
ADAMTS18_-_77468873.23-P1P2	313	302	307	279
ADAMTS19_+_128796013.23-P1P2	323	327	341	340
ADAMTS19_+_128796021.23-P1P2	533	601	482	517
ADAMTS19_-_128796009.23-P1P2	288	322	310	324
ADAMTS19_-_128796089.23-P1P2	454	459	442	456
ADAMTS19_-_128796244.23-P1P2	547	532	642	548
ADAMTS1_+_28216554.23-P2	697	741	717	630
ADAMTS1_+_28216570.23-P2	517	499	524	478
ADAMTS1_+_28216594.23-P2	586	487	524	497
ADAMTS1_+_28217278.23-P1	553	542	640	641
ADAMTS1_+_28217659.23-P1	396	460	428	309
ADAMTS1_+_28217664.23-P1	316	353	383	201
ADAMTS1_+_28217696.23-P1	661	641	622	552
ADAMTS1_-_28216131.23-P2	889	777	772	923
ADAMTS1_-_28216582.23-P2	421	341	384	437
ADAMTS1_-_28217257.23-P1	624	582	597	642
ADAMTS20_+_43945551.23-P1P2	616	541	562	626
ADAMTS20_+_43945593.23-P1P2	570	627	595	577
ADAMTS20_+_43945604.23-P1P2	325	330	301	221
ADAMTS20_+_43945717.23-P1P2	274	281	343	337
ADAMTS20_-_43945984.23-P1P2	364	368	457	446
ADAMTS2_+_178772088.23-P1P2	640	620	681	672
ADAMTS2_+_178772185.23-P1P2	563	544	550	506
ADAMTS2_-_178772008.23-P1P2	464	488	520	472
ADAMTS2_-_178772408.23-P1P2	523	468	586	554
ADAMTS2_-_178772444.23-P1P2	474	580	497	625
ADAMTS3_-_73434871.23-P1P2	543	494	512	522
ADAMTS3_-_73434879.23-P1P2	474	472	489	450
ADAMTS3_-_73434891.23-P1P2	622	567	569	489
ADAMTS3_-_73434922.23-P1P2	456	503	484	400
ADAMTS3_-_73434972.23-P1P2	615	567	572	601
ADAMTS4_+_161168828.23-P1P2	328	365	401	369
ADAMTS4_-_161168418.23-P1P2	408	383	451	498
ADAMTS4_-_161168458.23-P1P2	442	427	433	449
ADAMTS4_-_161168616.23-P1P2	478	434	375	466
ADAMTS4_-_161168836.23-P1P2	581	604	619	621
ADAMTS5_+_28339356.23-P1P2	707	621	722	674
ADAMTS5_+_28339363.23-P1P2	869	943	1110	948
ADAMTS5_-_28338950.23-P1P2	169	179	152	205
ADAMTS5_-_28339372.23-P1P2	1002	797	898	852
ADAMTS5_-_28339421.23-P1P2	725	651	589	738
ADAMTS6_+_64777310.23-P1P2	213	266	280	369
ADAMTS6_+_64777340.23-P1P2	517	488	592	501
ADAMTS6_+_64777661.23-P1P2	776	633	889	691
ADAMTS6_-_64777602.23-P1P2	862	829	715	837
ADAMTS6_-_64777679.23-P1P2	105	162	140	104
ADAMTS7_+_79103687.23-P1P2	209	171	177	167
ADAMTS7_-_79103352.23-P1P2	616	543	608	582
ADAMTS7_-_79103383.23-P1P2	254	310	226	164
ADAMTS7_-_79103411.23-P1P2	597	647	664	675
ADAMTS7_-_79103729.23-P1P2	243	229	224	227
ADAMTS8_+_130298490.23-P1P2	526	502	424	371
ADAMTS8_-_130297973.23-P1P2	527	542	616	513
ADAMTS8_-_130298054.23-P1P2	400	323	316	379
ADAMTS8_-_130298160.23-P1P2	457	470	466	458
ADAMTS8_-_130298510.23-P1P2	625	637	744	774
ADAMTS9_+_64673234.23-P1P2	685	640	602	632
ADAMTS9_-_64673170.23-P1P2	589	570	401	416
ADAMTS9_-_64673267.23-P1P2	406	487	362	351
ADAMTS9_-_64673280.23-P1P2	466	508	454	419
ADAMTS9_-_64673627.23-P1P2	257	253	236	221
ADAMTSL1_+_18474148.23-P1P2	435	392	483	589
ADAMTSL1_+_18474201.23-P1P2	636	575	589	625
ADAMTSL1_+_18474327.23-P1P2	954	876	941	889
ADAMTSL1_-_18474157.23-P1P2	471	467	393	402
ADAMTSL1_-_18474595.23-P1P2	504	557	474	407
ADAMTSL2_+_136399841.23-P1P2	412	532	333	437
ADAMTSL2_+_136400219.23-P1P2	534	442	611	527
ADAMTSL2_+_136400253.23-P1P2	958	901	863	888
ADAMTSL2_-_136399802.23-P1P2	297	264	294	301
ADAMTSL2_-_136399861.23-P1P2	43	56	66	78
ADAMTSL3_+_84322918.23-P1P2	403	389	351	341
ADAMTSL3_-_84322944.23-P1P2	482	542	469	407
ADAMTSL3_-_84322947.23-P1P2	365	324	366	298
ADAMTSL3_-_84323067.23-P1P2	155	191	149	150
ADAMTSL3_-_84323104.23-P1P2	198	271	299	228
ADAMTSL4_+_150521897.23-P1P2	753	610	742	688
ADAMTSL4_+_150521916.23-P1P2	207	204	167	148
ADAMTSL4_+_150521953.23-P1P2	294	250	231	157
ADAMTSL4_+_150522285.23-P1P2	1069	956	935	1018
ADAMTSL4_-_150521934.23-P1P2	230	242	207	198
ADAMTSL5_-_1512942.23-P1P2	558	416	513	474
ADAMTSL5_-_1512947.23-P1P2	461	470	462	342
ADAMTSL5_-_1512963.23-P1P2	770	732	736	799
ADAMTSL5_-_1512979.23-P1P2	539	554	707	569
ADAMTSL5_-_1513012.23-P1P2	365	328	301	427
ADAP1_+_994248.23-P1P2	98	91	83	108
ADAP1_+_994276.23-P1P2	731	662	889	843
ADAP1_+_994279.23-P1P2	1110	1192	1064	1154
ADAP1_+_994282.23-P1P2	1329	1471	1338	1428
ADAP1_-_993847.23-P1P2	469	440	500	380
ADAP2_+_29249325.23-P1P2	235	226	204	251
ADAP2_+_29249375.23-P1P2	429	485	361	535
ADAP2_+_29249417.23-P1P2	616	540	602	639
ADAP2_-_29249001.23-P1P2	421	431	505	633
ADAP2_-_29249406.23-P1P2	292	352	359	305
ADARB1_+_46493796.23-P1P2	304	336	291	466
ADARB1_+_46494884.23-P1P2	720	821	954	956
ADARB1_+_46494897.23-P1P2	982	1100	1102	1165
ADARB1_-_46493823.23-P1P2	431	435	433	366
ADARB1_-_46493831.23-P1P2	711	630	535	611
ADARB2_+_1779243.23-ENST00000381312.1	323	333	337	249
ADARB2_+_1779248.23-ENST00000381312.1	667	680	621	588
ADARB2_+_1779269.23-ENST00000381312.1	366	396	444	360
ADARB2_+_1779687.23-ENST00000381312.1	450	474	374	393
ADARB2_-_1779460.23-ENST00000381312.1	469	437	349	308
ADAR_+_154580643.23-P1	1065	1071	875	894
ADAR_+_154600408.23-P2	452	374	611	408
ADAR_+_154600411.23-P2	581	470	592	510
ADAR_+_154600419.23-P2	555	648	601	678
ADAR_-_154580605.23-P1	210	198	131	189
ADAR_-_154580611.23-P1	398	392	361	420
ADAR_-_154580629.23-P1	346	285	338	359
ADAR_-_154580652.23-P1	354	324	314	358
ADAR_-_154599983.23-P2	362	437	374	385
ADAR_-_154600448.23-P2	459	418	444	356
ADAT1_+_75656919.23-P1P2	982	868	971	850
ADAT1_+_75657125.23-P1P2	365	396	338	372
ADAT1_+_75657171.23-P1P2	789	821	703	823
ADAT1_-_75656724.23-P1P2	833	878	759	909
ADAT1_-_75656732.23-P1P2	253	303	252	246
ADAT2_+_143771740.23-P1P2	66	69	27	46
ADAT2_+_143771779.23-P1P2	655	516	323	332
ADAT2_+_143771782.23-P1P2	139	171	60	79
ADAT2_-_143771413.23-P1P2	627	528	626	708
ADAT2_-_143771826.23-P1P2	385	455	188	166
ADAT3_+_1905424.23-P1	495	412	263	223
ADAT3_+_1905431.23-P1	1530	1606	600	556
ADAT3_+_1905450.23-P1	1179	1113	1131	1258
ADAT3_+_1907955.23-P2	655	725	626	561
ADAT3_+_1908001.23-P2	72	67	82	115
ADAT3_-_1905405.23-P1	1378	1470	640	677
ADAT3_-_1905438.23-P1	611	693	390	255
ADAT3_-_1908013.23-P2	132	157	116	102
ADAT3_-_1908397.23-P2	789	696	561	526
ADAT3_-_1908429.23-P2	493	379	540	384
ADA_+_43280282.23-P1P2	290	265	293	290
ADA_+_43280285.23-P1P2	546	461	449	625
ADA_+_43280303.23-P1P2	212	188	202	214
ADA_+_43280315.23-P1P2	245	296	359	380
ADA_-_43279996.23-P1P2	134	139	206	146
ADCK1_+_78266506.23-P1P2	635	599	516	599
ADCK1_-_78266512.23-P1P2	823	984	892	997
ADCK1_-_78266523.23-P1P2	340	270	382	338
ADCK1_-_78266828.23-P1P2	331	370	311	296
ADCK1_-_78266900.23-P1P2	483	362	445	545
ADCK2_+_140372748.23-P1P2	362	370	493	354
ADCK2_+_140373084.23-P1P2	641	725	725	683
ADCK2_+_140373152.23-P1P2	692	739	639	725
ADCK2_-_140373160.23-P1P2	946	762	862	831
ADCK2_-_140373404.23-P1P2	504	505	451	363
ADCK3_+_227128242.23-P1P2	655	662	601	589
ADCK3_+_227128400.23-P1P2	660	527	638	664
ADCK3_-_227128046.23-P1P2	735	823	789	845
ADCK3_-_227128055.23-P1P2	1017	911	925	1166
ADCK3_-_227128078.23-P1P2	352	311	334	389
ADCK4_+_41222752.23-P1P2	135	131	172	174
ADCK4_-_41222351.23-P1P2	433	454	390	398
ADCK4_-_41222709.23-P1P2	127	145	134	127
ADCK4_-_41222769.23-P1P2	256	238	226	197
ADCK4_-_41222791.23-P1P2	653	698	758	850
ADCK5_+_145597793.23-P1P2	426	427	197	200
ADCK5_-_145597191.23-P1P2	208	241	191	325
ADCK5_-_145597250.23-P1P2	256	263	250	271
ADCK5_-_145597781.23-P1P2	801	865	765	683
ADCK5_-_145597789.23-P1P2	463	356	369	328
ADCY10_+_167883329.23-P1P2	831	773	940	784
ADCY10_-_167882907.23-P1P2	182	181	283	236
ADCY10_-_167882911.23-P1P2	482	443	547	500
ADCY10_-_167882918.23-P1P2	155	188	167	141
ADCY10_-_167883077.23-P1P2	938	870	778	949
ADCY1_+_45614267.23-P1P2	362	303	366	288
ADCY1_+_45614427.23-P1P2	709	657	660	690
ADCY1_+_45614650.23-P1P2	557	564	608	401
ADCY1_+_45614673.23-P1P2	283	237	264	287
ADCY1_-_45614627.23-P1P2	315	343	370	313
ADCY2_+_7396541.23-P1P2	576	622	657	691
ADCY2_+_7396596.23-P1P2	350	414	448	375
ADCY2_+_7396661.23-P1P2	464	373	412	375
ADCY2_-_7396414.23-P1P2	258	278	190	107
ADCY2_-_7396575.23-P1P2	579	491	645	513
ADCY3_+_25142736.23-P1P2	499	426	520	558
ADCY3_-_25142720.23-P1P2	404	419	335	328
ADCY3_-_25142849.23-P1P2	121	124	62	113
ADCY3_-_25143044.23-P1P2	788	768	743	781
ADCY3_-_25143049.23-P1P2	468	458	445	474
ADCY4_+_24803901.23-P1P2	310	376	350	340
ADCY4_-_24804056.23-P1P2	195	177	219	189
ADCY4_-_24804217.23-P1P2	372	364	379	462
ADCY4_-_24804227.23-P1P2	323	374	338	372
ADCY4_-_24804232.23-P1P2	466	452	486	485
ADCY5_+_123168382.23-P1P2	423	504	136	96
ADCY5_+_123168593.23-P1P2	377	345	377	338
ADCY5_+_123168613.23-P1P2	485	449	376	530
ADCY5_-_123168354.23-P1P2	327	297	364	243
ADCY5_-_123168357.23-P1P2	367	425	376	339
ADCY6_+_49182403.23-P1P2	63	67	38	25
ADCY6_+_49182840.23-P1P2	692	692	633	866
ADCY6_-_49182447.23-P1P2	661	507	672	639
ADCY6_-_49182451.23-P1P2	247	273	248	222
ADCY6_-_49182454.23-P1P2	304	328	300	232
ADCY7_+_50300487.23-P1P2	523	462	467	597
ADCY7_-_50300493.23-P1P2	870	845	795	784
ADCY7_-_50300498.23-P1P2	346	404	288	393
ADCY7_-_50300519.23-P1P2	575	603	639	487
ADCY7_-_50300524.23-P1P2	479	517	447	440
ADCY8_+_132052698.23-P1P2	406	406	537	422
ADCY8_+_132053037.23-P1P2	305	363	264	390
ADCY8_-_132052844.23-P1P2	598	539	570	509
ADCY8_-_132053083.23-P1P2	236	220	307	241
ADCY8_-_132053093.23-P1P2	729	727	669	674
ADCY9_+_4166382.23-P1P2	233	219	268	240
ADCY9_+_4166432.23-P1P2	284	292	229	327
ADCY9_-_4166007.23-P1P2	475	478	464	503
ADCY9_-_4166218.23-P1P2	519	491	544	671
ADCY9_-_4166392.23-P1P2	313	284	349	291
ADCYAP1R1_+_31092317.23-P1P2	424	444	404	302
ADCYAP1R1_+_31092343.23-P1P2	275	218	312	235
ADCYAP1R1_+_31092380.23-P1P2	347	337	328	306
ADCYAP1R1_+_31092421.23-P1P2	6	23	11	17
ADCYAP1R1_-_31092299.23-P1P2	462	376	467	330
ADCYAP1_+_904729.23-P1P2	314	321	364	308
ADCYAP1_+_904799.23-P1P2	761	817	722	688
ADCYAP1_+_904824.23-P1P2	331	383	372	452
ADCYAP1_+_904967.23-P1P2	616	672	571	668
ADCYAP1_-_904647.23-P1P2	224	273	248	262
ADC_+_33546832.23-P1P2	360	331	373	455
ADC_+_33546850.23-P1P2	548	472	466	444
ADC_+_33546977.23-P1P2	454	441	354	462
ADC_-_33546826.23-P1P2	313	343	277	280
ADC_-_33546829.23-P1P2	227	222	212	200
ADD1_+_2846015.23-P1P2	411	413	470	416
ADD1_-_2845596.23-P1P2	420	385	301	403
ADD1_-_2845605.23-P1P2	240	246	278	267
ADD1_-_2845697.23-P1P2	613	550	494	563
ADD1_-_2845997.23-P1P2	666	569	696	593
ADD2_+_70995010.23-P1P2	763	823	718	694
ADD2_+_70995142.23-P1P2	492	468	609	650
ADD2_+_70995263.23-P1P2	374	456	384	440
ADD2_+_70995300.23-P1P2	458	373	491	343
ADD2_-_70994876.23-P1P2	913	944	965	845
ADD3_+_111767932.23-P1P2	414	358	480	400
ADD3_+_111768327.23-P1P2	399	413	330	342
ADD3_-_111767767.23-P1P2	371	360	387	316
ADD3_-_111767783.23-P1P2	1081	927	1019	863
ADD3_-_111767791.23-P1P2	439	420	351	402
ADGB_+_146920153.23-P1P2	267	221	289	316
ADGB_+_146920457.23-P1P2	149	117	151	127
ADGB_+_146920504.23-P1P2	100	61	58	86
ADGB_-_146920345.23-P1P2	80	71	85	73
ADGB_-_146920535.23-P1P2	354	316	281	259
ADH1A_+_100212126.23-P1P2	374	394	417	483
ADH1A_-_100211701.23-P1P2	883	994	1204	1079
ADH1A_-_100211816.23-P1P2	505	495	486	543
ADH1A_-_100212118.23-P1P2	610	521	605	651
ADH1A_-_100212162.23-P1P2	819	888	887	849
ADH1B_+_100242040.23-P1P2	252	213	185	251
ADH1B_+_100242511.23-P1P2	439	460	607	512
ADH1B_-_100242120.23-P1P2	102	129	156	111
ADH1B_-_100242280.23-P1P2	259	294	286	278
ADH1B_-_100242333.23-P1P2	112	99	133	134
ADH1C_+_100273655.23-P1P2	146	204	213	137
ADH1C_-_100273471.23-P1P2	76	58	60	59
ADH1C_-_100273518.23-P1P2	272	286	353	272
ADH1C_-_100273879.23-P1P2	279	298	316	257
ADH1C_-_100273923.23-P1P2	266	271	290	351
ADH4_+_100065429.23-P1P2	437	400	451	424
ADH4_+_100065433.23-P1P2	403	472	375	415
ADH4_+_100065444.23-P1P2	100	82	141	79
ADH4_+_100065450.23-P1P2	9	3	6	16
ADH4_-_100065227.23-P1P2	94	80	65	66
ADH5_+_100009684.23-P1P2	601	586	471	641
ADH5_+_100009798.23-P1P2	230	256	252	235
ADH5_+_100009821.23-P1P2	181	174	225	211
ADH5_+_100009838.23-P1P2	723	666	742	621
ADH5_-_100009831.23-P1P2	732	710	639	571
ADH6_+_100140186.23-P1P2	349	361	364	336
ADH6_+_100140286.23-P1P2	540	671	615	638
ADH6_-_100140386.23-P1P2	799	662	826	707
ADH6_-_100140394.23-P1P2	803	816	762	864
ADH6_-_100140413.23-P1P2	525	541	520	471
ADH7_+_100355983.23-P1P2	819	840	658	791
ADH7_+_100356142.23-P1P2	282	331	392	359
ADH7_+_100356385.23-P1P2	503	543	503	478
ADH7_+_100356481.23-P1P2	923	792	937	859
ADH7_-_100356092.23-P1P2	22	7	19	20
ADHFE1_+_67344685.23-P1P2	521	482	536	594
ADHFE1_+_67344765.23-P1P2	506	548	470	581
ADHFE1_-_67344732.23-P1P2	323	293	247	177
ADHFE1_-_67344792.23-P1P2	392	366	410	408
ADHFE1_-_67345102.23-P1P2	657	731	630	818
ADI1_+_3523254.23-P1P2	654	705	654	754
ADI1_+_3523275.23-P1P2	197	182	207	207
ADI1_-_3523067.23-P1P2	328	317	279	361
ADI1_-_3523293.23-P1P2	241	193	245	156
ADI1_-_3523313.23-P1P2	842	793	930	929
ADIG_+_37209880.23-P1P2	633	674	509	656
ADIG_+_37209891.23-P1P2	188	196	252	199
ADIG_+_37209902.23-P1P2	523	437	413	492
ADIG_+_37209911.23-P1P2	1010	1045	1078	1083
ADIG_+_37210368.23-P1P2	209	161	221	228
ADIPOQ_+_186560448.23-P1P2	610	584	489	554
ADIPOQ_+_186560496.23-P1P2	595	681	699	629
ADIPOQ_+_186560526.23-P1P2	84	70	42	67
ADIPOQ_-_186560537.23-P1P2	778	819	716	845
ADIPOQ_-_186560924.23-P1P2	410	452	296	372
ADIPOR1_+_202926923.23-P1P2	155	171	170	169
ADIPOR1_+_202926993.23-P1P2	235	247	166	238
ADIPOR1_+_202927394.23-P1P2	613	671	594	607
ADIPOR1_-_202926990.23-P1P2	248	222	232	199
ADIPOR1_-_202927375.23-P1P2	210	174	202	177
ADIPOR2_+_1800595.23-P1P2	523	533	502	557
ADIPOR2_-_1800242.23-P1P2	545	476	516	578
ADIPOR2_-_1800250.23-P1P2	748	646	764	848
ADIPOR2_-_1800256.23-P1P2	405	403	466	322
ADIPOR2_-_1800278.23-P1P2	297	299	325	340
ADIRF_+_88728033.23-P1P2	505	415	526	510
ADIRF_-_88728314.23-P1P2	320	278	224	280
ADIRF_-_88728503.23-P1P2	576	707	606	610
ADIRF_-_88728567.23-P1P2	400	429	371	419
ADIRF_-_88728681.23-P1P2	576	581	527	648
ADK_+_75911404.23-P2	967	869	882	876
ADK_+_75911444.23-P2	392	336	301	280
ADK_+_75936517.23-P1	660	645	675	578
ADK_+_75936538.23-P1	446	469	422	456
ADK_+_75936570.23-P1	379	414	303	312
ADK_+_75936748.23-P1	285	334	175	91
ADK_-_75911021.23-P2	305	245	363	271
ADK_-_75911025.23-P2	235	255	236	224
ADK_-_75911437.23-P2	700	638	616	589
ADK_-_75936578.23-P1	586	654	601	787
ADM2_+_50920011.23-P1P2	379	345	357	406
ADM2_+_50920227.23-P1P2	463	492	549	470
ADM2_+_50920298.23-P1P2	577	645	536	587
ADM2_+_50920473.23-P1P2	645	625	599	596
ADM2_-_50920028.23-P1P2	171	136	174	168
ADM5_+_50191684.23-P1P2	8	10	0	0
ADM5_+_50191838.23-P1P2	542	501	433	491
ADM5_+_50191862.23-P1P2	331	352	286	231
ADM5_+_50191867.23-P1P2	178	162	183	153
ADM5_-_50191704.23-P1P2	364	332	371	387
ADM_+_10326660.23-P1P2	829	900	781	848
ADM_+_10327266.23-P1P2	845	819	665	745
ADM_+_10327276.23-P1P2	471	450	391	421
ADM_+_10327290.23-P1P2	287	236	331	355
ADM_-_10327037.23-P1P2	477	399	436	390
ADNP2_+_77867421.23-P1P2	567	526	611	638
ADNP2_+_77867603.23-P1P2	1067	1186	1195	1157
ADNP2_-_77867208.23-P1P2	183	159	273	262
ADNP2_-_77867536.23-P1P2	235	198	207	177
ADNP2_-_77867623.23-P1P2	629	537	597	606
ADNP_+_49547892.23-P1P2	264	378	211	229
ADNP_-_49547603.23-P1P2	1087	1096	1288	1198
ADNP_-_49547651.23-P1P2	548	531	586	488
ADNP_-_49547707.23-P1P2	842	928	825	792
ADNP_-_49547964.23-P1P2	590	618	673	485
ADORA1_+_203096891.23-P1P2	590	627	768	589
ADORA1_+_203097450.23-P1P2	776	798	736	784
ADORA1_+_203097472.23-P1P2	688	718	618	682
ADORA1_+_203097506.23-P1P2	172	156	186	185
ADORA1_-_203096974.23-P1P2	315	245	143	259
ADORA2A_+_24820308.23-P1P2	848	739	731	847
ADORA2A_-_24819888.23-P1P2	580	539	606	573
ADORA2A_-_24819903.23-P1P2	804	757	748	895
ADORA2A_-_24819947.23-P1P2	406	522	428	385
ADORA2A_-_24820281.23-P1P2	475	403	394	521
ADORA2B_+_15848686.23-P1P2	236	238	174	215
ADORA2B_+_15848965.23-P1P2	293	245	100	97
ADORA2B_-_15848659.23-P1P2	1069	944	1153	1067
ADORA2B_-_15848791.23-P1P2	60	93	66	107
ADORA2B_-_15848949.23-P1P2	550	429	367	440
ADORA3_+_112031013.23-P1	200	146	213	263
ADORA3_+_112031386.23-P1	517	471	538	535
ADORA3_+_112031407.23-P1	180	211	200	210
ADORA3_+_112031411.23-P1	343	318	395	299
ADORA3_+_112031418.23-P1	522	507	534	572
ADORA3_+_112045890.23-P2	364	407	338	268
ADORA3_+_112046055.23-P2	112	97	84	137
ADORA3_+_112046115.23-P2	220	206	168	224
ADORA3_+_112046284.23-P2	243	209	262	315
ADORA3_-_112046251.23-P2	213	213	212	269
ADO_+_64565053.23-P1P2	527	497	497	596
ADO_+_64565065.23-P1P2	552	574	539	650
ADO_-_64564623.23-P1P2	377	323	287	252
ADO_-_64564781.23-P1P2	437	333	234	271
ADO_-_64565135.23-P1P2	397	361	398	414
ADPGK_+_73075721.23-P1P2	1088	1126	1058	1002
ADPGK_+_73076060.23-P1P2	406	367	330	370
ADPGK_+_73076066.23-P1P2	1010	1052	1141	972
ADPGK_+_73076082.23-P1P2	80	64	84	53
ADPGK_-_73075645.23-P1P2	415	375	412	264
ADPRHL1_+_114103395.23-P2	218	191	214	214
ADPRHL1_+_114107397.23-P1	400	390	309	424
ADPRHL1_+_114107429.23-P1	573	602	578	562
ADPRHL1_+_114107533.23-P1	319	310	352	270
ADPRHL1_+_114107537.23-P1	377	307	223	326
ADPRHL1_+_114107772.23-P1	358	468	368	329
ADPRHL1_-_114103032.23-P2	586	589	716	529
ADPRHL1_-_114103049.23-P2	460	536	572	599
ADPRHL1_-_114103424.23-P2	779	777	730	732
ADPRHL1_-_114103435.23-P2	305	324	220	301
ADPRHL2_+_36554555.23-P1P2	683	894	682	685
ADPRHL2_+_36554875.23-P1P2	769	697	614	744
ADPRHL2_+_36554891.23-P1P2	224	207	243	223
ADPRHL2_+_36554907.23-P1P2	90	98	88	66
ADPRHL2_-_36554711.23-P1P2	182	146	132	104
ADPRH_+_119298367.23-P1P2	852	762	785	720
ADPRH_+_119298491.23-P1P2	530	483	526	467
ADPRH_+_119298604.23-P1P2	345	341	374	344
ADPRH_+_119298662.23-P1P2	291	315	236	266
ADPRH_+_119298740.23-P1P2	124	156	155	73
ADPRM_+_10600917.23-P1P2	307	305	310	312
ADPRM_+_10600945.23-P1P2	385	319	292	419
ADPRM_+_10600958.23-P1P2	55	41	28	16
ADPRM_-_10600957.23-P1P2	223	240	225	258
ADPRM_-_10600988.23-P1P2	357	434	389	343
ADRA1A_+_26724406.23-P1P2	723	753	789	854
ADRA1A_-_26724311.23-P1P2	357	362	385	272
ADRA1A_-_26724340.23-P1P2	170	171	203	161
ADRA1A_-_26724356.23-P1P2	349	322	348	325
ADRA1A_-_26724373.23-P1P2	243	222	285	277
ADRA1B_+_159343520.23-P1P2	869	817	886	867
ADRA1B_+_159344209.23-P1P2	321	322	268	220
ADRA1B_+_159344222.23-P1P2	238	167	251	316
ADRA1B_-_159343504.23-P1P2	751	663	581	677
ADRA1B_-_159343900.23-P1P2	267	261	175	240
ADRA1D_+_4229485.23-P1P2	537	544	536	536
ADRA1D_-_4229164.23-P1P2	530	524	442	535
ADRA1D_-_4229250.23-P1P2	554	548	537	476
ADRA1D_-_4229495.23-P1P2	951	941	934	1071
ADRA1D_-_4229926.23-P1P2	721	739	799	660
ADRA2A_-_112837142.23-P1P2	948	880	960	863
ADRA2A_-_112837201.23-P1P2	878	858	810	781
ADRA2A_-_112837216.23-P1P2	233	271	205	264
ADRA2A_-_112837238.23-P1P2	214	214	267	212
ADRA2A_-_112837251.23-P1P2	298	276	251	301
ADRA2B_+_96781839.23-P1P2	640	636	468	698
ADRA2B_-_96781873.23-P1P2	326	289	191	143
ADRA2B_-_96781894.23-P1P2	220	226	299	226
ADRA2B_-_96782243.23-P1P2	295	292	220	292
ADRA2B_-_96782246.23-P1P2	84	62	67	107
ADRA2C_+_3768074.23-P1P2	466	441	405	388
ADRA2C_+_3768082.23-P1P2	1010	1020	1049	1049
ADRA2C_+_3768098.23-P1P2	278	303	354	250
ADRA2C_-_3767700.23-P1P2	634	596	516	534
ADRA2C_-_3767888.23-P1P2	988	908	807	849
ADRB1_+_115804002.23-P1P2	368	410	406	310
ADRB1_-_115803895.23-P1P2	881	1023	819	949
ADRB1_-_115804061.23-P1P2	1120	1096	1135	1197
ADRB1_-_115804069.23-P1P2	665	677	715	673
ADRB1_-_115804075.23-P1P2	514	497	438	609
ADRB2_+_148206220.23-P1P2	511	605	525	477
ADRB2_+_148206227.23-P1P2	661	641	717	721
ADRB2_-_148206186.23-P1P2	492	559	574	470
ADRB2_-_148206207.23-P1P2	385	437	332	354
ADRB2_-_148206413.23-P1P2	563	575	508	500
ADRB3_+_37822768.23-P1P2	338	340	289	289
ADRB3_-_37822919.23-P1P2	297	252	236	232
ADRB3_-_37823380.23-P1P2	623	643	488	594
ADRB3_-_37823667.23-P1P2	756	831	728	741
ADRB3_-_37823742.23-P1P2	370	344	367	395
ADRBK1_+_67033933.23-P1P2	750	890	659	702
ADRBK1_+_67034195.23-P1P2	243	270	164	165
ADRBK1_+_67034566.23-P1P2	639	474	558	639
ADRBK1_-_67033953.23-P1P2	637	644	700	646
ADRBK1_-_67034001.23-P1P2	685	527	559	582
ADRBK2_+_25960616.23-P1P2	1058	874	942	890
ADRBK2_-_25960625.23-P1P2	696	652	676	730
ADRBK2_-_25960628.23-P1P2	222	249	268	259
ADRBK2_-_25960707.23-P1P2	1159	997	1046	1110
ADRBK2_-_25960854.23-P1P2	524	529	391	415
ADRM1_+_60877224.23-P1P2	252	251	313	335
ADRM1_+_60878013.23-P1P2	689	678	718	668
ADRM1_+_60878508.23-P1P2	534	500	568	685
ADRM1_-_60878073.23-P1P2	655	702	513	457
ADRM1_-_60878094.23-P1P2	177	208	261	200
ADSL_+_40742907.23-P1P2	342	282	327	292
ADSL_-_40742556.23-P1P2	239	335	97	85
ADSL_-_40742584.23-P1P2	432	409	161	154
ADSL_-_40742729.23-P1P2	772	685	528	590
ADSL_-_40742737.23-P1P2	816	613	658	672
ADSSL1_+_105190776.23-P1P2	482	508	424	452
ADSSL1_+_105190789.23-P1P2	1209	1333	1139	1150
ADSSL1_+_105190984.23-P1P2	407	448	441	410
ADSSL1_-_105190591.23-P1P2	765	657	515	623
ADSSL1_-_105190615.23-P1P2	595	599	655	737
ADSS_+_244614826.23-P1P2	474	521	562	492
ADSS_-_244614690.23-P1P2	412	373	387	352
ADSS_-_244614820.23-P1P2	510	504	565	428
ADSS_-_244614958.23-P1P2	425	401	404	384
ADSS_-_244615191.23-P1P2	438	460	434	405
ADTRP_+_11779004.23-P1P2	529	553	586	604
ADTRP_+_11779041.23-P1P2	968	944	967	896
ADTRP_-_11778993.23-P1P2	671	754	654	583
ADTRP_-_11779009.23-P1P2	501	523	548	384
ADTRP_-_11779051.23-P1P2	539	514	578	584
AEBP1_+_44143999.23-P1P2	367	314	348	439
AEBP1_+_44144173.23-P1P2	383	350	379	344
AEBP1_+_44144323.23-P1P2	438	406	399	385
AEBP1_+_44144374.23-P1P2	166	229	189	212
AEBP1_-_44144382.23-P1P2	381	327	361	280
AEBP2_+_19592640.23-P1P2	174	193	228	169
AEBP2_+_19592658.23-P1P2	702	748	594	768
AEBP2_+_19592704.23-P1P2	1240	1193	1334	1423
AEBP2_-_19592882.23-P1P2	679	675	677	636
AEBP2_-_19593012.23-P1P2	992	912	945	865
AEN_+_89164562.23-P1P2	413	470	403	364
[truncated: 14,384 more rows]
