# Supplementary material for: Loss of Fanconi anemia proteins causes a reliance on lysosomal exocytosis
Source: Cell Death Dis. 2025 Nov 4;16(1):791. doi: 10.1038/s41419-025-08164-0 (PMC12586712; doi:10.1038/s41419-025-08164-0)
Supplement: Supplementary file 11 — Table S10 [file 41419_2025_8164_MOESM11_ESM.xlsx]

## Sheet: Sheet1
Cell line	origin	media	descripiton
FaDu	ATCC	RPMI	dCas9-Krab
FaDu FANCD2-KO	homemade derived from FaDu	RPMI	dCas9-Krab
FaDu FANCA-KO	FCF	RPMI
FaDu FANCA-KO + Tg	FCF	RPMI	FaDu FANCA-KO with lenti integrated WT FANCA transgene
Cal33	FCF	DMEM	dCas9-Krab
Cal33 FANCA-KO c5	FCF	DMEM	dCas9-Krab
UM-SCC-01	FCF	DMEM	dCas9-Krab
UM-SCC-01 FANCA-KO	FCF	DMEM
UM-SCC-01 FANCA-KO+Tg	FCF	DMEM	UM-SCC-01 FANCA-KO with lenti integrated WT FANCA transgene
RPE-1	ATCC	DMEM	dCas9-Krab
LN229	ATCC	DMEM	dCas9-Krab
LN18	ATCC	DMEM	dCas9-Krab
PD220	FCF	DMEM
PD220+Tg	FCF	DMEM
PD20	FCF	DMEM
PD20+Tg	FCF	DMEM
