# Supplementary material for: Loss of Fanconi anemia proteins causes a reliance on lysosomal exocytosis
Source: Cell Death Dis. 2025 Nov 4;16(1):791. doi: 10.1038/s41419-025-08164-0 (PMC12586712; doi:10.1038/s41419-025-08164-0)
Supplement: Supplementary file 12 — Table S11 [file 41419_2025_8164_MOESM12_ESM.xlsx]

## Sheet: Sheet1
Antibody	Vendor+Catalog#	Extra_Info
FANCD2	Cell Signaling D5L5X
4E-BP1	Cell Signaling 9644s
phospo 4E-BP1	Cell Signaling 2855s	p-4e-bp1 t37/46 236b4
GAPDH (rabbit)	Cell Signaling 2118L	GAPDH (14C10) Rabbit mAb
GAPDH (mouse)	Cell Signaling 14c10
FANCA	Cell Signaling D1L2Z	FANCA (D1L2Z)
LAMP1 H4A3	Santa Cruz Biotechnology Sc-20011	Surface flow assay
TFEB	Cell Signaling D2O7D
LAMP1 (rabbit)	Cell Signaling D5C2P	Western blotting
Galectin-3	BD Biosciences 556904	Western blotting
